# Supplementary material for: Integrated Genomic Profiling and Drug Screening of Patient-Derived Cultures Identifies Individualized Copy Number-Dependent Susceptibilities Involving PI3K Pathway and 17q Genes in Neuroblastoma
Source: Front Oncol. 2021 Oct 14;11:709525. doi: 10.3389/fonc.2021.709525 (PMC8551924; doi:10.3389/fonc.2021.709525)
Supplement: Supplementary Data Sheet 3 — Neuroblastoma PDC and tumor STR profiles [file DataSheet_3.xlsx]

## Sheet: CNV
CASE	ABL1	ABL2	ACVR1	AKT1	ALK	APC	ARID1A	ARID1B	ASXL1	ASXL2	ATRX	BRAF	CALR	CBL	CCND1	CCND3	CCR5	CDK4	CDK6	CDKN2A	CDKN2B	CEBPA	CHD7	CIC	CREBBP	CRLF1	CRLF2	CSF1R	CSF3R	CTNNB1	DAXX	DDX3X	DICER1	DNMT3A	EBF1	EED	EGFR	EP300	ERBB2	ERBB3	ERBB4	ESR1	EZH2	FAS	FASLG	FBXW7	FGFR1	FGFR2	FGFR3
18-0619	2	2	2.88235	2.5	2.5	2	2	2	2	2.48837	1.06612	2	2	2	2	2	2	2	2	2	2	2	2.49632	2	2	2	1	2	2	2	2	1.02564	2.48889	2.5	2	2	2	2	2.5	2	2	2	2	2	2	2.5	2.5	2	2.5
30-0719	2	2.05	2	1.5	2	2.95041	2	1.54688	2.5	2	1.06612	2	2	1.5	3	1.5	2	2	2	2	2	2	1.98529	2	2	2	1	3	2	2	1.5	1.02564	1.51111	2	2.96875	1.57692	2	2	2	2	2	1.5	2	2	2	2	2	1.5	2
02-0616	2	2.45	2	2.5	2	2	2	1.54688	2	2	1.06612	2	2	2	2	1.5	1.5	2	3	2	2	2	2	2	2	2	1	2	2	1.5	1.5	1.02564	2.48889	2	2	2	2	2	2.5	2	2	1.5	2	2	2	2	2	2	2
03-1019	2	2	2	2	3	2	2	2	2	2.97674	1.06612	2	2	2	2	2	2	2	2	2	2	2	1.97426	2	1.625	2	1	2	2	2	2	1.02564	2	3	2	2	2	2	2	2	2	2	2	2	2	2	2	2	2
29-1019	2	2	2	2	2	2	2	2	2	2	1.53306	2	2	2	2	2	2	2.5	2	2	2	2	2	2	2.04167	2	1.5	2	2	2	2	1.51282	2	2	2	2	2	2	3.5	2.5	2	2	2	2.94118	2	2.5	2	3	2.5
03-1219B	2	2	2	2	2	2	1.09278	2	2	2	1.06612	2	1.5	2	2	2	2	1.5	2	1	2	1.81818	2	1.5	2	1.54348	1	2	1.16667	2	2	1.02564	2	2	2	2	2	2	2	1.5	2	2	2	2	2	2	2	2	2
03-1219A	2	2	2	3.5	2	2	2	2	2.5	2	1.06612	2.45	2	1.5	2.5	2	2	2	2.47222	2	2	2	2	2	2	2	1	2	2	2	2	1.02564	3.46667	2	2	1.57692	2.5	2	2	2	2	2	2.5	2	2	2	2	2	2
25-0619	2	2	2	2	2	2	2	2	2	2	2	2	2	2	2	2	2	2	2	2	2	2	2	2	2	2	2	2	2	2	2	2	2	2	2	2	2	2	2	2	2	2	2	2	2	2	2	2	2
06-1218	1.5	2	2	2	2	2	1.09278	2	2	1.76744	1.06612	2	1.5	2	2	2	1.5	2	2	1.5	1.6	1.81818	2	1.5	1.58333	1.54348	1	2	1.16667	1.5	2	1.02564	2	2	2	2	2	2	2	2	2	2	2	1.52941	2	2	2	1.5	2
02-0719	2	2.025	1.55882	2.5	2	2	2	2	2	2.16279	0.652893	2.9	1.5	1	2	2	1.5	2.5	3.88889	2	2	1.81818	2	1.5	2	1.54348	1.5	2	2	1.5	2	1.51282	2.48889	2.02	2	1.15385	4	2	3.5	2.5	1.5	2	3	2	2	1.5	2	2	1.5
17-1219	2	2	2	2	2	2	2	2	2	2	2	2	2	2	2	2	2	2	2	2	2	2	2	2	2	2	2	2	2	2	2	2	2	2	2	2	2	2	2	2	2	2	2	2	2	2	2	2	2
17-0120	3	2	2	2	1.90909	2	1.09278	2	2	1.51163	2	2	1.5	1	2	2	2	1.5	2	0.5	2	1.81818	2	1.5	2	1.54348	2	2	1.16667	2	2	2	2	1.5	2	2	2	2	2	1.5	2	2	2	2	2	2	2	2	2
21-0120	2	2	2	2	2	2	1.95876	2	2	2	2	2.9	2	1	3.5	2	1	2	2.94444	2	2	2	2	2	2	2	2	2	2	1	2	2	2	2	2	1.46154	3	1	3.5	2	2	2	3	2	2	2	2	2	2
[truncated: 87 more columns]

## Sheet: SNV
CASE	ABL1	ABL2	ALK	ACVR1	AKT1	ASXL1	ASXL2	BRAF	CALR	CBL	CCND1	CCND3	CCR5	CDK4	CIC	CERBBP	CRLF2	CSF1R	CSF3R	CTNNB1	DAXX	DNMT3A	EGFR	EP300	ERBB2	ERBB3	ERBB4	ESR1	EZH2	FASLG	FBXW7	FGFR1	FGFR2	FGFR3	FLT3	GATA2	GNA11	GNAQ	H3F3A	HDAC9	HIST1H3B	HRAS	IDH1	IDH2	IL7R	JAK1	JAK2	JAK3	KDM4C
18-0619	0	0	0	0	0	0	0	0	0	0	0	0	0	0	0	0	0	0	0	0	0	0	0	0	0	0	0	0	0	0	0	0	0	0	0	0	0	0	0	0	0	0	0	0	0	0	0	0	0
30-0719	0	0	0	0	0	0	0	0	0	0	0	0	0	0	0	0	0	0	0	0	0	0	0	0	0	0	0	0	0	0	0	0	0	0	0	0	0	0	0	0	0	0	0	0	0	0	0	0	0
02-0616	0	0	0	0	0	0	1	0	0	0	0	0	0	0	0	0	0	0	0	0	0	0	0	0	0	0	0	0	0	0	0	0	0	0	0	0	0	0	0	0	0	0	0	0	0	0	0	0	0
03-1019	0	0	0	0	0	0	0	0	0	0	0	0	0	0	0	0	0	0	0	0	0	0	0	0	0	0	0	0	0	0	0	0	0	0	0	0	0	0	0	0	0	0	0	0	0	0	0	0	0
29-1019	0	0	0	0	0	0	0	0	0	0	0	0	0	0	0	0	0	0	0	0	0	0	0	0	0	0	0	0	0	0	0	0	0	0	0	0	0	0	0	0	0	0	0	0	0	0	0	0	0
03-1219B	0	0	0	0	0	0	0	0	0	0	0	0	0	0	0	0	0	0	0	0	0	0	0	0	0	0	0	0	0	0	0	1	0	0	0	0	0	0	0	0	0	0	0	0	0	0	0	0	0
03-1219A	0	0	0	0	0	0	0	0	0	0	0	0	0	0	0	0	0	0	0	0	0	0	0	0	0	0	0	0	0	0	0	0	0	0	0	0	0	0	0	0	0	0	0	0	0	0	0	0	0
25-0619	0	0	0	0	0	0	0	0	0	0	0	0	0	0	0	0	0	0	0	0	0	0	0	0	0	0	0	0	0	0	0	0	0	0	0	0	0	0	0	0	0	0	0	0	0	0	0	0	0
06-1218	0	0	0	0	0	0	0	0	0	0	0	0	0	0	0	0	0	0	0	0	0	0	0	0	0	0	0	0	0	0	0	0	0	0	0	0	0	0	0	0	0	0	0	0	0	0	0	0	0
02-0719	0	0	0	0	0	0	0	0	0	0	0	0	0	0	0	0	0	0	0	0	0	0	1	0	0	0	0	0	0	0	0	0	0	0	0	0	0	0	0	0	0	0	0	0	0	0	0	0	0
17-1219	0	0	0	0	0	0	0	0	0	0	0	0	0	0	0	0	0	0	0	0	0	0	0	0	0	0	0	0	0	0	0	0	0	0	0	0	0	0	0	0	0	0	0	0	0	0	0	0	0
17-0120	0	0	0	0	0	0	0	0	0	0	0	0	0	0	0	0	0	0	0	0	0	0	0	0	0	0	0	0	0	0	0	0	0	0	0	0	0	0	0	0	0	0	0	0	0	0	0	0	0
21-0120	0	0	0	0	0	0	0	0	0	0	0	0	0	0	0	0	0	0	0	0	0	0	0	0	0	0	0	0	0	0	0	0	0	0	0	0	0	0	0	0	0	0	0	0	0	0	0	0	0
		0	No mutation
		1	Mutation
[truncated: 81 more columns]

## Sheet: Cytotoxicity
CASE	Phenformin HCl	Linifanib (ABT-869)	Cediranib (AZD2171)	Motesanib Diphosphate (AMG-706)	Sunitinib Malate	GDC-0941	MK-2206 2HCl	PF-04217903	Danusertib (PHA-739358)	XL147	CCT128930	Axitinib	Dovitinib (TKI-258, CHIR-258)	Nilotinib (AMN-107)	Temsirolimus (CCI-779, NSC 683864)	SL-327	SU11274	MLN8054	BI 2536	Cabozantinib (XL184, BMS-907351)	Trametinib (GSK1120212)	Saracatinib (AZD0530)	PD184352 (CI-1040)	NVP-AEW541	Vandetanib (ZD6474)	Crizotinib (PF-02341066)	Brivanib (BMS-540215)	Vatalanib (PTK787) 2HCl	Foretinib (GSK1363089)	Everolimus (RAD001)	TG101209	Selumetinib (AZD6244)	SGX-523	BMS-754807	ZM 336372	Nintedanib (BIBF 1120)	Erlotinib HCl (OSI-744)	PD0325901	Y-27632 2HCl	ZSTK474	Refametinib (RDEA119, Bay 86-9766)	ZM 447439	GSK690693	Alisertib (MLN8237)	IM-12	Afatinib (BIBW2992)	Gefitinib (ZD1839)	PI-103	Enzastaurin (LY317615)
18-0619	-2.88805	5.29903	28.5856	16.3392	25.6405	52.7073	30.3615	-9.23182	27.6174	-9.17643	9.8299	29.5481	56.7466	18.9255	45.1693	3.30183	11.6346	22.7723	45.2208	35.6183	35.3969	27.9337	-1.75039	20.8404	14.0182	18.37	0.799493	14.9623	58.3903	43.4432	58.2849	1.97044	1.74769	40.6292	12.3572	26.3595	13.378	15.7858	-6.30474	59.1687	17.0275	10.4784	13.6054	17.8824	1.3231	12.6073	0.721255	66.9394	-12.7318
30-0719	2.5836	2.60665	31.3634	4.45991	16.546	42.844	22.909	2.95271	39.8628	4.83124	13.2408	11.994	52.1346	2.37452	48.2787	0.274988	2.49821	15.4982	59.0319	26.4046	47.1946	20.3323	-3.15992	12.9933	4.22665	13.1883	-3.72235	3.31791	49.3923	49.1843	66.4196	3.57107	1.1466	37.8177	8.86071	17.2697	2.35831	19.6933	-4.47996	49.4776	26.2053	18.2547	16.239	27.2367	7.22431	18.1133	1.50095	77.2413	0.104748
02-0616	9.95415	1.85013	18.9462	14.4825	3.20158	33.7012	27.8417	2.2949	39.7698	-1.61108	4.20577	6.97437	42.7272	6.07364	36.2444	-4.56983	-8.5318	9.97236	54.4931	33.7367	36.7803	37.746	-11.4564	10.9597	-5.73628	14.222	-6.22797	10.587	49.6621	33.9292	63.7179	-15.8406	4.11985	42.8388	18.9299	5.76964	-8.13266	6.82524	-5.84629	39.1072	8.17624	10.6737	36.8012	15.0037	24.8373	8.56299	-3.31452	70.5147	4.00923
03-1019	11.1146	9.25903	29.5622	9.86831	26.6083	36.6405	25.1564	-2.52402	22.6552	2.74088	14.0411	22.3943	53.9529	9.89744	34.179	-0.398626	5.02554	12.5838	38.1661	30.9681	22.2678	-6.02691	-5.80346	2.52129	4.05586	10.6887	-1.97009	5.85836	50.8845	38.0217	51.618	1.83481	-3.30014	21.1136	0.439547	20.1247	-9.87052	14.7346	-0.55535	38.7584	16.1058	-9.75814	5.95146	8.02757	3.78829	9.11754	-2.2835	63.5392	-7.11375
29-1019	4.56136	11.5964	21.4991	10.4322	14.4571	26.1614	12.694	-2.52352	18.9765	-1.469	6.16191	13.1927	38.1414	5.66306	31.2199	1.20602	-2.37633	12.4277	22.9958	19.8935	24.4343	15.0569	0.853295	0.363366	2.6984	0.750565	-3.73198	5.32395	31.8175	30.3468	38.315	1.38304	-1.67619	22.8986	7.07919	17.087	6.43884	12.4084	-2.72169	33.5405	12.3676	6.29389	3.776	18.2878	8.57407	13.8439	6.51615	59.8818	-3.26151
03-1219B	4.32874	3.50342	3.097	-3.09781	-15.1566	37.8157	15.8498	-2.89653	14.7208	-1.43392	3.25443	-4.63193	11.5796	-9.74424	15.2425	-3.89913	-16.1843	11.104	17.5178	3.51412	25.9239	29.697	-10.3716	-2.74023	7.42242	-6.36939	-7.07572	-2.70599	14.181	11.6251	27.0125	-8.08385	1.80316	17.6819	4.03141	3.63894	4.92865	9.16023	-3.92796	42.4885	2.47585	-1.76846	6.13194	19.4798	3.87368	19.0629	3.6827	56.8878	20.5427
03-1219A	11.853	-8.54408	-5.00621	6.07713	-8.96535	28.2705	9.0562	4.66705	4.36591	1.41776	4.2908	-8.08021	1.64638	-4.74332	8.23571	-2.67444	-5.10401	8.51783	14.2714	-1.39467	0.914348	12.4025	-12.9861	1.74307	-7.45218	-4.87911	-3.25747	0.0446935	-1.50102	8.29089	11.8321	-8.56208	0.839665	21.4766	4.09872	-6.15418	-4.40463	-7.45323	0.769386	32.2341	-8.65716	-0.625704	-1.43066	8.54129	9.70751	1.91378	2.2335	57.7283	0.628436
25-0619	5.01968	9.23982	19.135	21.1139	22.1752	54.1831	31.5665	-0.887577	21.1922	2.03066	8.14569	11.5404	33.6075	14.7528	30.0606	-2.6992	-7.46296	1.72876	26.1601	31.5136	5.13454	13.5855	-13.3441	17.4589	1.35949	8.47269	-6.47639	4.35705	37.7646	29.2528	52.31	-11.7855	-3.7028	35.2941	11.3285	15.827	8.42556	-8.09743	-4.38834	54.8783	-6.58909	3.21469	16.6955	4.46981	9.64906	19.4329	2.89026	68.2792	6.20536
06-1218	7.50584	-5.39597	6.61919	3.65641	-3.52241	30.5734	11.2174	-3.60635	27.8191	0.0595571	4.81803	2.03871	31.0222	-3.67748	23.4996	-6.05822	1.82589	10.1122	14.083	9.86785	30.4719	13.2506	-9.69088	0.0610895	-3.75548	2.07069	-6.15983	-0.451599	29.484	24.0754	39.4619	-5.49288	0.790644	32.6321	10.4309	11.3386	3.31845	12.9595	-2.63359	32.6094	16.1162	7.70367	6.48471	22.4835	11.6114	10.6701	6.4724	64.7179	9.77393
02-0719	3.28596	-4.19234	14.1645	1.83561	5.01944	39.3975	17.3878	-1.80925	36.2691	0.900264	4.98784	10.1843	49.4165	2.1483	32.9537	-10.1392	-4.94499	13.5394	53.2945	14.5701	44.8029	35.2078	-10.7153	7.76957	-1.63231	4.319	-12.2017	0.28868	41.4704	38.5847	71.2054	-0.368044	-0.241786	38.6287	9.94487	7.45572	11.3958	28.8356	-1.73722	47.1805	31.0294	12.8379	15.3251	27.6912	11.7223	20.8624	9.85918	78.9346	15.1553
17-1219	12.8059	10.4781	6.9965	16.7357	1.93367	49.5062	25.2402	5.49641	14.4436	4.55234	15.6289	-2.47071	5.77998	-1.03865	32.7181	-10.99	-2.09548	12.5768	22.3396	22.9074	10.8806	25.5329	-23.4941	18.2594	0.296066	14.514	-7.88991	8.84813	30.8818	31.8782	38.0512	-17.7222	4.05885	38.4721	22.4173	24.8325	4.90339	4.57748	5.9519	54.238	-5.85082	6.14512	19.959	24.4934	21.4349	27.9294	10.7019	74.9175	15.2666
17-0120	4.28617	-4.86924	23.7093	11.3073	1.53392	46.9126	30.0976	5.21598	42.9329	6.00707	6.92674	14.6374	44.4242	6.5107	43.0982	-8.37812	1.60459	24.0623	53.6923	15.5908	44.6307	35.5926	-15.6358	5.00319	-2.72037	3.0863	-7.01878	4.62904	43.7241	44.4789	55.6219	-13.1121	0.421896	42.0653	10.7092	7.30877	2.82697	23.59	-5.28912	47.2584	21.5278	18.4363	12.6348	33.1238	4.29953	12.8504	5.69652	77.4394	7.74078
21-0120	-8.46591	-1.10967	17.0357	7.12031	8.96647	35.6549	12.7711	-2.16068	33.6772	-7.84523	-4.09089	20.0166	41.4881	17.1642	28.9412	-6.00104	-10.3251	5.47898	36.3629	23.425	28.0558	31.4966	-3.00547	6.90389	0.844523	5.08777	-7.14299	2.58518	42.447	23.4382	56.1832	-0.931571	-7.10525	18.0442	1.13973	12.3107	6.63532	14.5492	-8.07757	41.6454	11.7963	0.914944	0.211018	5.53848	3.43086	13.426	0.347963	71.2105	3.68987
[truncated: 369 more columns]

## Sheet: Drug library pairs
Gene	Phenformin HCl	Linifanib (ABT-869)	Cediranib (AZD2171)	Motesanib Diphosphate (AMG-706)	Sunitinib Malate	GDC-0941	MK-2206 2HCl	PF-04217903	Danusertib (PHA-739358)	XL147	CCT128930	Axitinib	Dovitinib (TKI-258, CHIR-258)	Nilotinib (AMN-107)	Temsirolimus (CCI-779, NSC 683864)	SL-327	SU11274	MLN8054	BI 2536	Cabozantinib (XL184, BMS-907351)	Trametinib (GSK1120212)	Saracatinib (AZD0530)	PD184352 (CI-1040)	NVP-AEW541	Vandetanib (ZD6474)	Crizotinib (PF-02341066)	Brivanib (BMS-540215)	Vatalanib (PTK787) 2HCl	Foretinib (GSK1363089)	Everolimus (RAD001)	TG101209	Selumetinib (AZD6244)	SGX-523	BMS-754807	ZM 336372	Nintedanib (BIBF 1120)	Erlotinib HCl (OSI-744)	PD0325901	Y-27632 2HCl	ZSTK474	Refametinib (RDEA119, Bay 86-9766)	ZM 447439	GSK690693	Alisertib (MLN8237)	IM-12	Afatinib (BIBW2992)	Gefitinib (ZD1839)	PI-103	Enzastaurin (LY317615)
ABL1	0	0	0	0	0	0	0	0	1	0	0	0	0	1	0	0	0	0	0	0	0	1	0	0	0	0	0	0	0	0	0	0	0	0	0	0	0	0	0	0	0	0	0	0	0	0	0	0	0
ABL2	0	0	0	0	0	0	0	0	1	0	0	0	0	1	0	0	0	0	0	0	0	1	0	0	0	0	0	0	0	0	0	0	0	0	0	0	0	0	0	0	0	0	0	0	0	0	0	0	0
ACVR1	0	0	0	0	0	0	0	0	0	0	0	0	0	0	0	0	0	0	0	0	0	0	0	0	0	0	0	0	0	0	0	0	0	0	0	0	0	0	0	0	0	0	0	0	0	0	0	0	0
AKT1	0	0	0	0	0	0	1	0	0	0	1	0	0	0	0	0	0	0	0	0	0	0	0	0	0	0	0	0	0	0	0	0	0	0	0	0	0	0	0	0	0	0	1	0	0	0	0	0	0
ALK	0	0	0	0	0	0	0	0	0	0	0	0	0	0	0	0	0	0	0	0	0	0	0	0	0	1	0	0	0	0	0	0	0	0	0	0	0	0	0	0	0	0	0	0	0	0	0	0	0
APC	0	0	0	0	0	0	0	0	0	0	0	0	0	0	0	0	0	0	0	0	0	0	0	0	0	0	0	0	0	0	0	0	0	0	0	0	0	0	0	0	0	0	0	0	0	0	0	0	0
ARID1A	0	0	0	0	0	0	0	0	0	0	0	0	0	0	0	0	0	0	0	0	0	0	0	0	0	0	0	0	0	0	0	0	0	0	0	0	0	0	0	0	0	0	0	0	0	0	0	0	0
ARID1B	0	0	0	0	0	0	0	0	0	0	0	0	0	0	0	0	0	0	0	0	0	0	0	0	0	0	0	0	0	0	0	0	0	0	0	0	0	0	0	0	0	0	0	0	0	0	0	0	0
ASXL1	0	0	0	0	0	0	0	0	0	0	0	0	0	0	0	0	0	0	0	0	0	0	0	0	0	0	0	0	0	0	0	0	0	0	0	0	0	0	0	0	0	0	0	0	0	0	0	0	0
ASXL2	0	0	0	0	0	0	0	0	0	0	0	0	0	0	0	0	0	0	0	0	0	0	0	0	0	0	0	0	0	0	0	0	0	0	0	0	0	0	0	0	0	0	0	0	0	0	0	0	0
ATRX	0	0	0	0	0	0	0	0	0	0	0	0	0	0	0	0	0	0	0	0	0	0	0	0	0	0	0	0	0	0	0	0	0	0	0	0	0	0	0	0	0	0	0	0	0	0	0	0	0
BRAF	0	0	0	0	0	0	0	0	0	0	0	0	0	0	0	0	0	0	0	0	0	0	0	0	0	0	0	0	0	0	0	0	0	0	0	0	0	0	0	0	0	0	0	0	0	0	0	0	0
CALR	0	0	0	0	0	0	0	0	0	0	0	0	0	0	0	0	0	0	0	0	0	0	0	0	0	0	0	0	0	0	0	0	0	0	0	0	0	0	0	0	0	0	0	0	0	0	0	0	0
CBL	0	0	0	0	0	0	0	0	0	0	0	0	0	0	0	0	0	0	0	0	0	0	0	0	0	0	0	0	0	0	0	0	0	0	0	0	0	0	0	0	0	0	0	0	0	0	0	0	0
CCND1	0	0	0	0	0	0	0	0	0	0	0	0	0	0	0	0	0	0	0	0	0	0	0	0	0	0	0	0	0	0	0	0	0	0	0	0	0	0	0	0	0	0	0	0	0	0	0	0	0
CCND3	0	0	0	0	0	0	0	0	0	0	0	0	0	0	0	0	0	0	0	0	0	0	0	0	0	0	0	0	0	0	0	0	0	0	0	0	0	0	0	0	0	0	0	0	0	0	0	0	0
CCR5	0	0	0	0	0	0	0	0	0	0	0	0	0	0	0	0	0	0	0	0	0	0	0	0	0	0	0	0	0	0	0	0	0	0	0	0	0	0	0	0	0	0	0	0	0	0	0	0	0
CDK4	0	0	0	0	0	0	0	0	0	0	0	0	0	0	0	0	0	0	0	0	0	0	0	0	0	0	0	0	0	0	0	0	0	0	0	0	0	0	0	0	0	0	0	0	0	0	0	0	0
CDK6	0	0	0	0	0	0	0	0	0	0	0	0	0	0	0	0	0	0	0	0	0	0	0	0	0	0	0	0	0	0	0	0	0	0	0	0	0	0	0	0	0	0	0	0	0	0	0	0	0
CDKN2A	0	0	0	0	0	0	0	0	0	0	0	0	0	0	0	0	0	0	0	0	0	0	0	0	0	0	0	0	0	0	0	0	0	0	0	0	0	0	0	0	0	0	0	0	0	0	0	0	0
CDKN2B	0	0	0	0	0	0	0	0	0	0	0	0	0	0	0	0	0	0	0	0	0	0	0	0	0	0	0	0	0	0	0	0	0	0	0	0	0	0	0	0	0	0	0	0	0	0	0	0	0
CEBPA	0	0	0	0	0	0	0	0	0	0	0	0	0	0	0	0	0	0	0	0	0	0	0	0	0	0	0	0	0	0	0	0	0	0	0	0	0	0	0	0	0	0	0	0	0	0	0	0	0
CHD7	0	0	0	0	0	0	0	0	0	0	0	0	0	0	0	0	0	0	0	0	0	0	0	0	0	0	0	0	0	0	0	0	0	0	0	0	0	0	0	0	0	0	0	0	0	0	0	0	0
CIC	0	0	0	0	0	0	0	0	0	0	0	0	0	0	0	0	0	0	0	0	0	0	0	0	0	0	0	0	0	0	0	0	0	0	0	0	0	0	0	0	0	0	0	0	0	0	0	0	0
CREBBP	0	0	0	0	0	0	0	0	0	0	0	0	0	0	0	0	0	0	0	0	0	0	0	0	0	0	0	0	0	0	0	0	0	0	0	0	0	0	0	0	0	0	0	0	0	0	0	0	0
CRLF1	0	0	0	0	0	0	0	0	0	0	0	0	0	0	0	0	0	0	0	0	0	0	0	0	0	0	0	0	0	0	0	0	0	0	0	0	0	0	0	0	0	0	0	0	0	0	0	0	0
CRLF2	0	0	0	0	0	0	0	0	0	0	0	0	0	0	0	0	0	0	0	0	0	0	0	0	0	0	0	0	0	0	0	0	0	0	0	0	0	0	0	0	0	0	0	0	0	0	0	0	0
CSF1R	0	1	0	0	0	0	0	0	0	0	0	0	0	0	0	0	0	0	0	0	0	0	0	0	0	0	0	0	0	0	0	0	0	0	0	0	0	0	0	0	0	0	0	0	0	0	0	0	0
CSF3R	0	0	0	0	0	0	0	0	0	0	0	0	0	0	0	0	0	0	0	0	0	0	0	0	0	0	0	0	0	0	0	0	0	0	0	0	0	0	0	0	0	0	0	0	0	0	0	0	0
CTNNB1	0	0	0	0	0	0	0	0	0	0	0	0	0	0	0	0	0	0	0	0	0	0	0	0	0	0	0	0	0	0	0	0	0	0	0	0	0	0	0	0	0	0	0	0	0	0	0	0	0
DAXX	0	0	0	0	0	0	0	0	0	0	0	0	0	0	0	0	0	0	0	0	0	0	0	0	0	0	0	0	0	0	0	0	0	0	0	0	0	0	0	0	0	0	0	0	0	0	0	0	0
DDX3X	0	0	0	0	0	0	0	0	0	0	0	0	0	0	0	0	0	0	0	0	0	0	0	0	0	0	0	0	0	0	0	0	0	0	0	0	0	0	0	0	0	0	0	0	0	0	0	0	0
DICER1	0	0	0	0	0	0	0	0	0	0	0	0	0	0	0	0	0	0	0	0	0	0	0	0	0	0	0	0	0	0	0	0	0	0	0	0	0	0	0	0	0	0	0	0	0	0	0	0	0
DNMT3A	0	0	0	0	0	0	0	0	0	0	0	0	0	0	0	0	0	0	0	0	0	0	0	0	0	0	0	0	0	0	0	0	0	0	0	0	0	0	0	0	0	0	0	0	0	0	0	0	0
EBF1	0	0	0	0	0	0	0	0	0	0	0	0	0	0	0	0	0	0	0	0	0	0	0	0	0	0	0	0	0	0	0	0	0	0	0	0	0	0	0	0	0	0	0	0	0	0	0	0	0
EED	0	0	0	0	0	0	0	0	0	0	0	0	0	0	0	0	0	0	0	0	0	0	0	0	0	0	0	0	0	0	0	0	0	0	0	0	0	0	0	0	0	0	0	0	0	0	0	0	0
EGFR	0	0	0	0	0	0	0	0	0	0	0	0	0	0	0	0	0	0	0	0	0	0	0	0	0	0	0	0	0	0	0	0	0	0	0	0	1	0	0	0	0	0	0	0	0	1	1	0	0
EP300	0	0	0	0	0	0	0	0	0	0	0	0	0	0	0	0	0	0	0	0	0	0	0	0	0	0	0	0	0	0	0	0	0	0	0	0	0	0	0	0	0	0	0	0	0	0	0	0	0
ERBB2	0	0	0	0	0	0	0	0	0	0	0	0	0	0	0	0	0	0	0	0	0	0	0	0	0	0	0	0	0	0	0	0	0	0	0	0	0	0	0	0	0	0	0	0	0	0	0	0	0
ERBB3	0	0	0	0	0	0	0	0	0	0	0	0	0	0	0	0	0	0	0	0	0	0	0	0	0	0	0	0	0	0	0	0	0	0	0	0	0	0	0	0	0	0	0	0	0	0	0	0	0
ERBB4	0	0	0	0	0	0	0	0	0	0	0	0	0	0	0	0	0	0	0	0	0	0	0	0	0	0	0	0	0	0	0	0	0	0	0	0	0	0	0	0	0	0	0	0	0	0	0	0	0
ESR1	0	0	0	0	0	0	0	0	0	0	0	0	0	0	0	0	0	0	0	0	0	0	0	0	0	0	0	0	0	0	0	0	0	0	0	0	0	0	0	0	0	0	0	0	0	0	0	0	0
EZH2	0	0	0	0	0	0	0	0	0	0	0	0	0	0	0	0	0	0	0	0	0	0	0	0	0	0	0	0	0	0	0	0	0	0	0	0	0	0	0	0	0	0	0	0	0	0	0	0	0
FAS	0	0	0	0	0	0	0	0	0	0	0	0	0	0	0	0	0	0	0	0	0	0	0	0	0	0	0	0	0	0	0	0	0	0	0	0	0	0	0	0	0	0	0	0	0	0	0	0	0
FASLG	0	0	0	0	0	0	0	0	0	0	0	0	0	0	0	0	0	0	0	0	0	0	0	0	0	0	0	0	0	0	0	0	0	0	0	0	0	0	0	0	0	0	0	0	0	0	0	0	0
FBXW7	0	0	0	0	0	0	0	0	0	0	0	0	0	0	0	0	0	0	0	0	0	0	0	0	0	0	0	0	0	0	0	0	0	0	0	0	0	0	0	0	0	0	0	0	0	0	0	0	0
FGFR1	0	0	0	0	0	0	0	0	1	0	0	0	1	0	0	0	0	0	0	0	0	0	0	0	0	0	1	0	0	0	0	0	0	0	0	1	0	0	0	0	0	0	0	0	0	0	0	0	0
FGFR2	0	0	0	0	0	0	0	0	1	0	0	0	1	0	0	0	0	0	0	0	0	0	0	0	0	0	1	0	0	0	0	0	0	0	0	1	0	0	0	0	0	0	0	0	0	0	0	0	0
FGFR3	0	0	0	0	0	0	0	0	1	0	0	0	1	0	0	0	0	0	0	0	0	0	0	0	0	0	1	0	0	0	0	0	0	0	0	1	0	0	0	0	0	0	0	0	0	0	0	0	0
FGFR4	0	0	0	0	0	0	0	0	1	0	0	0	1	0	0	0	0	0	0	0	0	0	0	0	0	0	1	0	0	0	0	0	0	0	0	1	0	0	0	0	0	0	0	0	0	0	0	0	0
FLT3	0	0	0	0	0	0	0	0	0	0	0	0	1	0	0	0	0	0	0	1	0	0	0	0	0	0	0	0	0	0	1	0	0	0	0	0	0	0	0	0	0	0	0	0	0	0	0	0	0
GATA1	0	0	0	0	0	0	0	0	0	0	0	0	0	0	0	0	0	0	0	0	0	0	0	0	0	0	0	0	0	0	0	0	0	0	0	0	0	0	0	0	0	0	0	0	0	0	0	0	0
GATA2	0	0	0	0	0	0	0	0	0	0	0	0	0	0	0	0	0	0	0	0	0	0	0	0	0	0	0	0	0	0	0	0	0	0	0	0	0	0	0	0	0	0	0	0	0	0	0	0	0
GATA3	0	0	0	0	0	0	0	0	0	0	0	0	0	0	0	0	0	0	0	0	0	0	0	0	0	0	0	0	0	0	0	0	0	0	0	0	0	0	0	0	0	0	0	0	0	0	0	0	0
GLI1	0	0	0	0	0	0	0	0	0	0	0	0	0	0	0	0	0	0	0	0	0	0	0	0	0	0	0	0	0	0	0	0	0	0	0	0	0	0	0	0	0	0	0	0	0	0	0	0	0
GLI2	0	0	0	0	0	0	0	0	0	0	0	0	0	0	0	0	0	0	0	0	0	0	0	0	0	0	0	0	0	0	0	0	0	0	0	0	0	0	0	0	0	0	0	0	0	0	0	0	0
GNA11	0	0	0	0	0	0	0	0	0	0	0	0	0	0	0	0	0	0	0	0	0	0	0	0	0	0	0	0	0	0	0	0	0	0	0	0	0	0	0	0	0	0	0	0	0	0	0	0	0
GNA13	0	0	0	0	0	0	0	0	0	0	0	0	0	0	0	0	0	0	0	0	0	0	0	0	0	0	0	0	0	0	0	0	0	0	0	0	0	0	0	0	0	0	0	0	0	0	0	0	0
GNAQ	0	0	0	0	0	0	0	0	0	0	0	0	0	0	0	0	0	0	0	0	0	0	0	0	0	0	0	0	0	0	0	0	0	0	0	0	0	0	0	0	0	0	0	0	0	0	0	0	0
H3F3A	0	0	0	0	0	0	0	0	0	0	0	0	0	0	0	0	0	0	0	0	0	0	0	0	0	0	0	0	0	0	0	0	0	0	0	0	0	0	0	0	0	0	0	0	0	0	0	0	0
HDAC9	0	0	0	0	0	0	0	0	0	0	0	0	0	0	0	0	0	0	0	0	0	0	0	0	0	0	0	0	0	0	0	0	0	0	0	0	0	0	0	0	0	0	0	0	0	0	0	0	0
HIST1H3B	0	0	0	0	0	0	0	0	0	0	0	0	0	0	0	0	0	0	0	0	0	0	0	0	0	0	0	0	0	0	0	0	0	0	0	0	0	0	0	0	0	0	0	0	0	0	0	0	0
HRAS	0	0	0	0	0	0	0	0	0	0	0	0	0	0	0	0	0	0	0	0	0	0	0	0	0	0	0	0	0	0	0	0	0	0	0	0	0	0	0	0	0	0	0	0	0	0	0	0	0
ID3	0	0	0	0	0	0	0	0	0	0	0	0	0	0	0	0	0	0	0	0	0	0	0	0	0	0	0	0	0	0	0	0	0	0	0	0	0	0	0	0	0	0	0	0	0	0	0	0	0
IDH1	0	0	0	0	0	0	0	0	0	0	0	0	0	0	0	0	0	0	0	0	0	0	0	0	0	0	0	0	0	0	0	0	0	0	0	0	0	0	0	0	0	0	0	0	0	0	0	0	0
IDH2	0	0	0	0	0	0	0	0	0	0	0	0	0	0	0	0	0	0	0	0	0	0	0	0	0	0	0	0	0	0	0	0	0	0	0	0	0	0	0	0	0	0	0	0	0	0	0	0	0
IGF1R	0	0	0	0	0	0	0	0	0	0	0	0	0	0	0	0	0	0	0	0	0	0	0	1	0	0	0	0	0	0	0	0	0	1	0	0	0	0	0	0	0	0	0	0	0	0	0	0	0
IKZF1	0	0	0	0	0	0	0	0	0	0	0	0	0	0	0	0	0	0	0	0	0	0	0	0	0	0	0	0	0	0	0	0	0	0	0	0	0	0	0	0	0	0	0	0	0	0	0	0	0
IL7R	0	0	0	0	0	0	0	0	0	0	0	0	0	0	0	0	0	0	0	0	0	0	0	0	0	0	0	0	0	0	0	0	0	0	0	0	0	0	0	0	0	0	0	0	0	0	0	0	0
JAK1	0	0	0	0	0	0	0	0	0	0	0	0	0	0	0	0	0	0	0	0	0	0	0	0	0	0	0	0	0	0	1	0	0	0	0	0	0	0	0	0	0	0	0	0	0	0	0	0	0
JAK2	0	0	0	0	0	0	0	0	0	0	0	0	0	0	0	0	0	0	0	0	0	0	0	0	0	0	0	0	0	0	1	0	0	0	0	0	0	0	0	0	0	0	0	0	0	0	0	0	0
JAK3	0	0	0	0	0	0	0	0	0	0	0	0	0	0	0	0	0	0	0	0	0	0	0	0	0	0	0	0	0	0	1	0	0	0	0	0	0	0	0	0	0	0	0	0	0	0	0	0	0
KDM4C	0	0	0	0	0	0	0	0	0	0	0	0	0	0	0	0	0	0	0	0	0	0	0	0	0	0	0	0	0	0	0	0	0	0	0	0	0	0	0	0	0	0	0	0	0	0	0	0	0
KDM6A	0	0	0	0	0	0	0	0	0	0	0	0	0	0	0	0	0	0	0	0	0	0	0	0	0	0	0	0	0	0	0	0	0	0	0	0	0	0	0	0	0	0	0	0	0	0	0	0	0
KDR	0	0	0	0	0	0	0	0	0	0	0	0	0	0	0	0	0	0	0	0	0	0	0	0	0	0	0	0	0	0	0	0	0	0	0	0	0	0	0	0	0	0	0	0	0	0	0	0	0
KIT	0	0	0	1	1	0	0	0	0	0	0	1	1	0	0	0	0	0	0	1	0	0	0	0	0	0	0	1	0	0	0	0	0	0	0	0	0	0	0	0	0	0	0	0	0	0	0	0	0
KMT2D	0	0	0	0	0	0	0	0	0	0	0	0	0	0	0	0	0	0	0	0	0	0	0	0	0	0	0	0	0	0	0	0	0	0	0	0	0	0	0	0	0	0	0	0	0	0	0	0	0
KRAS	0	0	0	0	0	0	0	0	0	0	0	0	0	0	0	0	0	0	0	0	0	0	0	0	0	0	0	0	0	0	0	0	0	0	0	0	0	0	0	0	0	0	0	0	0	0	0	0	0
MAP2K1	0	0	0	0	0	0	0	0	0	0	0	0	0	0	0	0	0	0	0	0	0	0	0	0	0	0	0	0	0	0	0	0	0	0	0	0	0	0	0	0	0	0	0	0	0	0	0	0	0
MAP2K2	0	0	0	0	0	0	0	0	0	0	0	0	0	0	0	0	0	0	0	0	0	0	0	0	0	0	0	0	0	0	0	0	0	0	0	0	0	0	0	0	0	0	0	0	0	0	0	0	0
MDM2	0	0	0	0	0	0	0	0	0	0	0	0	0	0	0	0	0	0	0	0	0	0	0	0	0	0	0	0	0	0	0	0	0	0	0	0	0	0	0	0	0	0	0	0	0	0	0	0	0
MDM4	0	0	0	0	0	0	0	0	0	0	0	0	0	0	0	0	0	0	0	0	0	0	0	0	0	0	0	0	0	0	0	0	0	0	0	0	0	0	0	0	0	0	0	0	0	0	0	0	0
MET	0	0	0	0	0	0	0	1	0	0	0	0	0	0	0	0	1	0	0	1	0	0	0	0	0	1	0	0	1	0	0	0	1	1	0	0	0	0	0	0	0	0	0	0	0	0	0	0	0
MPL	0	0	0	0	0	0	0	0	0	0	0	0	0	0	0	0	0	0	0	0	0	0	0	0	0	0	0	0	0	0	0	0	0	0	0	0	0	0	0	0	0	0	0	0	0	0	0	0	0
MSH6	0	0	0	0	0	0	0	0	0	0	0	0	0	0	0	0	0	0	0	0	0	0	0	0	0	0	0	0	0	0	0	0	0	0	0	0	0	0	0	0	0	0	0	0	0	0	0	0	0
MTOR	0	0	0	0	0	0	0	0	0	0	0	0	0	0	1	0	0	0	0	0	0	0	0	0	0	0	0	0	0	1	0	0	0	0	0	0	0	0	0	0	0	0	0	0	0	0	0	1	0
MYC	0	0	0	0	0	0	0	0	0	0	0	0	0	0	0	0	0	0	0	0	0	0	0	0	0	0	0	0	0	0	0	0	0	0	0	0	0	0	0	0	0	0	0	0	0	0	0	0	0
MYCN	0	0	0	0	0	0	0	0	0	0	0	0	0	0	0	0	0	0	0	0	0	0	0	0	0	0	0	0	0	0	0	0	0	0	0	0	0	0	0	0	0	0	0	0	0	0	0	0	0
MYOD1	0	0	0	0	0	0	0	0	0	0	0	0	0	0	0	0	0	0	0	0	0	0	0	0	0	0	0	0	0	0	0	0	0	0	0	0	0	0	0	0	0	0	0	0	0	0	0	0	0
NCOR2	0	0	0	0	0	0	0	0	0	0	0	0	0	0	0	0	0	0	0	0	0	0	0	0	0	0	0	0	0	0	0	0	0	0	0	0	0	0	0	0	0	0	0	0	0	0	0	0	0
NF1	0	0	0	0	0	0	0	0	0	0	0	0	0	0	0	0	0	0	0	0	0	0	0	0	0	0	0	0	0	0	0	0	0	0	0	0	0	0	0	0	0	0	0	0	0	0	0	0	0
NF2	0	0	0	0	0	0	0	0	0	0	0	0	0	0	0	0	0	0	0	0	0	0	0	0	0	0	0	0	0	0	0	0	0	0	0	0	0	0	0	0	0	0	0	0	0	0	0	0	0
NOTCH1	0	0	0	0	0	0	0	0	0	0	0	0	0	0	0	0	0	0	0	0	0	0	0	0	0	0	0	0	0	0	0	0	0	0	0	0	0	0	0	0	0	0	0	0	0	0	0	0	0
NPM1	0	0	0	0	0	0	0	0	0	0	0	0	0	0	0	0	0	0	0	0	0	0	0	0	0	0	0	0	0	0	0	0	0	0	0	0	0	0	0	0	0	0	0	0	0	0	0	0	0
NRAS	0	0	0	0	0	0	0	0	0	0	0	0	0	0	0	0	0	0	0	0	0	0	0	0	0	0	0	0	0	0	0	0	0	0	0	0	0	0	0	0	0	0	0	0	0	0	0	0	0
NT5C2	0	0	0	0	0	0	0	0	0	0	0	0	0	0	0	0	0	0	0	0	0	0	0	0	0	0	0	0	0	0	0	0	0	0	0	0	0	0	0	0	0	0	0	0	0	0	0	0	0
PAX5	0	0	0	0	0	0	0	0	0	0	0	0	0	0	0	0	0	0	0	0	0	0	0	0	0	0	0	0	0	0	0	0	0	0	0	0	0	0	0	0	0	0	0	0	0	0	0	0	0
PDGFRA	0	1	0	1	1	0	0	0	0	0	0	1	1	0	0	0	0	0	0	0	0	0	0	0	0	0	0	0	0	0	0	0	0	0	0	1	0	0	0	0	0	0	0	0	0	0	0	0	0
PDGFRB	0	1	0	1	1	0	0	0	0	0	0	1	1	0	0	0	0	0	0	0	0	0	0	0	0	0	0	0	0	0	0	0	0	0	0	1	0	0	0	0	0	0	0	0	0	0	0	0	0
PHF6	0	0	0	0	0	0	0	0	0	0	0	0	0	0	0	0	0	0	0	0	0	0	0	0	0	0	0	0	0	0	0	0	0	0	0	0	0	0	0	0	0	0	0	0	0	0	0	0	0
PIK3CA	0	0	0	0	0	0	0	0	0	0	0	0	0	0	0	0	0	0	0	0	0	0	0	0	0	0	0	0	0	0	0	0	0	0	0	0	0	0	0	0	0	0	0	0	0	0	0	0	0
PIK3R1	0	0	0	0	0	0	0	0	0	0	0	0	0	0	0	0	0	0	0	0	0	0	0	0	0	0	0	0	0	0	0	0	0	0	0	0	0	0	0	0	0	0	0	0	0	0	0	0	0
PPM1D	0	0	0	0	0	0	0	0	0	0	0	0	0	0	0	0	0	0	0	0	0	0	0	0	0	0	0	0	0	0	0	0	0	0	0	0	0	0	0	0	0	0	0	0	0	0	0	0	0
PRPS1	0	0	0	0	0	0	0	0	0	0	0	0	0	0	0	0	0	0	0	0	0	0	0	0	0	0	0	0	0	0	0	0	0	0	0	0	0	0	0	0	0	0	0	0	0	0	0	0	0
PSMB5	0	0	0	0	0	0	0	0	0	0	0	0	0	0	0	0	0	0	0	0	0	0	0	0	0	0	0	0	0	0	0	0	0	0	0	0	0	0	0	0	0	0	0	0	0	0	0	0	0
PTCH1	0	0	0	0	0	0	0	0	0	0	0	0	0	0	0	0	0	0	0	0	0	0	0	0	0	0	0	0	0	0	0	0	0	0	0	0	0	0	0	0	0	0	0	0	0	0	0	0	0
PTEN	0	0	0	0	0	0	0	0	0	0	0	0	0	0	0	0	0	0	0	0	0	0	0	0	0	0	0	0	0	0	0	0	0	0	0	0	0	0	0	0	0	0	0	0	0	0	0	0	0
PTPN11	0	0	0	0	0	0	0	0	0	0	0	0	0	0	0	0	0	0	0	0	0	0	0	0	0	0	0	0	0	0	0	0	0	0	0	0	0	0	0	0	0	0	0	0	0	0	0	0	0
RAF1	0	0	0	0	0	0	0	0	0	0	0	0	0	0	0	0	0	0	0	0	0	0	0	0	0	0	0	0	0	0	0	0	0	0	1	0	0	0	0	0	0	0	0	0	0	0	0	0	0
RB1	0	0	0	0	0	0	0	0	0	0	0	0	0	0	0	0	0	0	0	0	0	0	0	0	0	0	0	0	0	0	0	0	0	0	0	0	0	0	0	0	0	0	0	0	0	0	0	0	0
RET	0	0	0	0	0	0	0	0	1	0	0	0	0	0	0	0	0	0	0	0	0	0	0	0	0	0	0	0	0	0	1	0	0	0	0	0	0	0	0	0	0	0	0	0	0	0	0	0	0
RHOA	0	0	0	0	0	0	0	0	0	0	0	0	0	0	0	0	0	0	0	0	0	0	0	0	0	0	0	0	0	0	0	0	0	0	0	0	0	0	0	0	0	0	0	0	0	0	0	0	0
RUNX1	0	0	0	0	0	0	0	0	0	0	0	0	0	0	0	0	0	0	0	0	0	0	0	0	0	0	0	0	0	0	0	0	0	0	0	0	0	0	0	0	0	0	0	0	0	0	0	0	0
SETBP1	0	0	0	0	0	0	0	0	0	0	0	0	0	0	0	0	0	0	0	0	0	0	0	0	0	0	0	0	0	0	0	0	0	0	0	0	0	0	0	0	0	0	0	0	0	0	0	0	0
SETD2	0	0	0	0	0	0	0	0	0	0	0	0	0	0	0	0	0	0	0	0	0	0	0	0	0	0	0	0	0	0	0	0	0	0	0	0	0	0	0	0	0	0	0	0	0	0	0	0	0
SH2B3	0	0	0	0	0	0	0	0	0	0	0	0	0	0	0	0	0	0	0	0	0	0	0	0	0	0	0	0	0	0	0	0	0	0	0	0	0	0	0	0	0	0	0	0	0	0	0	0	0
SH2D1A	0	0	0	0	0	0	0	0	0	0	0	0	0	0	0	0	0	0	0	0	0	0	0	0	0	0	0	0	0	0	0	0	0	0	0	0	0	0	0	0	0	0	0	0	0	0	0	0	0
SMARCA4	0	0	0	0	0	0	0	0	0	0	0	0	0	0	0	0	0	0	0	0	0	0	0	0	0	0	0	0	0	0	0	0	0	0	0	0	0	0	0	0	0	0	0	0	0	0	0	0	0
SMARCB1	0	0	0	0	0	0	0	0	0	0	0	0	0	0	0	0	0	0	0	0	0	0	0	0	0	0	0	0	0	0	0	0	0	0	0	0	0	0	0	0	0	0	0	0	0	0	0	0	0
SMO	0	0	0	0	0	0	0	0	0	0	0	0	0	0	0	0	0	0	0	0	0	0	0	0	0	0	0	0	0	0	0	0	0	0	0	0	0	0	0	0	0	0	0	0	0	0	0	0	0
SOCS2	0	0	0	0	0	0	0	0	0	0	0	0	0	0	0	0	0	0	0	0	0	0	0	0	0	0	0	0	0	0	0	0	0	0	0	0	0	0	0	0	0	0	0	0	0	0	0	0	0
STAT3	0	0	0	0	0	0	0	0	0	0	0	0	0	0	0	0	0	0	0	0	0	0	0	0	0	0	0	0	0	0	0	0	0	0	0	0	0	0	0	0	0	0	0	0	0	0	0	0	0
STAT5B	0	0	0	0	0	0	0	0	0	0	0	0	0	0	0	0	0	0	0	0	0	0	0	0	0	0	0	0	0	0	0	0	0	0	0	0	0	0	0	0	0	0	0	0	0	0	0	0	0
SUFU	0	0	0	0	0	0	0	0	0	0	0	0	0	0	0	0	0	0	0	0	0	0	0	0	0	0	0	0	0	0	0	0	0	0	0	0	0	0	0	0	0	0	0	0	0	0	0	0	0
SUZ12	0	0	0	0	0	0	0	0	0	0	0	0	0	0	0	0	0	0	0	0	0	0	0	0	0	0	0	0	0	0	0	0	0	0	0	0	0	0	0	0	0	0	0	0	0	0	0	0	0
TCF3	0	0	0	0	0	0	0	0	0	0	0	0	0	0	0	0	0	0	0	0	0	0	0	0	0	0	0	0	0	0	0	0	0	0	0	0	0	0	0	0	0	0	0	0	0	0	0	0	0
TET2	0	0	0	0	0	0	0	0	0	0	0	0	0	0	0	0	0	0	0	0	0	0	0	0	0	0	0	0	0	0	0	0	0	0	0	0	0	0	0	0	0	0	0	0	0	0	0	0	0
TP53	0	0	0	0	0	0	0	0	0	0	0	0	0	0	0	0	0	0	0	0	0	0	0	0	0	0	0	0	0	0	0	0	0	0	0	0	0	0	0	0	0	0	0	0	0	0	0	0	0
TPMT	0	0	0	0	0	0	0	0	0	0	0	0	0	0	0	0	0	0	0	0	0	0	0	0	0	0	0	0	0	0	0	0	0	0	0	0	0	0	0	0	0	0	0	0	0	0	0	0	0
TSC1	0	0	0	0	0	0	0	0	0	0	0	0	0	0	0	0	0	0	0	0	0	0	0	0	0	0	0	0	0	0	0	0	0	0	0	0	0	0	0	0	0	0	0	0	0	0	0	0	0
TSC2	0	0	0	0	0	0	0	0	0	0	0	0	0	0	0	0	0	0	0	0	0	0	0	0	0	0	0	0	0	0	0	0	0	0	0	0	0	0	0	0	0	0	0	0	0	0	0	0	0
USP7	0	0	0	0	0	0	0	0	0	0	0	0	0	0	0	0	0	0	0	0	0	0	0	0	0	0	0	0	0	0	0	0	0	0	0	0	0	0	0	0	0	0	0	0	0	0	0	0	0
WHSC1	0	0	0	0	0	0	0	0	0	0	0	0	0	0	0	0	0	0	0	0	0	0	0	0	0	0	0	0	0	0	0	0	0	0	0	0	0	0	0	0	0	0	0	0	0	0	0	0	0
WT1	0	0	0	0	0	0	0	0	0	0	0	0	0	0	0	0	0	0	0	0	0	0	0	0	0	0	0	0	0	0	0	0	0	0	0	0	0	0	0	0	0	0	0	0	0	0	0	0	0
XIAP	0	0	0	0	0	0	0	0	0	0	0	0	0	0	0	0	0	0	0	0	0	0	0	0	0	0	0	0	0	0	0	0	0	0	0	0	0	0	0	0	0	0	0	0	0	0	0	0	0
ZMYM3	0	0	0	0	0	0	0	0	0	0	0	0	0	0	0	0	0	0	0	0	0	0	0	0	0	0	0	0	0	0	0	0	0	0	0	0	0	0	0	0	0	0	0	0	0	0	0	0	0
[truncated: 369 more columns]

## Sheet: Gene-drug pairs (0.1 FDR)
Gene	Phenformin HCl	Linifanib (ABT-869)	Cediranib (AZD2171)	Motesanib Diphosphate (AMG-706)	Sunitinib Malate	GDC-0941	MK-2206 2HCl	PF-04217903	Danusertib (PHA-739358)	XL147	CCT128930	Axitinib	Dovitinib (TKI-258, CHIR-258)	Nilotinib (AMN-107)	Temsirolimus (CCI-779, NSC 683864)	SL-327	SU11274	MLN8054	BI 2536	Cabozantinib (XL184, BMS-907351)	Trametinib (GSK1120212)	Saracatinib (AZD0530)	PD184352 (CI-1040)	NVP-AEW541	Vandetanib (ZD6474)	Crizotinib (PF-02341066)	Brivanib (BMS-540215)	Vatalanib (PTK787) 2HCl	Foretinib (GSK1363089)	Everolimus (RAD001)	TG101209	Selumetinib (AZD6244)	SGX-523	BMS-754807	ZM 336372	Nintedanib (BIBF 1120)	Erlotinib HCl (OSI-744)	PD0325901	Y-27632 2HCl	ZSTK474	Refametinib (RDEA119, Bay 86-9766)	ZM 447439	GSK690693	Alisertib (MLN8237)	IM-12	Afatinib (BIBW2992)	Gefitinib (ZD1839)	PI-103	Enzastaurin (LY317615)
ABL1	0	0	0	0	0	0	0	0	0	0	0	0	0	0	0	0	0	0	0	0	0	0	0	0	0	0	0	0	0	0	0	0	0	0	0	0	0	0	0	0	0	0	0	0	0	0	0	0	0
ABL2	0	0	0	0	0	0	0	0	0	0	0	0	0	0	0	0	0	0	0	0	0	0	0	0	0	0	0	0	0	0	0	0	0	0	0	0	0	0	0	0	0	0	1	0	1	0	0	0	0
ACVR1	0	0	0	0	0	0	0	0	0	0	0	0	0	0	0	1	0	0	0	0	0	0	0	0	1	0	1	1	0	0	0	0	0	0	0	0	0	0	0	0	0	0	0	0	0	0	0	0	1
AKT1	0	0	0	0	0	0	0	0	0	0	0	0	0	0	0	0	0	0	0	0	0	0	0	0	0	0	0	0	0	0	0	0	0	0	0	0	0	0	0	0	0	0	0	0	0	0	0	0	0
ALK	0	0	0	0	1	0	0	0	0	0	0	0	0	0	0	0	0	0	0	0	0	0	0	0	0	0	0	0	0	0	0	0	0	0	0	0	0	0	0	0	0	0	0	0	0	0	0	0	1
APC	0	0	0	0	0	0	0	0	0	0	0	0	0	0	0	0	0	0	0	0	0	0	0	0	0	0	0	0	0	0	0	0	0	0	0	0	0	0	0	0	0	0	0	0	0	0	0	0	0
ARID1A	0	0	0	0	0	0	0	0	0	0	0	0	0	0	0	0	0	0	0	0	0	0	0	0	0	0	0	0	0	0	0	0	0	0	0	0	0	0	0	0	0	0	0	0	0	0	0	0	0
ARID1B	0	0	0	0	0	0	0	0	0	0	0	0	0	0	0	0	0	0	0	0	0	0	0	0	0	0	0	0	0	0	0	0	0	0	0	0	0	0	0	0	0	0	1	0	0	0	0	0	0
ASXL1	0	0	0	0	0	0	0	0	0	0	0	0	0	0	0	0	0	0	0	0	0	0	0	0	0	0	0	0	0	0	0	0	0	0	0	0	0	0	0	0	0	0	0	0	0	0	0	0	0
ASXL2	0	0	0	0	0	0	0	0	0	0	0	0	0	0	0	0	0	0	0	0	0	0	0	0	0	0	0	0	0	0	0	0	0	0	0	0	0	0	0	0	0	0	0	0	0	0	0	0	0
ATRX	0	0	0	0	0	0	0	0	0	0	0	0	0	0	0	0	0	0	0	0	0	0	0	0	0	0	0	0	0	0	0	0	0	0	0	0	0	0	0	0	0	0	0	0	0	0	0	0	0
BRAF	0	0	0	0	0	0	0	0	0	0	0	0	0	0	0	0	0	0	0	0	0	0	0	0	0	0	0	0	0	0	0	0	0	0	0	0	0	0	0	0	0	0	0	0	0	0	0	0	0
CALR	0	0	0	0	0	0	0	0	0	0	0	0	0	0	0	0	0	0	0	0	0	0	0	0	0	0	0	0	0	0	0	0	0	0	0	0	0	0	0	0	0	0	0	0	0	0	0	0	1
CBL	0	1	0	0	0	0	0	0	0	0	0	0	0	0	0	0	0	0	0	0	0	0	0	0	0	0	0	0	0	0	0	0	0	0	0	0	0	0	0	0	0	0	0	0	0	0	0	0	0
CCND1	0	0	0	0	0	0	0	0	0	0	0	0	0	0	0	0	0	0	0	0	0	0	0	0	0	0	0	0	0	0	0	0	0	0	0	0	0	0	0	0	0	0	0	0	0	0	0	0	0
CCND3	0	0	0	0	0	0	0	0	0	0	0	0	0	0	0	0	0	0	0	0	0	0	0	0	0	0	0	0	0	0	0	0	0	0	0	0	0	0	0	0	0	0	1	0	0	0	0	0	0
CCR5	0	0	0	0	0	0	0	0	0	0	1	0	0	0	0	0	0	0	0	0	0	0	0	0	0	0	0	0	0	0	0	0	0	0	0	0	0	0	0	0	0	0	0	0	0	0	0	0	0
CDK4	0	0	0	0	0	0	0	0	0	0	0	0	0	0	0	0	0	0	0	0	0	0	0	0	0	0	0	0	0	0	0	0	0	0	0	0	0	0	0	0	0	0	0	0	0	0	0	0	0
CDK6	0	0	0	0	0	0	0	0	0	0	0	0	0	0	0	0	0	0	0	0	0	0	0	0	0	0	0	0	0	0	0	0	0	0	0	0	0	0	0	0	0	0	0	0	0	0	0	0	0
CDKN2A	0	0	0	0	0	0	0	0	0	0	0	0	0	0	0	0	0	0	0	0	0	0	0	0	0	0	0	0	0	0	0	0	0	0	0	0	0	0	0	0	0	0	0	0	0	0	0	0	0
CDKN2B	0	0	0	0	0	0	0	0	0	0	0	0	0	0	0	0	0	0	0	0	0	0	0	0	0	0	0	0	0	0	0	0	0	0	0	0	0	0	0	0	0	0	0	0	0	0	0	0	0
CEBPA	0	0	0	0	0	0	0	0	0	0	0	0	0	0	0	0	0	0	0	0	0	0	0	0	0	0	0	0	0	0	0	0	0	0	0	0	0	0	0	0	0	0	0	0	0	0	0	0	1
CHD7	0	0	0	0	0	0	0	1	0	1	0	0	0	0	0	0	0	0	0	0	0	0	0	0	1	0	0	1	0	0	0	0	0	0	0	0	0	0	0	0	0	0	0	0	0	0	0	0	0
CIC	0	0	0	0	0	0	0	0	0	0	0	0	0	0	0	0	0	0	0	0	0	0	0	0	0	0	0	0	0	0	0	0	0	0	0	0	0	0	0	0	0	0	0	0	0	0	0	0	1
CREBBP	0	0	0	0	0	0	0	0	0	0	0	0	0	0	0	0	0	0	0	0	0	1	0	0	0	0	0	0	0	0	0	0	0	0	0	0	0	0	0	0	0	0	0	0	0	0	0	0	0
CRLF1	0	0	0	0	0	0	0	0	0	0	0	0	0	0	0	0	0	0	0	0	0	0	0	0	0	0	0	0	0	0	0	0	0	0	0	0	0	0	0	0	0	0	0	0	0	0	0	0	1
CRLF2	0	0	0	0	0	0	0	0	0	0	0	0	0	0	0	0	0	0	0	0	0	0	0	0	0	0	0	0	0	0	0	0	0	0	0	0	0	0	0	0	0	0	0	0	0	0	0	0	0
CSF1R	0	0	0	0	0	0	0	0	0	0	0	0	0	0	0	0	0	0	0	0	0	0	0	0	0	0	0	0	0	0	0	0	0	0	0	0	0	0	0	0	0	0	0	0	0	0	0	0	0
CSF3R	0	0	0	0	0	0	0	0	0	0	0	0	0	0	0	0	0	0	0	0	0	0	0	0	0	0	0	0	0	0	0	0	0	0	0	0	0	0	0	0	0	0	0	0	0	0	0	0	0
CTNNB1	0	0	0	0	0	0	0	0	0	0	1	0	0	0	0	0	0	0	0	0	0	0	0	0	0	0	0	0	0	0	0	0	0	0	0	0	0	0	0	0	0	0	0	0	0	0	0	0	0
DAXX	0	0	0	0	0	0	0	0	0	0	0	0	0	0	0	0	0	0	0	0	0	0	0	0	0	0	0	0	0	0	0	0	0	0	0	0	0	0	0	0	0	0	1	0	0	0	0	0	0
DDX3X	0	0	0	0	0	0	0	0	0	0	0	0	0	0	0	0	0	0	0	0	0	0	0	0	0	0	0	0	0	0	0	0	0	0	0	0	0	0	0	0	0	0	0	0	0	0	0	0	0
DICER1	0	0	0	0	0	0	0	0	0	0	0	0	0	0	0	0	0	0	0	0	0	0	0	0	0	0	0	0	0	0	0	0	0	0	0	0	0	0	0	0	0	0	0	0	0	0	0	0	0
DNMT3A	0	0	0	0	0	0	0	0	0	0	0	0	0	0	0	0	0	0	0	0	0	1	0	0	0	0	0	0	0	0	0	0	0	0	0	0	0	0	0	0	0	0	0	0	0	0	0	0	0
EBF1	0	0	0	0	0	0	0	0	0	0	0	0	0	0	0	0	0	0	0	0	0	0	0	0	0	0	0	0	0	0	0	0	0	0	0	0	0	0	0	0	0	0	0	0	0	0	0	0	0
EED	0	0	0	0	0	0	0	0	0	0	0	0	0	0	0	0	0	0	0	0	0	0	0	0	0	0	0	0	0	0	0	0	0	0	0	0	0	0	0	0	0	0	0	0	0	0	0	0	0
EGFR	0	0	0	0	0	0	0	0	0	0	0	0	0	0	0	0	0	0	0	0	0	0	0	0	0	0	0	0	0	0	0	0	0	0	0	0	0	0	0	0	0	0	0	0	0	0	0	0	0
EP300	1	0	0	0	0	0	0	0	0	0	1	0	0	0	0	0	0	0	0	0	0	0	0	0	0	0	0	0	0	0	0	0	1	0	0	0	0	0	0	0	0	0	0	0	0	0	0	0	0
ERBB2	0	0	0	0	0	0	0	0	0	0	0	0	0	0	0	0	0	0	0	0	0	0	0	0	0	0	0	0	0	0	0	0	0	0	0	0	0	0	0	0	0	0	0	0	0	0	0	0	0
ERBB3	0	0	0	0	0	0	0	0	0	0	0	0	0	0	0	0	0	0	0	0	0	0	0	0	0	0	0	0	0	0	0	0	0	0	0	0	0	0	0	0	0	0	0	0	0	0	0	0	0
ERBB4	0	0	0	0	0	0	0	0	0	0	0	0	0	0	0	0	0	0	0	0	0	0	0	0	0	0	1	0	0	0	0	0	0	0	0	0	0	0	0	0	0	0	0	0	0	0	0	0	0
ESR1	0	0	0	0	0	0	0	0	0	0	0	0	0	0	0	0	0	0	0	0	0	0	0	0	0	0	0	0	0	0	0	0	0	0	0	0	0	0	0	0	0	0	1	0	0	0	0	0	0
EZH2	0	0	0	0	0	0	0	0	0	0	0	0	0	0	0	0	0	0	0	0	0	0	0	0	0	0	0	0	0	0	0	0	0	0	0	0	0	0	0	0	0	0	0	0	0	0	0	0	0
FAS	0	0	0	0	0	0	0	0	0	0	0	0	0	0	0	0	0	0	0	0	0	0	0	0	0	0	0	0	0	0	0	0	0	0	0	0	0	0	0	0	0	0	0	0	0	0	0	0	0
FASLG	0	0	0	0	0	0	0	0	0	0	0	0	0	0	0	0	0	0	0	0	0	0	0	0	0	0	0	0	0	0	0	0	0	0	0	0	0	0	0	0	0	0	0	0	0	0	0	0	0
FBXW7	0	0	0	0	0	0	0	0	0	0	0	0	0	0	0	1	0	0	0	0	0	0	0	0	0	0	1	0	0	0	0	0	0	0	0	0	0	0	0	0	0	0	0	0	0	0	0	0	1
FGFR1	0	0	0	0	0	0	0	1	0	1	0	0	0	0	0	0	0	0	0	0	0	0	0	0	1	0	0	1	0	0	0	0	0	0	0	0	0	0	0	0	0	0	0	0	0	0	0	0	0
FGFR2	0	0	0	0	0	0	0	0	0	0	0	0	0	0	0	0	0	0	0	0	0	0	0	0	0	0	0	0	0	0	0	0	0	0	0	0	0	0	0	0	0	0	0	0	0	0	0	0	0
FGFR3	0	0	0	0	0	0	0	0	0	0	0	0	0	0	0	1	0	0	0	0	0	0	0	0	0	0	3	0	0	0	0	0	0	0	0	0	0	0	0	0	0	0	0	0	0	0	0	0	1
FGFR4	0	0	0	0	0	0	0	0	0	0	0	0	0	0	0	0	0	0	0	0	0	0	0	0	0	0	0	0	0	0	0	0	0	0	0	0	0	0	0	0	0	0	0	0	0	0	0	0	0
FLT3	0	0	0	0	0	0	0	0	0	0	0	0	0	0	0	0	0	0	0	0	0	0	0	0	0	0	0	0	0	0	0	0	0	0	0	0	0	0	0	0	0	0	0	0	0	0	0	0	0
GATA1	0	0	0	0	0	0	0	0	0	0	0	0	0	0	0	0	0	0	0	0	0	0	0	0	0	0	0	0	0	0	0	0	0	0	0	0	0	0	0	0	0	0	0	0	0	0	0	0	0
GATA2	0	0	0	0	0	0	0	0	0	0	0	0	0	0	0	0	0	0	0	0	0	0	0	0	0	0	0	0	0	0	0	0	0	0	0	0	0	0	0	0	0	0	0	0	0	0	0	0	0
GATA3	0	0	0	0	0	0	0	0	0	0	0	0	0	0	0	0	0	0	0	0	0	0	0	0	0	0	0	0	0	0	0	0	0	0	0	0	0	0	0	0	0	0	0	0	0	0	0	0	0
GLI1	0	0	0	0	0	0	0	0	0	0	0	0	0	0	0	0	0	0	0	0	0	0	0	0	0	0	0	0	0	0	0	0	0	0	0	0	0	0	0	0	0	0	0	0	0	0	0	0	0
GLI2	0	0	0	0	0	0	0	1	0	1	0	0	0	0	0	0	0	0	0	0	0	0	0	0	1	0	0	1	0	0	0	0	0	0	0	0	0	0	0	0	0	0	0	0	0	0	0	0	0
GNA11	0	1	1	0	1	0	0	0	0	0	0	0	0	0	1	0	0	0	0	1	0	0	0	0	0	1	0	0	0	0	0	0	0	0	0	1	0	0	0	0	0	0	0	0	0	0	0	0	0
GNA13	0	1	0	0	0	0	0	0	0	0	0	0	0	0	0	0	0	0	0	0	0	0	0	0	0	0	0	0	0	0	0	0	0	0	0	0	0	0	0	0	0	0	0	0	0	0	0	0	0
GNAQ	0	0	0	0	0	0	0	0	0	0	0	0	0	0	0	0	0	0	0	0	0	0	0	0	0	0	0	0	0	0	0	0	0	0	0	0	0	0	0	0	0	0	0	0	0	0	0	0	0
H3F3A	0	0	0	0	0	0	0	0	0	0	0	0	0	0	0	0	0	0	1	0	0	0	0	0	0	0	0	0	0	0	0	0	0	0	0	0	0	0	0	0	0	0	0	0	0	0	0	0	0
HDAC9	0	0	0	0	0	0	0	0	0	0	1	0	0	0	0	0	0	0	0	0	0	0	0	0	0	0	0	0	0	0	0	0	0	0	0	0	0	0	0	0	0	0	0	0	0	0	0	0	0
HIST1H3B	0	0	0	0	0	0	0	0	0	0	0	0	0	0	0	0	0	0	0	0	0	0	0	0	0	0	0	0	0	0	0	0	0	0	0	0	0	0	0	0	0	0	1	0	0	0	0	0	0
HRAS	0	0	0	0	0	0	0	0	0	0	1	0	0	0	0	0	0	0	0	0	0	0	0	0	0	0	0	0	0	0	0	0	1	0	0	0	0	0	0	0	0	0	0	0	0	0	0	0	0
ID3	0	0	0	0	0	0	0	0	0	0	0	0	0	0	0	0	0	0	0	0	0	0	0	0	0	0	0	0	0	0	0	0	0	0	0	0	0	0	0	0	0	0	0	0	0	0	0	0	0
IDH1	0	0	0	0	0	0	0	0	0	0	0	0	0	0	0	0	0	0	0	0	0	0	0	0	0	0	1	0	0	0	0	0	0	0	0	0	0	0	0	0	0	0	0	0	0	0	0	0	0
IDH2	0	0	0	0	0	0	0	0	0	0	0	0	0	0	0	0	0	0	0	0	0	0	0	0	0	0	0	0	0	0	0	0	0	0	0	0	0	0	0	0	0	0	0	0	0	0	0	0	0
IGF1R	0	0	0	0	0	0	0	0	0	0	0	0	0	0	0	0	0	0	0	0	0	0	0	0	0	0	0	0	0	0	0	0	0	0	0	0	0	0	0	0	0	0	0	0	0	0	0	0	0
IKZF1	0	0	0	0	0	0	0	0	0	0	0	0	0	0	0	0	0	0	0	0	0	0	0	0	0	0	0	0	0	0	0	0	0	0	0	0	0	0	0	0	0	0	0	0	0	0	0	0	0
IL7R	0	0	0	0	0	0	0	0	0	0	0	0	0	0	0	0	0	0	0	0	0	0	0	0	0	0	0	0	0	0	0	0	0	0	0	0	0	0	0	0	0	0	0	0	0	0	0	0	0
JAK1	0	0	0	0	0	0	0	0	0	0	0	0	0	0	0	0	0	0	0	0	0	0	0	0	0	0	0	0	0	1	0	0	0	0	0	0	0	0	0	0	0	0	0	0	0	0	0	0	0
JAK2	0	0	0	0	0	0	0	0	0	0	0	0	0	0	0	0	0	0	0	0	0	0	0	0	0	0	0	0	0	0	0	0	0	0	0	0	0	0	0	0	0	0	0	0	0	0	0	0	0
JAK3	0	0	0	0	0	0	0	0	0	0	0	0	0	0	0	0	0	0	0	0	0	0	0	0	0	0	0	0	0	0	0	0	0	0	0	0	0	0	0	0	0	0	0	0	0	0	0	0	1
KDM4C	0	0	0	0	0	0	0	0	0	0	0	0	0	0	0	0	0	0	0	0	0	0	0	0	0	0	0	0	0	0	0	0	0	0	0	0	0	0	0	0	0	0	0	0	0	0	0	0	0
KDM6A	0	0	0	0	0	0	0	0	0	0	0	0	0	0	0	0	0	0	0	0	0	0	0	0	0	0	0	0	0	0	0	0	0	0	0	0	0	0	0	0	0	0	0	0	0	0	0	0	0
KDR	0	0	0	0	0	0	0	0	0	0	0	0	0	0	0	1	0	0	0	0	0	0	0	0	0	0	1	0	0	0	0	0	0	0	0	0	0	0	0	0	0	0	0	0	0	0	0	0	1
KIT	0	0	0	0	0	0	0	0	0	0	0	0	0	0	0	1	0	0	0	0	0	0	0	0	0	0	1	0	0	0	0	0	0	0	0	0	0	0	0	0	0	0	0	0	0	0	0	0	1
KMT2D	0	0	0	0	0	0	0	0	0	0	0	0	0	0	0	0	0	0	0	0	0	0	0	0	0	0	0	0	0	0	0	0	0	0	0	0	0	0	0	0	0	0	0	0	0	0	0	0	0
KRAS	0	0	0	0	0	0	0	0	0	0	0	0	0	0	0	0	0	0	0	0	0	0	0	0	0	0	0	0	0	0	0	0	0	0	0	0	0	0	0	0	0	0	0	0	0	0	0	0	0
MAP2K1	0	0	0	0	0	0	0	0	0	0	0	0	0	0	0	0	0	0	0	0	0	0	0	0	0	0	0	0	0	0	0	0	0	0	0	0	0	0	0	0	0	0	0	0	0	0	0	0	0
MAP2K2	0	1	1	0	1	0	0	0	0	0	0	0	0	0	1	0	0	0	0	1	0	0	0	0	0	1	0	0	0	0	0	0	0	0	0	1	0	0	0	0	0	0	0	0	0	0	0	0	0
MDM2	0	0	0	0	0	0	0	0	0	0	0	0	0	0	0	0	0	0	0	0	0	0	0	0	0	0	0	0	0	0	0	0	0	0	0	0	0	0	0	0	0	0	0	0	0	0	0	0	0
MDM4	0	0	0	0	0	0	0	0	0	0	0	0	0	0	0	0	0	0	1	0	0	0	0	0	0	0	0	0	0	0	0	0	0	0	0	0	0	0	0	0	0	0	0	0	0	0	0	0	0
MET	0	0	0	0	0	0	0	0	0	0	0	0	0	0	0	0	0	0	0	0	0	0	0	0	0	0	0	0	0	0	0	0	0	0	0	0	0	0	0	0	0	0	0	0	0	0	0	0	0
MPL	0	0	0	0	0	0	0	0	0	0	0	0	0	0	0	0	0	0	0	0	0	0	0	0	0	0	0	0	0	0	0	0	0	0	0	0	0	0	0	0	0	0	0	0	0	0	0	0	0
MSH6	0	0	0	0	0	0	0	1	0	1	0	0	0	0	0	0	0	0	0	0	0	0	0	0	1	0	0	1	0	0	0	0	0	0	0	0	0	0	0	0	0	0	0	0	0	0	0	0	0
MTOR	0	0	0	0	0	0	0	0	0	0	0	0	0	0	0	0	0	0	0	0	0	0	0	0	0	0	0	0	0	0	0	0	0	0	0	0	0	0	0	0	0	0	0	0	0	0	0	0	0
MYC	0	0	0	0	0	0	0	0	0	1	0	0	0	0	0	0	0	0	0	0	0	0	0	0	0	0	0	0	0	0	0	0	0	0	0	0	0	0	0	0	0	0	0	0	0	0	0	0	0
MYCN	0	0	0	0	0	0	0	0	0	0	0	0	0	0	0	0	0	1	0	0	0	0	0	0	0	0	0	0	0	0	0	0	0	0	0	0	0	0	0	0	0	0	0	0	0	0	0	0	0
MYOD1	0	0	0	0	0	0	0	0	0	0	1	0	0	0	0	0	0	0	0	0	0	0	0	0	0	0	0	0	0	0	0	0	1	0	0	0	0	0	0	0	0	0	0	0	0	0	0	0	0
NCOR2	0	0	0	0	0	0	0	0	0	0	0	0	0	0	0	0	0	0	0	0	0	0	0	0	0	0	0	0	0	0	0	0	0	0	0	0	0	0	0	0	0	0	0	0	0	0	0	0	0
NF1	0	0	0	0	0	0	0	0	0	0	0	0	0	0	0	0	0	0	0	0	0	0	0	0	0	0	0	0	0	0	0	0	0	0	0	0	0	0	0	0	0	0	0	0	0	0	0	0	0
NF2	0	0	0	0	0	0	0	0	0	0	0	0	0	0	0	0	0	0	0	0	0	0	0	0	0	0	0	0	0	0	0	0	0	0	0	0	0	0	0	0	0	0	0	0	0	0	0	0	0
NOTCH1	0	0	0	0	0	0	0	0	0	0	0	0	0	0	0	0	0	0	0	0	0	0	0	0	0	0	0	0	0	0	0	0	0	0	0	0	0	0	0	0	0	0	0	0	0	0	0	0	0
NPM1	0	0	0	0	0	0	0	0	0	0	0	0	0	0	0	0	0	0	0	0	0	0	0	0	0	0	0	0	0	0	0	0	0	0	0	0	0	0	0	0	0	0	0	0	0	0	0	0	0
NRAS	0	0	0	0	0	0	0	0	0	0	0	0	0	0	0	0	0	0	0	0	0	0	0	0	0	0	0	0	0	0	0	0	0	0	0	0	0	0	0	0	0	0	0	0	0	0	0	0	0
NT5C2	0	0	0	0	0	0	0	0	0	0	0	0	0	0	0	0	0	0	0	0	0	0	0	0	0	0	0	0	0	0	0	0	0	0	0	0	0	0	0	0	0	0	0	0	0	0	0	0	0
PAX5	0	0	0	0	0	0	0	0	0	0	0	0	0	0	0	0	0	0	0	0	0	0	0	0	0	0	0	0	0	0	0	0	0	0	0	0	0	0	0	0	0	0	0	0	0	0	0	0	0
PDGFRA	0	0	0	0	0	0	0	0	0	0	0	0	0	0	0	1	0	0	0	0	0	0	0	0	0	0	1	0	0	0	0	0	0	0	0	0	0	0	0	0	0	0	0	0	0	0	0	0	1
PDGFRB	0	0	0	0	0	0	0	0	0	0	0	0	0	0	0	0	0	0	0	0	0	0	0	0	0	0	0	0	0	0	0	0	0	0	0	0	0	0	0	0	0	0	0	0	0	0	0	0	0
PHF6	0	0	0	0	0	0	0	0	0	0	0	0	0	0	0	0	0	1	0	0	0	0	0	0	0	0	0	0	0	0	0	0	0	0	0	0	0	0	0	0	0	0	0	0	0	0	0	0	0
PIK3CA	0	0	0	0	0	0	0	0	0	0	0	0	0	0	0	0	0	0	0	0	0	0	0	0	0	0	0	0	0	0	0	0	0	0	0	0	0	0	0	0	0	0	0	0	0	0	0	0	0
PIK3R1	0	0	0	0	0	0	0	0	0	0	0	0	0	0	0	0	0	0	0	0	0	0	0	0	0	0	0	0	0	0	0	0	0	0	0	0	0	0	0	0	0	0	0	0	0	0	0	0	0
PPM1D	0	1	0	0	0	0	0	0	0	0	0	0	0	0	0	0	0	0	0	0	0	0	0	0	0	0	0	0	0	0	0	0	0	0	0	0	0	0	0	0	0	0	0	0	0	0	0	0	0
PRPS1	0	0	0	0	0	0	0	0	0	0	0	0	0	0	0	0	0	0	0	0	0	0	0	0	0	0	0	0	0	0	0	0	0	0	0	0	0	0	0	0	0	0	0	0	0	0	0	0	0
PSMB5	0	0	0	0	0	0	0	0	0	0	0	0	0	0	0	0	0	0	0	0	0	1	0	0	0	0	0	0	0	0	0	0	0	0	0	0	0	0	0	0	0	0	0	0	0	0	0	0	0
PTCH1	0	0	0	0	0	0	0	0	0	0	0	0	0	0	0	0	0	0	0	0	0	0	0	0	0	0	0	0	0	0	0	0	0	0	0	0	0	0	0	0	0	0	0	0	0	0	0	0	0
PTEN	0	0	0	0	0	0	0	0	0	0	0	0	0	0	0	0	0	0	0	0	0	0	0	0	0	0	0	0	0	0	0	0	0	0	0	0	0	0	0	0	0	0	0	0	0	0	0	0	0
PTPN11	0	0	0	0	0	0	0	0	0	0	0	0	0	0	0	0	0	0	0	0	0	0	0	0	0	0	0	0	0	0	0	0	0	0	0	0	0	0	0	0	0	0	0	0	0	0	0	0	0
RAF1	0	0	0	0	0	0	0	0	0	0	1	0	0	0	0	0	0	0	0	0	0	0	0	0	0	0	0	0	0	0	0	0	0	0	0	0	0	0	0	0	0	0	0	0	0	0	0	0	0
RB1	0	0	0	0	0	0	0	0	0	0	0	0	0	0	0	0	0	0	0	0	0	0	0	0	0	0	0	0	0	0	0	0	0	0	0	0	0	0	0	0	0	0	0	0	0	0	0	0	0
RET	0	0	0	0	0	0	0	0	0	0	0	0	0	0	0	0	0	0	0	0	0	0	0	0	0	0	0	0	0	0	0	0	0	0	0	0	0	0	0	0	0	0	0	0	0	0	0	0	0
RHOA	1	0	0	0	0	0	0	0	0	1	0	0	0	0	0	0	0	0	0	0	0	0	0	0	0	0	0	0	0	0	0	0	0	0	0	0	0	0	0	0	0	0	0	0	0	0	0	0	0
RUNX1	0	0	0	0	0	0	0	0	1	0	0	0	0	0	0	0	0	0	0	0	0	0	0	0	0	0	0	0	0	0	0	0	0	0	0	0	0	0	0	0	0	0	0	0	0	0	0	0	0
SETBP1	0	0	0	0	0	0	0	0	0	0	0	0	0	0	0	0	0	0	0	0	0	0	0	0	0	0	0	0	0	0	0	0	0	0	0	0	0	0	0	0	0	0	0	0	0	0	0	0	0
SETD2	0	0	0	0	0	0	0	0	0	0	1	0	0	0	0	0	0	0	0	0	0	0	0	0	0	0	0	0	0	0	0	0	0	0	0	0	0	0	0	0	0	0	0	0	0	0	0	0	0
SH2B3	0	0	0	0	0	0	0	0	0	0	0	0	0	0	0	0	0	0	0	0	0	0	0	0	0	0	0	0	0	0	0	0	0	0	0	0	0	0	0	0	0	0	0	0	0	0	0	0	0
SH2D1A	0	0	0	0	0	0	0	0	0	0	0	0	0	0	0	0	0	0	0	0	0	0	0	0	0	0	0	0	0	0	0	0	0	0	0	0	0	0	0	0	0	0	0	0	0	0	0	0	0
SMARCA4	0	0	0	0	0	0	0	0	0	0	0	0	0	0	0	0	0	0	0	0	0	0	0	0	0	0	0	0	0	0	0	0	0	0	0	0	0	0	0	0	0	0	0	0	0	0	0	0	0
SMARCB1	0	0	0	0	0	0	0	0	0	0	0	0	0	0	0	0	0	0	0	0	0	0	0	0	0	0	0	0	0	0	0	0	0	0	0	0	0	0	0	0	0	0	0	0	0	0	0	0	0
SMO	0	0	0	0	0	0	0	0	0	0	0	0	0	0	0	0	0	0	0	0	0	0	0	0	0	0	0	0	0	0	0	0	0	0	0	0	0	0	0	0	0	0	0	0	0	0	0	0	0
SOCS2	0	0	0	0	0	0	0	0	0	0	0	0	0	0	0	0	0	0	0	0	0	0	0	0	0	0	0	0	0	0	0	0	0	0	0	0	0	0	0	0	0	0	0	0	0	0	0	0	0
STAT3	0	0	0	0	0	0	0	0	0	0	0	0	0	0	0	0	0	0	0	0	0	0	0	0	0	0	0	0	0	0	0	0	0	0	0	0	0	0	0	0	0	0	0	0	0	0	0	0	0
STAT5B	0	0	0	0	0	0	0	0	0	0	0	0	0	0	0	0	0	0	0	0	0	0	0	0	0	0	0	0	0	0	0	0	0	0	0	0	0	0	0	0	0	0	0	0	0	0	0	0	0
SUFU	0	0	0	0	0	0	0	0	0	0	0	0	0	0	0	0	0	0	0	0	0	0	0	0	0	0	0	0	0	0	0	0	0	0	0	0	0	0	0	0	0	0	0	0	0	0	0	0	0
SUZ12	0	0	0	0	0	0	0	0	0	0	0	0	0	0	0	0	0	0	0	0	0	0	0	0	0	0	0	0	0	0	0	0	0	0	0	0	0	0	0	0	0	0	0	0	0	0	0	0	0
TCF3	0	0	0	0	0	0	0	0	0	0	0	0	0	0	0	0	0	0	0	0	0	0	0	0	0	0	0	0	0	0	1	0	0	0	0	0	0	0	0	0	0	0	0	0	0	0	0	0	0
TET2	0	0	0	0	0	0	0	0	0	0	0	0	0	0	0	0	0	0	0	0	0	0	0	0	0	0	0	0	0	0	0	0	0	0	0	0	0	0	0	0	0	0	0	0	0	0	0	0	0
TP53	0	0	0	0	0	0	0	0	0	0	0	0	0	0	0	0	0	0	0	0	0	0	0	0	0	0	0	0	0	0	0	0	0	0	0	0	0	0	0	0	0	0	0	0	0	0	0	0	0
TPMT	0	0	0	0	0	0	0	0	0	0	0	0	0	0	0	0	0	0	0	0	0	0	0	0	0	0	0	0	0	0	0	0	0	0	0	0	0	0	0	0	0	0	0	0	0	0	0	0	0
TSC1	0	0	0	0	0	0	0	0	0	0	0	0	0	0	0	0	0	0	0	0	0	0	0	0	0	0	0	0	0	0	0	0	0	0	0	0	0	0	0	0	0	0	0	0	0	0	0	0	0
TSC2	0	0	0	0	0	0	0	0	0	0	0	0	0	0	0	0	0	0	0	0	0	0	0	0	0	0	0	0	0	0	0	0	0	0	0	0	0	0	0	0	0	0	0	0	0	0	0	0	0
USP7	0	0	0	0	0	0	0	0	0	0	0	0	0	0	0	0	0	0	0	0	0	0	0	0	0	0	0	0	0	0	0	0	0	0	0	0	0	0	0	0	0	0	0	0	0	0	0	0	0
WHSC1	0	0	0	0	0	0	0	0	0	0	0	0	0	0	0	0	0	0	0	0	0	0	0	0	0	0	0	0	0	0	0	0	0	0	0	0	0	0	0	0	0	0	0	0	0	0	0	0	0
WT1	0	0	0	0	0	0	0	0	0	0	0	0	0	0	0	0	0	0	0	0	0	0	0	0	0	0	0	0	0	0	0	0	0	0	0	0	0	0	0	0	0	0	0	0	0	0	0	0	0
XIAP	0	0	0	0	0	0	0	0	0	0	0	0	0	0	0	0	0	0	0	0	0	0	0	0	0	0	0	0	0	0	0	0	0	0	0	0	0	0	0	0	0	0	0	0	0	0	0	0	0
ZMYM3	0	0	0	0	0	0	0	0	0	0	0	0	0	0	0	0	0	0	0	0	0	0	0	0	0	0	0	0	0	0	0	0	0	0	0	0	0	0	0	0	0	0	0	0	0	0	0	0	0
[truncated: 369 more columns]

## Sheet: Key
Drug library pairs (predicted)	Gene-drug pairs (identified, 0.1 FDR)		Interpretation
1	3		TP
1	2		FP
0	1		FN
0	0		TN

## Sheet: Pearson z-scores
Gene	Phenformin HCl	Linifanib (ABT-869)	Cediranib (AZD2171)	Motesanib Diphosphate (AMG-706)	Sunitinib Malate	GDC-0941	MK-2206 2HCl	PF-04217903	Danusertib (PHA-739358)	XL147	CCT128930	Axitinib	Dovitinib (TKI-258, CHIR-258)	Nilotinib (AMN-107)	Temsirolimus (CCI-779, NSC 683864)	SL-327	SU11274	MLN8054	BI 2536	Cabozantinib (XL184, BMS-907351)	Trametinib (GSK1120212)	Saracatinib (AZD0530)	PD184352 (CI-1040)	NVP-AEW541	Vandetanib (ZD6474)	Crizotinib (PF-02341066)	Brivanib (BMS-540215)	Vatalanib (PTK787) 2HCl	Foretinib (GSK1363089)	Everolimus (RAD001)	TG101209	Selumetinib (AZD6244)	SGX-523	BMS-754807	ZM 336372	Nintedanib (BIBF 1120)	Erlotinib HCl (OSI-744)	PD0325901	Y-27632 2HCl	ZSTK474	Refametinib (RDEA119, Bay 86-9766)	ZM 447439	GSK690693	Alisertib (MLN8237)	IM-12	Afatinib (BIBW2992)	Gefitinib (ZD1839)	PI-103	Enzastaurin (LY317615)
ABL1	-0.0873422	-0.128962	0.29334	0.187488	-0.00980035	0.351462	0.487047	0.470916	0.365876	0.354703	0.0494002	0.209983	0.158559	0.178027	0.378035	-0.204371	0.0720089	0.617066	0.490916	0.00900012	0.280963	0.387394	-0.245969	0.0353637	-0.0621281	-0.0396731	-0.094931	0.141275	0.170582	0.37553	0.182254	-0.272324	0.00565081	0.274374	0.033117	-0.13411	-0.016985	0.28567	-0.178995	0.268759	0.167608	0.385773	0.0913923	0.385574	-0.233862	0.0106112	0.0444493	0.395741	0.0151452
ABL2	0.231876	-0.0342207	0.106123	0.192468	-0.0817562	-0.184742	0.265681	0.213486	0.418055	-0.0744227	-0.129858	-0.0706034	0.161592	0.0239041	0.18126	-0.0362324	-0.22936	-0.0970607	0.444911	0.368137	0.259274	0.401739	-0.0722475	0.145387	-0.362358	0.348061	-0.0804363	0.375329	0.276176	0.126077	0.345903	-0.381621	0.440022	0.408184	0.48845	-0.222218	-0.520353	-0.0744508	-0.24902	-0.143089	0.00222332	0.228282	1.02891	-0.0421091	0.801903	-0.241302	-0.510906	0.15219	-0.0168627
ACVR1	-0.317652	0.246821	0.321886	0.438422	0.407276	0.396669	0.377976	-0.54277	-0.083666	-0.624463	0.19064	0.502594	0.204237	0.498636	0.308947	0.717078	0.618686	0.448447	0.0152297	0.428807	-0.0127749	-0.018591	0.335055	0.473425	0.774788	0.476928	1.05736	0.811539	0.317796	0.183845	-0.0239678	0.176626	0.158253	0.150049	0.110803	0.510454	0.22985	-0.105171	-0.290248	0.421721	-0.0817414	0.0282251	0.00211371	-0.139879	-0.356813	-0.202306	-0.379352	-0.234829	-0.737496
AKT1	0.266575	-0.514634	-0.592062	0.00188133	-0.326833	-0.293888	-0.273249	0.0860328	-0.436805	-0.21047	-0.278497	-0.31457	-0.376294	-0.142774	-0.570915	-0.00159744	-0.076304	-0.0763249	-0.207677	-0.384764	-0.396649	0.0383576	-0.176193	-0.0845757	-0.401201	-0.268457	0.109715	0.00856813	-0.511411	-0.498122	-0.438606	-0.182227	0.206026	-0.0789592	-0.0295031	-0.639532	-0.190769	-0.404788	0.193961	-0.276669	-0.363502	-0.195877	-0.115864	-0.295621	0.163268	-0.635223	-0.0989198	-0.350222	-0.138399
ALK	0.0982017	0.391615	0.491573	0.161295	0.697513	0.0897781	0.282809	-0.489814	-0.111942	-0.15257	0.469655	0.620913	0.447565	0.392148	0.208821	0.514991	0.608182	0.201198	0.10435	0.466825	-0.0512062	-0.679163	0.334916	0.0506103	0.511553	0.399702	0.675975	0.393614	0.43373	0.268352	0.121538	0.476372	-0.206153	-0.194339	-0.337879	0.489334	-0.326421	0.115696	0.0780337	0.06157	0.160885	-0.57127	-0.13455	-0.349511	-0.373753	-0.262017	-0.51128	-0.233553	-0.702146
APC	-0.125664	0.014317	0.425916	-0.214823	0.209876	0.108323	0.0736069	0.239063	0.357464	0.325842	0.369439	0.0603249	0.277069	-0.0892804	0.482274	0.29711	0.215173	0.157436	0.461034	0.153446	0.421678	-0.0508327	0.284043	0.203535	0.168205	0.273246	0.17235	-0.0686894	0.236331	0.474232	0.332276	0.39275	0.117289	0.197679	-0.0238717	0.157958	-0.038257	0.238741	-0.121944	0.186483	0.383721	0.475562	0.135433	0.317359	-0.0912604	0.166144	-0.139045	0.37097	-0.145577
ARID1A	-0.00916289	0.412847	0.290117	0.482497	0.666381	0.0749244	0.142998	0.00940921	-0.103684	-0.171589	0.243733	0.302626	0.204802	0.504953	0.221945	0.299092	0.135637	-0.254962	0.237031	0.592556	-0.244318	-0.179018	0.221721	0.588008	0.0736098	0.568762	0.223408	0.503548	0.273782	0.222764	0.266282	0.252931	-0.179587	0.054142	0.0992575	0.336427	-0.0407536	-0.213701	0.160889	0.216409	-0.113679	-0.119203	0.200164	-0.466809	0.236514	0.0271527	-0.242479	0.147671	-0.538418
ARID1B	-0.0889686	0.00381866	-0.358754	-0.0140089	-0.0785254	0.0630234	-0.249121	-0.323202	-0.555795	-0.151056	-0.143088	0.0125918	-0.293805	0.0369657	-0.452699	-0.18246	0.0223746	-0.0290996	-0.656308	-0.382336	-0.463823	-0.238311	-0.132144	-0.242497	0.140527	-0.452503	-0.0789086	-0.232633	-0.361349	-0.393669	-0.469607	0.0305395	-0.400902	-0.427133	-0.326663	0.0506443	0.411965	-0.079319	0.26935	-0.0124009	-0.22588	-0.478881	-0.777689	-0.158856	-0.452532	0.0776192	0.490279	-0.338811	0.121723
ASXL1	0.160529	-0.36183	-0.138096	-0.26593	-0.129479	-0.197524	-0.279225	0.466693	-0.167041	0.307361	0.146739	-0.328612	-0.21301	-0.324436	-0.129873	0.284075	0.0820407	-0.0239667	0.0387351	-0.315366	-0.10164	-0.219137	0.0804322	-0.0282092	-0.209039	-0.132974	0.292298	-0.255222	-0.36624	-0.0926017	-0.251428	0.190165	0.152121	-0.0851648	-0.203925	-0.357479	-0.278561	-0.220553	0.143638	-0.161235	-0.0753173	0.135344	-0.192392	0.00110851	-0.0557573	-0.310293	-0.167533	-0.049463	-0.203911
ASXL2	0.0618634	0.479928	0.386918	0.111376	0.690994	0.0535573	0.178174	-0.528246	-0.206272	-0.252369	0.404667	0.509262	0.371715	0.358677	0.122348	0.514814	0.377906	0.0128004	0.095781	0.476391	-0.120619	-0.582103	0.379678	0.135683	0.540774	0.408357	0.518132	0.352249	0.358795	0.178025	0.146077	0.552137	-0.209135	-0.250907	-0.313714	0.457656	-0.221841	0.0441013	0.135306	0.103937	0.0947528	-0.635555	-0.0800503	-0.462897	-0.245408	-0.125577	-0.463386	-0.234119	-0.598013
ATRX	-0.166873	0.300418	0.0591913	0.617858	0.110899	0.398859	0.275146	0.34508	-0.0245503	0.118234	-0.0324155	0.0898578	-0.195163	0.374734	0.114763	-0.267402	-0.14591	-0.160657	-0.160809	0.193303	-0.342149	0.0918823	-0.319673	0.26939	-0.0679393	0.0756931	-0.12681	0.165754	0.0298073	0.00342102	-0.0657723	-0.466091	-0.357713	0.00652712	0.172703	0.267312	0.182919	-0.279388	-0.00660572	0.285444	-0.421415	0.00669998	-0.0474765	-0.141788	-8.1e-06	0.317111	0.171574	0.209489	0.101102
BRAF	-0.463531	-0.54063	-0.256777	-0.371325	-0.158264	-0.235647	-0.515728	-0.0341475	0.110018	-0.317771	-0.690409	0.033121	0.0324893	0.114883	-0.252576	-0.400674	-0.34627	-0.276681	0.115291	-0.266827	0.068367	0.299974	0.0974017	-0.11618	-0.277022	-0.265014	-0.524608	-0.380815	-0.11877	-0.21732	0.157909	0.254384	-0.497425	-0.259328	-0.365833	-0.36805	0.244689	0.23297	-0.113463	-0.127396	0.19666	-0.0669067	-0.322499	-0.171275	-0.104373	-0.0323264	0.136367	0.240108	0.178204
CALR	0.0256394	0.574284	0.304088	0.683842	0.639333	0.0679276	0.199971	0.0631287	-0.238319	-0.202427	0.274645	0.274933	0.0558435	0.536943	0.176471	0.558571	0.170472	-0.276943	0.0231967	0.653339	-0.447199	-0.345405	0.248412	0.524816	0.148733	0.56846	0.626875	0.642651	0.198568	0.0903223	0.00571886	0.107213	-0.172066	-0.0891354	0.0640977	0.414487	-0.24034	-0.513344	0.0726977	0.130897	-0.400311	-0.257855	0.10901	-0.68156	0.146533	-0.144799	-0.525482	-0.1079	-0.762986
CBL	0.481385	0.74987	-0.029799	0.335391	0.162818	0.015642	0.179897	-0.304862	-0.516608	-0.0794611	0.446968	-0.133871	-0.209885	-0.107546	-0.122499	0.471176	0.115329	-0.182896	-0.487248	0.268918	-0.433652	-0.475211	0.00964358	0.109673	0.322093	0.231641	0.49554	0.348591	-0.0509466	-0.160943	-0.333892	-0.146092	0.352274	-0.0465166	0.283964	0.390887	-0.190403	-0.544029	0.26471	-0.0164545	-0.48494	-0.387072	0.218414	-0.273742	0.265004	0.0236255	-0.177723	-0.622012	-0.175236
CCND1	-0.631147	-0.267214	0.0724422	-0.247489	0.0369782	-0.156806	-0.36074	0.129752	0.195114	-0.25034	-0.408302	0.135848	0.079013	0.220027	0.0188612	0.0675383	-0.181244	-0.261629	0.157923	-0.0100975	0.0855518	0.0889058	0.370478	0.0145826	-0.0414119	-0.0202072	0.0304776	-0.217716	0.0197468	-0.0755235	0.115345	0.3588	-0.523792	-0.348562	-0.446089	-0.0953934	0.00914068	0.0602432	-0.354865	-0.0793993	0.0943924	0.00440643	-0.343061	-0.265056	-0.272601	-0.111659	-0.301488	0.183323	-0.146076
CCND3	-0.0889686	0.00381866	-0.358754	-0.0140089	-0.0785254	0.0630234	-0.249121	-0.323202	-0.555795	-0.151056	-0.143088	0.0125918	-0.293805	0.0369657	-0.452699	-0.18246	0.0223746	-0.0290996	-0.656308	-0.382336	-0.463823	-0.238311	-0.132144	-0.242497	0.140527	-0.452503	-0.0789086	-0.232633	-0.361349	-0.393669	-0.469607	0.0305395	-0.400902	-0.427133	-0.326663	0.0506443	0.411965	-0.079319	0.26935	-0.0124009	-0.22588	-0.478881	-0.777689	-0.158856	-0.452532	0.0776192	0.490279	-0.338811	0.121723
CCR5	0.499176	0.432618	0.106717	0.23098	0.150813	0.332562	0.376804	0.166768	-0.452593	0.513014	0.892258	-0.120398	-0.198904	-0.211833	0.080588	0.406171	0.347936	0.377021	-0.144301	-0.0273182	-0.27242	-0.398416	-0.165408	0.111884	0.340646	0.0224699	0.479088	0.174021	-0.170237	0.136455	-0.352102	-0.0792786	0.387034	0.0971889	0.105956	0.194561	-0.0665866	-0.256535	0.422867	0.267169	-0.254153	-0.0190387	-0.0053831	0.184803	-0.15332	0.10724	0.108617	-0.259562	-0.182875
CDK4	-0.0185207	0.190511	0.116297	0.0862139	0.384378	-0.31303	-0.29161	-0.228477	-0.0296664	-0.165036	0.0265058	0.177876	0.252794	0.185789	0.0750834	0.110863	0.144553	-0.221816	0.0441614	0.192892	-0.0127706	-0.17514	0.366515	0.110666	-0.0918253	0.159526	-0.0829482	0.109325	0.137182	0.153116	0.23481	0.464284	-0.19105	0.0264505	0.0517871	0.220337	0.211607	0.115113	0.192112	-0.148211	0.226576	0.0441162	0.00478667	-0.104681	0.255415	0.0610664	0.241164	0.0860387	-0.257848
CDK6	-0.191215	-0.468317	-0.15343	-0.258452	-0.169972	-0.237635	-0.231236	0.0229404	0.34917	-0.218733	-0.536726	-0.011149	0.175127	0.0452357	-0.0751838	-0.472435	-0.373616	-0.194969	0.395652	-0.0671922	0.291122	0.527269	-0.0155539	-0.0154431	-0.414048	-0.0510958	-0.688626	-0.158573	0.0763044	-0.0204985	0.424517	0.0523631	-0.101362	0.105975	0.00873528	-0.416239	0.0723677	0.305258	-0.132098	-0.108811	0.309007	0.140863	0.208383	-0.00534387	0.299963	-0.017817	0.0584063	0.388093	0.252036
CDKN2A	0.0203665	0.356591	0.122426	0.315549	0.540564	-0.0903117	-0.0812849	-0.174253	-0.202271	-0.287669	0.166371	0.175273	0.122738	0.343541	0.0451033	0.314199	0.116615	-0.461949	0.00527794	0.471812	-0.307195	-0.318456	0.28928	0.448625	0.0505458	0.486727	0.221111	0.339786	0.170203	0.04864	0.157042	0.32869	-0.169347	-0.0456784	0.0755867	0.343871	-0.0269087	-0.280444	0.198861	0.0477888	-0.139637	-0.231037	0.117395	-0.554389	0.301858	-0.0051703	-0.207722	-0.00979765	-0.455128
CDKN2B	-0.12281	0.357778	0.278355	0.25224	0.261534	0.305244	0.378718	0.230338	-0.0342213	0.0011708	0.126877	0.215843	0.074731	0.307934	0.218074	0.147681	-0.18636	0.110298	0.402297	0.282046	-0.0609907	0.224595	0.0188714	0.31469	0.25736	0.173368	0.0577241	0.309704	0.136084	0.17936	0.162125	-0.00541373	-0.0831866	-0.0348008	-0.0502374	0.0402895	-0.00310847	-0.0451984	-0.0319694	0.409512	-0.125329	-0.0497405	0.157353	-0.152504	-0.0976307	0.175511	-0.215081	0.144579	-0.166798
CEBPA	0.0256394	0.574284	0.304088	0.683842	0.639333	0.0679276	0.199971	0.0631287	-0.238319	-0.202427	0.274645	0.274933	0.0558435	0.536943	0.176471	0.558571	0.170472	-0.276943	0.0231967	0.653339	-0.447199	-0.345405	0.248412	0.524816	0.148733	0.56846	0.626875	0.642651	0.198568	0.0903223	0.00571886	0.107213	-0.172066	-0.0891354	0.0640977	0.414487	-0.24034	-0.513344	0.0726977	0.130897	-0.400311	-0.257855	0.10901	-0.68156	0.146533	-0.144799	-0.525482	-0.1079	-0.762986
CHD7	-0.433684	0.117592	0.302548	0.325725	0.405169	0.460905	0.351419	-0.718015	0.0237706	-0.734692	0.127693	0.572581	0.330831	0.514827	0.359804	0.512145	0.633836	0.557177	0.165744	0.386773	0.153833	0.168948	0.333184	0.560123	0.795086	0.485352	0.64316	0.756369	0.393696	0.283379	0.162985	0.287186	0.186706	0.299139	0.163682	0.468644	0.500911	0.112212	-0.285001	0.566436	0.128805	0.171308	0.0606212	0.00808468	-0.338932	-0.0773809	-0.168139	-0.0553926	-0.586902
CIC	0.0256394	0.574284	0.304088	0.683842	0.639333	0.0679276	0.199971	0.0631287	-0.238319	-0.202427	0.274645	0.274933	0.0558435	0.536943	0.176471	0.558571	0.170472	-0.276943	0.0231967	0.653339	-0.447199	-0.345405	0.248412	0.524816	0.148733	0.56846	0.626875	0.642651	0.198568	0.0903223	0.00571886	0.107213	-0.172066	-0.0891354	0.0640977	0.414487	-0.24034	-0.513344	0.0726977	0.130897	-0.400311	-0.257855	0.10901	-0.68156	0.146533	-0.144799	-0.525482	-0.1079	-0.762986
CREBBP	-0.315014	0.0802451	-0.0252046	0.176524	-0.0948086	0.265711	0.146332	0.272216	0.0267643	-0.12935	-0.184461	-0.0682295	-0.147586	0.113003	0.115504	-0.0277949	-0.375008	0.0762801	0.243576	0.0230911	0.0208213	0.737445	-0.0588136	0.371156	0.0911406	-0.00153975	-0.175556	0.175717	-0.082649	0.0194916	0.0705844	-0.19388	0.136054	0.176481	0.248775	-0.131829	0.421109	-0.0982262	-0.165196	0.416438	-0.180678	0.395526	0.223789	0.107936	0.0876372	0.308946	0.134016	0.219174	0.113759
CRLF1	0.0256394	0.574284	0.304088	0.683842	0.639333	0.0679276	0.199971	0.0631287	-0.238319	-0.202427	0.274645	0.274933	0.0558435	0.536943	0.176471	0.558571	0.170472	-0.276943	0.0231967	0.653339	-0.447199	-0.345405	0.248412	0.524816	0.148733	0.56846	0.626875	0.642651	0.198568	0.0903223	0.00571886	0.107213	-0.172066	-0.0891354	0.0640977	0.414487	-0.24034	-0.513344	0.0726977	0.130897	-0.400311	-0.257855	0.10901	-0.68156	0.146533	-0.144799	-0.525482	-0.1079	-0.762986
CRLF2	-0.238703	0.162121	0.0284069	0.454833	0.0897295	0.445027	0.227533	0.323136	0.114732	0.162886	-0.102078	0.105951	-0.0869166	0.357653	0.149558	-0.591614	-0.217625	-0.144418	0.00745536	0.126235	-0.170022	0.281915	-0.400352	0.298863	-0.155862	0.0371065	-0.538523	0.0388003	0.0817235	0.105883	0.157354	-0.379988	-0.41136	0.132239	0.20829	0.197121	0.422345	-0.0254903	0.0527203	0.386962	-0.172419	0.14434	0.00787294	0.0252001	0.0576368	0.554977	0.475588	0.506889	0.312169
CSF1R	-0.125664	0.014317	0.425916	-0.214823	0.209876	0.108323	0.0736069	0.239063	0.357464	0.325842	0.369439	0.0603249	0.277069	-0.0892804	0.482274	0.29711	0.215173	0.157436	0.461034	0.153446	0.421678	-0.0508327	0.284043	0.203535	0.168205	0.273246	0.17235	-0.0686894	0.236331	0.474232	0.332276	0.39275	0.117289	0.197679	-0.0238717	0.157958	-0.038257	0.238741	-0.121944	0.186483	0.383721	0.475562	0.135433	0.317359	-0.0912604	0.166144	-0.139045	0.37097	-0.145577
CSF3R	-0.0286791	0.405807	0.289224	0.476799	0.66413	0.0708907	0.133497	0.00578373	-0.0978965	-0.186432	0.223462	0.310124	0.206818	0.518101	0.21891	0.293308	0.125828	-0.264264	0.23665	0.592504	-0.242895	-0.171818	0.229346	0.583497	0.0729955	0.563817	0.217935	0.496946	0.275808	0.215987	0.269378	0.257686	-0.19866	0.0419214	0.0875907	0.334671	-0.0363829	-0.210089	0.147847	0.213035	-0.112581	-0.124631	0.189075	-0.478983	0.227802	0.0256465	-0.248126	0.150425	-0.536859
CTNNB1	0.499176	0.432618	0.106717	0.23098	0.150813	0.332562	0.376804	0.166768	-0.452593	0.513014	0.892258	-0.120398	-0.198904	-0.211833	0.080588	0.406171	0.347936	0.377021	-0.144301	-0.0273182	-0.27242	-0.398416	-0.165408	0.111884	0.340646	0.0224699	0.479088	0.174021	-0.170237	0.136455	-0.352102	-0.0792786	0.387034	0.0971889	0.105956	0.194561	-0.0665866	-0.256535	0.422867	0.267169	-0.254153	-0.0190387	-0.0053831	0.184803	-0.15332	0.10724	0.108617	-0.259562	-0.182875
DAXX	-0.0889686	0.00381866	-0.358754	-0.0140089	-0.0785254	0.0630234	-0.249121	-0.323202	-0.555795	-0.151056	-0.143088	0.0125918	-0.293805	0.0369657	-0.452699	-0.18246	0.0223746	-0.0290996	-0.656308	-0.382336	-0.463823	-0.238311	-0.132144	-0.242497	0.140527	-0.452503	-0.0789086	-0.232633	-0.361349	-0.393669	-0.469607	0.0305395	-0.400902	-0.427133	-0.326663	0.0506443	0.411965	-0.079319	0.26935	-0.0124009	-0.22588	-0.478881	-0.777689	-0.158856	-0.452532	0.0776192	0.490279	-0.338811	0.121723
DDX3X	-0.238703	0.162121	0.0284069	0.454833	0.0897295	0.445027	0.227533	0.323136	0.114732	0.162886	-0.102078	0.105951	-0.0869166	0.357653	0.149558	-0.591614	-0.217625	-0.144418	0.00745536	0.126235	-0.170022	0.281915	-0.400352	0.298863	-0.155862	0.0371065	-0.538523	0.0388003	0.0817235	0.105883	0.157354	-0.379988	-0.41136	0.132239	0.20829	0.197121	0.422345	-0.0254903	0.0527203	0.386962	-0.172419	0.14434	0.00787294	0.0252001	0.0576368	0.554977	0.475588	0.506889	0.312169
DICER1	0.266575	-0.514634	-0.592062	0.00188133	-0.326833	-0.293888	-0.273249	0.0860328	-0.436805	-0.21047	-0.278497	-0.31457	-0.376294	-0.142774	-0.570915	-0.00159744	-0.076304	-0.0763249	-0.207677	-0.384764	-0.396649	0.0383576	-0.176193	-0.0845757	-0.401201	-0.268457	0.109715	0.00856813	-0.511411	-0.498122	-0.438606	-0.182227	0.206026	-0.0789592	-0.0295031	-0.639532	-0.190769	-0.404788	0.193961	-0.276669	-0.363502	-0.195877	-0.115864	-0.295621	0.163268	-0.635223	-0.0989198	-0.350222	-0.138399
DNMT3A	0.0982547	0.459441	0.350593	0.106361	0.657582	-0.000858826	0.129194	-0.592983	-0.237753	-0.268444	0.40766	0.476203	0.338914	0.32037	0.0803136	0.56554	0.447256	-0.0148773	-0.0132684	0.452244	-0.155031	-0.725939	0.398639	0.0815193	0.521111	0.396611	0.625638	0.334232	0.331297	0.127438	0.0712226	0.542517	-0.197966	-0.28059	-0.317986	0.49091	-0.273154	-0.0038314	0.13338	0.0200071	0.0647825	-0.69288	-0.125896	-0.492381	-0.247036	-0.199335	-0.497396	-0.326305	-0.635707
EBF1	-0.125664	0.014317	0.425916	-0.214823	0.209876	0.108323	0.0736069	0.239063	0.357464	0.325842	0.369439	0.0603249	0.277069	-0.0892804	0.482274	0.29711	0.215173	0.157436	0.461034	0.153446	0.421678	-0.0508327	0.284043	0.203535	0.168205	0.273246	0.17235	-0.0686894	0.236331	0.474232	0.332276	0.39275	0.117289	0.197679	-0.0238717	0.157958	-0.038257	0.238741	-0.121944	0.186483	0.383721	0.475562	0.135433	0.317359	-0.0912604	0.166144	-0.139045	0.37097	-0.145577
EED	0.354466	0.562121	0.124831	0.500173	0.103419	0.182181	0.445542	-0.0950089	-0.213406	0.0637394	0.360444	0.0212528	-0.119601	0.0328183	0.0766861	0.278304	0.199782	0.142399	-0.310621	0.262023	-0.242019	-0.250367	-0.140112	0.0379341	0.239891	0.170758	0.462475	0.432224	0.0702297	0.00424082	-0.275109	-0.399366	0.283504	0.0840983	0.300819	0.346895	-0.216694	-0.342129	0.0528555	0.0440516	-0.381966	-0.167947	0.199228	-0.053935	0.079921	-0.045332	-0.16422	-0.398952	-0.151046
EGFR	-0.330542	-0.485011	-0.194022	-0.39905	-0.128528	-0.152025	-0.382784	-0.0682968	0.188545	-0.173556	-0.468937	0.0261594	0.126002	0.0284658	-0.141781	-0.474188	-0.263118	-0.146466	0.22893	-0.242705	0.208786	0.341226	0.0320435	-0.0758445	-0.24284	-0.207321	-0.688617	-0.366355	-0.0360207	-0.0537231	0.296723	0.264507	-0.311461	-0.0606978	-0.215159	-0.314019	0.327435	0.393058	-0.0231629	-0.0319627	0.362289	0.068823	-0.151238	0.04038	-0.0193952	0.113839	0.30434	0.361395	0.276149
EP300	0.828981	0.152917	-0.0120484	0.0945009	-0.0321506	0.129515	0.313678	0.125403	-0.186528	0.582633	0.747387	-0.287788	-0.0966238	-0.451285	0.0692488	0.143667	0.327237	0.352592	-0.0209919	-0.0754496	-0.0121645	-0.220904	-0.291626	0.0372584	0.0106717	0.0527565	0.150889	0.114091	-0.104273	0.195631	-0.138693	-0.193129	0.803278	0.443232	0.409509	0.00799291	-0.146994	-0.0900607	0.447751	0.0816075	-0.0213786	0.206019	0.357514	0.428457	0.259526	0.0484855	0.222946	-0.115327	0.0296889
ERBB2	-0.618483	0.00854659	0.136981	-0.123176	0.155331	-0.33398	-0.366142	-0.351177	0.242329	-0.58832	-0.576161	0.365194	0.349951	0.355364	0.0810705	-0.0431155	-0.186637	-0.0924191	0.200149	0.0977255	0.278134	0.346301	0.538448	-0.0806775	0.0282121	-0.0650293	-0.284713	0.0181774	0.203634	0.0559922	0.345583	0.453345	-0.443192	-0.164811	-0.178075	0.0332495	0.424136	0.418943	-0.306919	-0.141408	0.384775	0.0908079	-0.133684	-0.0645822	-0.0506547	0.0606802	0.145489	0.138348	-0.088678
ERBB3	-0.0185207	0.190511	0.116297	0.0862139	0.384378	-0.31303	-0.29161	-0.228477	-0.0296664	-0.165036	0.0265058	0.177876	0.252794	0.185789	0.0750834	0.110863	0.144553	-0.221816	0.0441614	0.192892	-0.0127706	-0.17514	0.366515	0.110666	-0.0918253	0.159526	-0.0829482	0.109325	0.137182	0.153116	0.23481	0.464284	-0.19105	0.0264505	0.0517871	0.220337	0.211607	0.115113	0.192112	-0.148211	0.226576	0.0441162	0.00478667	-0.104681	0.255415	0.0610664	0.241164	0.0860387	-0.257848
ERBB4	0.0899743	0.297994	0.0661711	0.339851	0.0589077	0.00557284	0.132758	0.100388	-0.256313	-0.0545496	0.117062	-0.0106611	-0.22976	0.0971802	-0.0381972	0.456347	0.0948138	-0.0594748	-0.33966	0.154584	-0.365541	-0.316704	0.0653163	0.00340522	0.141454	0.0832066	0.73089	0.260419	-0.0860924	-0.182266	-0.430821	-0.217006	0.0149233	-0.223892	-0.0272779	0.170832	-0.366523	-0.537505	-0.106788	-0.106804	-0.524666	-0.245762	-0.107791	-0.33389	-0.102439	-0.298132	-0.48501	-0.450404	-0.351496
ESR1	-0.0889686	0.00381866	-0.358754	-0.0140089	-0.0785254	0.0630234	-0.249121	-0.323202	-0.555795	-0.151056	-0.143088	0.0125918	-0.293805	0.0369657	-0.452699	-0.18246	0.0223746	-0.0290996	-0.656308	-0.382336	-0.463823	-0.238311	-0.132144	-0.242497	0.140527	-0.452503	-0.0789086	-0.232633	-0.361349	-0.393669	-0.469607	0.0305395	-0.400902	-0.427133	-0.326663	0.0506443	0.411965	-0.079319	0.26935	-0.0124009	-0.22588	-0.478881	-0.777689	-0.158856	-0.452532	0.0776192	0.490279	-0.338811	0.121723
EZH2	-0.463531	-0.54063	-0.256777	-0.371325	-0.158264	-0.235647	-0.515728	-0.0341475	0.110018	-0.317771	-0.690409	0.033121	0.0324893	0.114883	-0.252576	-0.400674	-0.34627	-0.276681	0.115291	-0.266827	0.068367	0.299974	0.0974017	-0.11618	-0.277022	-0.265014	-0.524608	-0.380815	-0.11877	-0.21732	0.157909	0.254384	-0.497425	-0.259328	-0.365833	-0.36805	0.244689	0.23297	-0.113463	-0.127396	0.19666	-0.0669067	-0.322499	-0.171275	-0.104373	-0.0323264	0.136367	0.240108	0.178204
FAS	-0.075294	0.561236	0.23749	0.153076	0.253462	-0.259703	-0.109425	-0.032119	-0.183551	-0.088388	0.0116375	0.174413	0.068493	0.151915	0.0860759	0.387144	-0.07017	0.0515137	-0.0257963	0.10562	-0.0792928	-0.0581398	0.429628	-0.122312	0.186089	-0.119971	0.173712	0.17921	-0.0212864	0.0571277	-0.0875484	0.249358	-0.168246	-0.250731	-0.115692	0.148944	0.118266	0.00615186	0.00750381	-0.141609	-0.0236486	-0.0239576	-0.13836	-0.0536105	-0.0708961	0.0497632	0.094672	-0.232983	-0.298747
FBXW7	-0.190962	0.512752	0.304609	0.410252	0.372624	-0.00176915	0.0993021	-0.397225	-0.237165	-0.462939	0.12775	0.366021	0.0909355	0.354456	0.180945	0.902077	0.411674	0.264795	-0.209084	0.305702	-0.141826	-0.200585	0.530098	0.123124	0.562304	0.187757	1.04477	0.600376	0.124233	0.0545369	-0.235721	0.216786	0.0212012	-0.115342	0.00330902	0.468929	0.125886	-0.191608	-0.201966	0.0283008	-0.170087	-0.0510083	-0.163297	-0.174643	-0.276265	-0.231481	-0.245552	-0.493662	-0.764968
FGFR1	-0.423411	0.135439	0.338702	0.32326	0.443421	0.463147	0.366351	-0.727767	0.0290456	-0.713264	0.160605	0.605978	0.360333	0.528103	0.382525	0.544917	0.674704	0.570047	0.183193	0.412025	0.161687	0.132569	0.354568	0.559326	0.829031	0.511258	0.684185	0.769797	0.421301	0.30959	0.177164	0.319093	0.175545	0.289946	0.142006	0.495359	0.467656	0.125203	-0.279943	0.567077	0.147531	0.15426	0.0561874	0.00053248	-0.359	-0.0858767	-0.195498	-0.0552209	-0.626841
FGFR2	-0.0190452	0.491432	0.0535808	0.22426	0.144667	-0.279473	-0.128243	-0.121703	-0.308365	-0.206196	-0.128821	0.13356	-0.0440603	0.173196	-0.0982826	0.224633	-0.14764	-0.0146262	-0.194813	0.0356152	-0.231992	-0.0326956	0.26435	-0.191292	0.101632	-0.216039	0.0890834	0.189762	-0.110738	-0.122127	-0.207776	0.0748571	-0.199374	-0.308439	-0.0952569	0.0726094	0.122234	-0.0865454	0.0544455	-0.202452	-0.16647	-0.197874	-0.179229	-0.170613	-0.0284233	-0.0195369	0.140609	-0.361442	-0.209135
FGFR3	-0.190962	0.512752	0.304609	0.410252	0.372624	-0.00176915	0.0993021	-0.397225	-0.237165	-0.462939	0.12775	0.366021	0.0909355	0.354456	0.180945	0.902077	0.411674	0.264795	-0.209084	0.305702	-0.141826	-0.200585	0.530098	0.123124	0.562304	0.187757	1.04477	0.600376	0.124233	0.0545369	-0.235721	0.216786	0.0212012	-0.115342	0.00330902	0.468929	0.125886	-0.191608	-0.201966	0.0283008	-0.170087	-0.0510083	-0.163297	-0.174643	-0.276265	-0.231481	-0.245552	-0.493662	-0.764968
FGFR4	-0.125664	0.014317	0.425916	-0.214823	0.209876	0.108323	0.0736069	0.239063	0.357464	0.325842	0.369439	0.0603249	0.277069	-0.0892804	0.482274	0.29711	0.215173	0.157436	0.461034	0.153446	0.421678	-0.0508327	0.284043	0.203535	0.168205	0.273246	0.17235	-0.0686894	0.236331	0.474232	0.332276	0.39275	0.117289	0.197679	-0.0238717	0.157958	-0.038257	0.238741	-0.121944	0.186483	0.383721	0.475562	0.135433	0.317359	-0.0912604	0.166144	-0.139045	0.37097	-0.145577
FLT3	0.0475166	0.284183	0.353335	-0.147629	0.293767	-0.3808	-0.248582	0.113786	-0.0529513	0.227092	0.293801	0.0782181	0.170162	-0.0885136	0.192274	0.628901	0.222402	0.0757545	0.0757761	0.0281017	0.092352	-0.421738	0.608109	-0.181055	0.117205	-0.036809	0.410086	-0.0554672	-0.00688921	0.215082	-0.0444651	0.596201	-0.079337	-0.212154	-0.269851	0.137476	-0.148705	0.0890194	0.0567032	-0.278286	0.215998	0.113915	-0.218801	0.0830186	-0.148337	-0.101937	-0.0646492	-0.138423	-0.446837
GATA1	-0.20578	0.24688	0.0471637	0.56608	0.105163	0.436072	0.263409	0.348298	0.0383361	0.142975	-0.0654985	0.100485	-0.15209	0.381574	0.134871	-0.417129	-0.183984	-0.159034	-0.0887251	0.16935	-0.273899	0.180934	-0.368772	0.293094	-0.110571	0.0606646	-0.308026	0.112984	0.0546869	0.0504673	0.0338331	-0.444532	-0.396346	0.0642387	0.195344	0.244695	0.295857	-0.17034	0.0203873	0.342378	-0.318268	0.0698163	-0.0237385	-0.0697391	0.0264456	0.433846	0.310942	0.347068	0.199598
GATA2	0.104514	-0.145862	-0.0556061	-0.0764501	-0.0230021	-0.0463031	-0.0778424	0.510694	-0.229162	0.222262	0.137511	-0.193887	-0.201213	-0.120291	-0.0847051	0.28429	-0.0539731	0.00732301	0.156427	-0.166234	-0.191925	-0.076471	0.0360418	0.0943649	-0.0887004	-0.078653	0.264792	-0.0645302	-0.298163	-0.0688095	-0.199329	0.105749	0.0759837	-0.128194	-0.207017	-0.329196	-0.246906	-0.265425	0.134762	0.0191455	-0.194961	0.0229649	-0.117306	-0.12742	-0.0845601	-0.216833	-0.238784	-0.0321976	-0.246666
GATA3	-0.0190452	0.491432	0.0535808	0.22426	0.144667	-0.279473	-0.128243	-0.121703	-0.308365	-0.206196	-0.128821	0.13356	-0.0440603	0.173196	-0.0982826	0.224633	-0.14764	-0.0146262	-0.194813	0.0356152	-0.231992	-0.0326956	0.26435	-0.191292	0.101632	-0.216039	0.0890834	0.189762	-0.110738	-0.122127	-0.207776	0.0748571	-0.199374	-0.308439	-0.0952569	0.0726094	0.122234	-0.0865454	0.0544455	-0.202452	-0.16647	-0.197874	-0.179229	-0.170613	-0.0284233	-0.0195369	0.140609	-0.361442	-0.209135
GLI1	-0.0185207	0.190511	0.116297	0.0862139	0.384378	-0.31303	-0.29161	-0.228477	-0.0296664	-0.165036	0.0265058	0.177876	0.252794	0.185789	0.0750834	0.110863	0.144553	-0.221816	0.0441614	0.192892	-0.0127706	-0.17514	0.366515	0.110666	-0.0918253	0.159526	-0.0829482	0.109325	0.137182	0.153116	0.23481	0.464284	-0.19105	0.0264505	0.0517871	0.220337	0.211607	0.115113	0.192112	-0.148211	0.226576	0.0441162	0.00478667	-0.104681	0.255415	0.0610664	0.241164	0.0860387	-0.257848
GLI2	-0.423411	0.135439	0.338702	0.32326	0.443421	0.463147	0.366351	-0.727767	0.0290456	-0.713264	0.160605	0.605978	0.360333	0.528103	0.382525	0.544917	0.674704	0.570047	0.183193	0.412025	0.161687	0.132569	0.354568	0.559326	0.829031	0.511258	0.684185	0.769797	0.421301	0.30959	0.177164	0.319093	0.175545	0.289946	0.142006	0.495359	0.467656	0.125203	-0.279943	0.567077	0.147531	0.15426	0.0561874	0.00053248	-0.359	-0.0858767	-0.195498	-0.0552209	-0.626841
GNA11	-0.187434	0.715783	0.793163	0.449213	0.845687	0.269089	0.396751	-0.00496418	0.225897	-0.0527904	0.457963	0.480175	0.42991	0.525974	0.699841	0.517093	0.272934	-0.0541834	0.392804	0.980207	0.0913555	-0.17106	0.401339	0.633252	0.402241	0.877576	0.428941	0.576748	0.636356	0.565721	0.463718	0.307642	-0.117567	0.155819	0.14868	0.759985	-0.0516127	-0.024634	-0.137305	0.372993	0.0771891	0.117671	0.325411	-0.183992	0.0640561	0.217788	-0.411696	0.265846	-0.545608
GNA13	-0.140428	-0.89613	-0.168296	-0.255417	-0.324568	-0.379065	-0.405457	0.379127	0.171647	0.118392	-0.431075	-0.0795612	-0.0277809	-0.0980235	-0.109002	-0.167153	0.0534751	0.275323	0.123488	-0.555076	0.182519	0.214083	0.0457854	-0.371819	-0.554805	-0.499501	-0.0990579	-0.300147	-0.284533	-0.0605371	-0.130864	0.0602911	-0.115732	-0.020031	-0.25534	-0.629826	-0.00892676	0.218696	-0.135164	-0.391649	0.236043	0.378749	-0.392295	0.259604	-0.194953	-0.496123	0.178728	0.119738	-0.0713218
GNAQ	-0.12281	0.357778	0.278355	0.25224	0.261534	0.305244	0.378718	0.230338	-0.0342213	0.0011708	0.126877	0.215843	0.074731	0.307934	0.218074	0.147681	-0.18636	0.110298	0.402297	0.282046	-0.0609907	0.224595	0.0188714	0.31469	0.25736	0.173368	0.0577241	0.309704	0.136084	0.17936	0.162125	-0.00541373	-0.0831866	-0.0348008	-0.0502374	0.0402895	-0.00310847	-0.0451984	-0.0319694	0.409512	-0.125329	-0.0497405	0.157353	-0.152504	-0.0976307	0.175511	-0.215081	0.144579	-0.166798
H3F3A	-0.0416386	-0.12396	0.368557	-0.23287	0.112264	0.00752625	0.120237	0.250394	0.63572	0.257294	0.191208	0.0237015	0.40986	-0.104179	0.505659	0.0466276	0.0383339	0.112634	0.822769	0.220271	0.673551	0.257375	0.172978	0.232621	-0.0717958	0.346567	-0.153558	-0.00609059	0.361127	0.5449	0.663198	0.24502	0.278579	0.451038	0.191764	-0.0356709	-0.0951125	0.384126	-0.164732	0.136135	0.55605	0.641669	0.541966	0.389141	0.263353	0.15492	-0.134199	0.598955	0.0128211
HDAC9	-0.512465	-0.382055	-0.267075	-0.15334	-0.147767	-0.300106	-0.530626	0.0489183	-0.0920467	-0.477918	-0.790881	0.0325786	-0.169014	0.240846	-0.368147	-0.0925785	-0.353395	-0.424662	-0.157061	-0.19454	-0.241194	0.0898112	0.186985	-0.146125	-0.219628	-0.260847	-0.039506	-0.234198	-0.235277	-0.473652	-0.176982	0.121987	-0.656306	-0.588787	-0.515598	-0.303924	-0.0174001	-0.16277	-0.248281	-0.267093	-0.199322	-0.319094	-0.547989	-0.570237	-0.231872	-0.320036	-0.248104	-0.0891708	-0.0868452
HIST1H3B	-0.0889686	0.00381866	-0.358754	-0.0140089	-0.0785254	0.0630234	-0.249121	-0.323202	-0.555795	-0.151056	-0.143088	0.0125918	-0.293805	0.0369657	-0.452699	-0.18246	0.0223746	-0.0290996	-0.656308	-0.382336	-0.463823	-0.238311	-0.132144	-0.242497	0.140527	-0.452503	-0.0789086	-0.232633	-0.361349	-0.393669	-0.469607	0.0305395	-0.400902	-0.427133	-0.326663	0.0506443	0.411965	-0.079319	0.26935	-0.0124009	-0.22588	-0.478881	-0.777689	-0.158856	-0.452532	0.0776192	0.490279	-0.338811	0.121723
HRAS	-0.62027	-0.314685	-0.180898	-0.138078	-0.0926561	-0.251182	-0.471098	-0.00621592	-0.00450644	-0.525309	-0.805997	0.114195	-0.0863045	0.312641	-0.276216	-0.111454	-0.354546	-0.412776	-0.102734	-0.110671	-0.163334	0.134103	0.225305	-0.11427	-0.156225	-0.19845	-0.0764095	-0.200716	-0.128924	-0.390582	-0.0782108	0.14804	-0.72447	-0.557139	-0.495188	-0.212419	0.0351708	-0.084142	-0.317016	-0.212428	-0.1317	-0.29014	-0.498627	-0.539237	-0.246922	-0.237008	-0.246437	-0.025086	-0.0704611
ID3	-0.0286791	0.405807	0.289224	0.476799	0.66413	0.0708907	0.133497	0.00578373	-0.0978965	-0.186432	0.223462	0.310124	0.206818	0.518101	0.21891	0.293308	0.125828	-0.264264	0.23665	0.592504	-0.242895	-0.171818	0.229346	0.583497	0.0729955	0.563817	0.217935	0.496946	0.275808	0.215987	0.269378	0.257686	-0.19866	0.0419214	0.0875907	0.334671	-0.0363829	-0.210089	0.147847	0.213035	-0.112581	-0.124631	0.189075	-0.478983	0.227802	0.0256465	-0.248126	0.150425	-0.536859
IDH1	0.0899743	0.297994	0.0661711	0.339851	0.0589077	0.00557284	0.132758	0.100388	-0.256313	-0.0545496	0.117062	-0.0106611	-0.22976	0.0971802	-0.0381972	0.456347	0.0948138	-0.0594748	-0.33966	0.154584	-0.365541	-0.316704	0.0653163	0.00340522	0.141454	0.0832066	0.73089	0.260419	-0.0860924	-0.182266	-0.430821	-0.217006	0.0149233	-0.223892	-0.0272779	0.170832	-0.366523	-0.537505	-0.106788	-0.106804	-0.524666	-0.245762	-0.107791	-0.33389	-0.102439	-0.298132	-0.48501	-0.450404	-0.351496
IDH2	-0.12281	0.357778	0.278355	0.25224	0.261534	0.305244	0.378718	0.230338	-0.0342213	0.0011708	0.126877	0.215843	0.074731	0.307934	0.218074	0.147681	-0.18636	0.110298	0.402297	0.282046	-0.0609907	0.224595	0.0188714	0.31469	0.25736	0.173368	0.0577241	0.309704	0.136084	0.17936	0.162125	-0.00541373	-0.0831866	-0.0348008	-0.0502374	0.0402895	-0.00310847	-0.0451984	-0.0319694	0.409512	-0.125329	-0.0497405	0.157353	-0.152504	-0.0976307	0.175511	-0.215081	0.144579	-0.166798
IGF1R	-0.12281	0.357778	0.278355	0.25224	0.261534	0.305244	0.378718	0.230338	-0.0342213	0.0011708	0.126877	0.215843	0.074731	0.307934	0.218074	0.147681	-0.18636	0.110298	0.402297	0.282046	-0.0609907	0.224595	0.0188714	0.31469	0.25736	0.173368	0.0577241	0.309704	0.136084	0.17936	0.162125	-0.00541373	-0.0831866	-0.0348008	-0.0502374	0.0402895	-0.00310847	-0.0451984	-0.0319694	0.409512	-0.125329	-0.0497405	0.157353	-0.152504	-0.0976307	0.175511	-0.215081	0.144579	-0.166798
IKZF1	-0.529243	-0.174584	-0.124928	-0.0640447	-0.0103303	-0.105602	-0.317452	0.105673	-0.13959	-0.381135	-0.536694	0.123039	-0.130199	0.325351	-0.237695	-0.0147768	-0.341969	-0.290653	-0.0300238	-0.10273	-0.257483	0.113731	0.180763	-0.0201274	-0.0361467	-0.194601	-0.00211921	-0.130425	-0.178216	-0.326606	-0.12408	0.159885	-0.661312	-0.567505	-0.531768	-0.207826	0.0513174	-0.139001	-0.190323	-0.0463895	-0.211337	-0.315238	-0.506284	-0.532126	-0.336496	-0.159895	-0.229633	-0.0311685	-0.137447
IL7R	-0.125664	0.014317	0.425916	-0.214823	0.209876	0.108323	0.0736069	0.239063	0.357464	0.325842	0.369439	0.0603249	0.277069	-0.0892804	0.482274	0.29711	0.215173	0.157436	0.461034	0.153446	0.421678	-0.0508327	0.284043	0.203535	0.168205	0.273246	0.17235	-0.0686894	0.236331	0.474232	0.332276	0.39275	0.117289	0.197679	-0.0238717	0.157958	-0.038257	0.238741	-0.121944	0.186483	0.383721	0.475562	0.135433	0.317359	-0.0912604	0.166144	-0.139045	0.37097	-0.145577
JAK1	-0.0217758	-0.040923	0.538763	0.40046	0.608793	0.0969549	0.198237	0.260124	0.435259	0.226766	0.35351	0.386653	0.492967	0.425896	0.649292	0.124089	0.654011	0.120915	0.501825	0.479705	0.201907	-0.174565	0.164266	0.47924	-0.220765	0.621646	0.200789	0.365675	0.499971	0.710121	0.510688	0.253621	-0.104866	0.49067	0.210671	0.336227	-0.0794672	0.156012	0.0128517	0.126236	0.346154	0.489952	0.20539	0.0874041	0.165466	-0.109105	-0.0733216	0.615333	-0.555393
JAK2	0.0113877	0.32678	0.227225	0.444661	0.649466	-0.0261187	0.0209761	-0.0752842	-0.0994218	-0.214123	0.208435	0.273079	0.208941	0.467369	0.170185	0.279824	0.212637	-0.348056	0.128104	0.56002	-0.255494	-0.281291	0.256073	0.535771	-0.0077297	0.578242	0.228082	0.443595	0.26439	0.180761	0.247296	0.298466	-0.196463	0.0604867	0.11846	0.370032	-0.0404332	-0.223822	0.181131	0.0998688	-0.0832001	-0.124294	0.158348	-0.489804	0.299558	-0.0334728	-0.203985	0.119219	-0.550138
JAK3	0.0256394	0.574284	0.304088	0.683842	0.639333	0.0679276	0.199971	0.0631287	-0.238319	-0.202427	0.274645	0.274933	0.0558435	0.536943	0.176471	0.558571	0.170472	-0.276943	0.0231967	0.653339	-0.447199	-0.345405	0.248412	0.524816	0.148733	0.56846	0.626875	0.642651	0.198568	0.0903223	0.00571886	0.107213	-0.172066	-0.0891354	0.0640977	0.414487	-0.24034	-0.513344	0.0726977	0.130897	-0.400311	-0.257855	0.10901	-0.68156	0.146533	-0.144799	-0.525482	-0.1079	-0.762986
KDM4C	0.0113877	0.32678	0.227225	0.444661	0.649466	-0.0261187	0.0209761	-0.0752842	-0.0994218	-0.214123	0.208435	0.273079	0.208941	0.467369	0.170185	0.279824	0.212637	-0.348056	0.128104	0.56002	-0.255494	-0.281291	0.256073	0.535771	-0.0077297	0.578242	0.228082	0.443595	0.26439	0.180761	0.247296	0.298466	-0.196463	0.0604867	0.11846	0.370032	-0.0404332	-0.223822	0.181131	0.0998688	-0.0832001	-0.124294	0.158348	-0.489804	0.299558	-0.0334728	-0.203985	0.119219	-0.550138
KDM6A	-0.238703	0.162121	0.0284069	0.454833	0.0897295	0.445027	0.227533	0.323136	0.114732	0.162886	-0.102078	0.105951	-0.0869166	0.357653	0.149558	-0.591614	-0.217625	-0.144418	0.00745536	0.126235	-0.170022	0.281915	-0.400352	0.298863	-0.155862	0.0371065	-0.538523	0.0388003	0.0817235	0.105883	0.157354	-0.379988	-0.41136	0.132239	0.20829	0.197121	0.422345	-0.0254903	0.0527203	0.386962	-0.172419	0.14434	0.00787294	0.0252001	0.0576368	0.554977	0.475588	0.506889	0.312169
KDR	-0.190962	0.512752	0.304609	0.410252	0.372624	-0.00176915	0.0993021	-0.397225	-0.237165	-0.462939	0.12775	0.366021	0.0909355	0.354456	0.180945	0.902077	0.411674	0.264795	-0.209084	0.305702	-0.141826	-0.200585	0.530098	0.123124	0.562304	0.187757	1.04477	0.600376	0.124233	0.0545369	-0.235721	0.216786	0.0212012	-0.115342	0.00330902	0.468929	0.125886	-0.191608	-0.201966	0.0283008	-0.170087	-0.0510083	-0.163297	-0.174643	-0.276265	-0.231481	-0.245552	-0.493662	-0.764968
KIT	-0.190962	0.512752	0.304609	0.410252	0.372624	-0.00176915	0.0993021	-0.397225	-0.237165	-0.462939	0.12775	0.366021	0.0909355	0.354456	0.180945	0.902077	0.411674	0.264795	-0.209084	0.305702	-0.141826	-0.200585	0.530098	0.123124	0.562304	0.187757	1.04477	0.600376	0.124233	0.0545369	-0.235721	0.216786	0.0212012	-0.115342	0.00330902	0.468929	0.125886	-0.191608	-0.201966	0.0283008	-0.170087	-0.0510083	-0.163297	-0.174643	-0.276265	-0.231481	-0.245552	-0.493662	-0.764968
KMT2D	-0.0142725	0.195015	0.121293	0.086586	0.391446	-0.314483	-0.289191	-0.230669	-0.0310384	-0.162485	0.0320912	0.182847	0.257242	0.188253	0.0760744	0.114287	0.149056	-0.221614	0.0449084	0.196797	-0.0142333	-0.185005	0.368984	0.107702	-0.089592	0.161923	-0.0782256	0.110553	0.140871	0.155485	0.235618	0.469467	-0.195459	0.0219487	0.0458768	0.224009	0.203338	0.116449	0.195063	-0.150762	0.228386	0.0356947	0.00238041	-0.109234	0.251832	0.0576303	0.235152	0.0833461	-0.263446
KRAS	0.115206	0.314565	0.263071	0.0894501	0.576834	-0.326101	-0.189869	-0.274182	-0.0693575	-0.0711748	0.199288	0.318516	0.368851	0.244542	0.0985937	0.207395	0.272786	-0.19383	0.0630722	0.297151	-0.0568762	-0.487752	0.405128	0.00904782	-0.014261	0.218803	0.0704923	0.136889	0.239766	0.212125	0.236546	0.579213	-0.311946	-0.115851	-0.136538	0.314293	-0.0567053	0.145471	0.265706	-0.213492	0.26042	-0.224038	-0.0702606	-0.238038	0.122683	-0.0508563	0.038097	-0.00512096	-0.411982
MAP2K1	-0.12281	0.357778	0.278355	0.25224	0.261534	0.305244	0.378718	0.230338	-0.0342213	0.0011708	0.126877	0.215843	0.074731	0.307934	0.218074	0.147681	-0.18636	0.110298	0.402297	0.282046	-0.0609907	0.224595	0.0188714	0.31469	0.25736	0.173368	0.0577241	0.309704	0.136084	0.17936	0.162125	-0.00541373	-0.0831866	-0.0348008	-0.0502374	0.0402895	-0.00310847	-0.0451984	-0.0319694	0.409512	-0.125329	-0.0497405	0.157353	-0.152504	-0.0976307	0.175511	-0.215081	0.144579	-0.166798
MAP2K2	-0.187434	0.715783	0.793163	0.449213	0.845687	0.269089	0.396751	-0.00496418	0.225897	-0.0527904	0.457963	0.480175	0.42991	0.525974	0.699841	0.517093	0.272934	-0.0541834	0.392804	0.980207	0.0913555	-0.17106	0.401339	0.633252	0.402241	0.877576	0.428941	0.576748	0.636356	0.565721	0.463718	0.307642	-0.117567	0.155819	0.14868	0.759985	-0.0516127	-0.024634	-0.137305	0.372993	0.0771891	0.117671	0.325411	-0.183992	0.0640561	0.217788	-0.411696	0.265846	-0.545608
MDM2	0.0423499	0.433128	0.222456	0.0844913	0.419345	-0.472943	-0.307901	-0.251123	-0.146499	-0.112385	0.076329	0.233685	0.236529	0.158915	0.0544361	0.323491	0.160329	-0.121203	-0.0851451	0.162283	-0.0643641	-0.365186	0.537223	-0.145903	0.0300739	0.00453619	0.121075	0.112908	0.0852304	0.112267	0.0450759	0.516312	-0.266097	-0.206275	-0.123849	0.270523	0.0713236	0.103934	0.169978	-0.333862	0.177226	-0.109653	-0.168044	-0.124547	0.0730943	-0.0352913	0.167329	-0.180791	-0.386687
MDM4	-0.0416386	-0.12396	0.368557	-0.23287	0.112264	0.00752625	0.120237	0.250394	0.63572	0.257294	0.191208	0.0237015	0.40986	-0.104179	0.505659	0.0466276	0.0383339	0.112634	0.822769	0.220271	0.673551	0.257375	0.172978	0.232621	-0.0717958	0.346567	-0.153558	-0.00609059	0.361127	0.5449	0.663198	0.24502	0.278579	0.451038	0.191764	-0.0356709	-0.0951125	0.384126	-0.164732	0.136135	0.55605	0.641669	0.541966	0.389141	0.263353	0.15492	-0.134199	0.598955	0.0128211
MET	-0.463531	-0.54063	-0.256777	-0.371325	-0.158264	-0.235647	-0.515728	-0.0341475	0.110018	-0.317771	-0.690409	0.033121	0.0324893	0.114883	-0.252576	-0.400674	-0.34627	-0.276681	0.115291	-0.266827	0.068367	0.299974	0.0974017	-0.11618	-0.277022	-0.265014	-0.524608	-0.380815	-0.11877	-0.21732	0.157909	0.254384	-0.497425	-0.259328	-0.365833	-0.36805	0.244689	0.23297	-0.113463	-0.127396	0.19666	-0.0669067	-0.322499	-0.171275	-0.104373	-0.0323264	0.136367	0.240108	0.178204
MPL	-0.0627359	0.216673	0.512176	0.669919	0.656147	0.267469	0.43177	0.306772	0.200111	0.0749032	0.257739	0.483402	0.359392	0.687091	0.523257	0.107382	0.282806	0.126762	0.573942	0.5861	-0.0222062	0.0345333	0.0506623	0.591444	-0.0608934	0.548358	0.149639	0.612192	0.433548	0.534534	0.425496	0.0698745	-0.195985	0.298629	0.149904	0.253587	-0.0558609	0.0120973	0.0321765	0.33791	0.0567999	0.18938	0.24296	-0.151988	0.101917	-0.0251687	-0.169445	0.475004	-0.547921
MSH6	-0.423411	0.135439	0.338702	0.32326	0.443421	0.463147	0.366351	-0.727767	0.0290456	-0.713264	0.160605	0.605978	0.360333	0.528103	0.382525	0.544917	0.674704	0.570047	0.183193	0.412025	0.161687	0.132569	0.354568	0.559326	0.829031	0.511258	0.684185	0.769797	0.421301	0.30959	0.177164	0.319093	0.175545	0.289946	0.142006	0.495359	0.467656	0.125203	-0.279943	0.567077	0.147531	0.15426	0.0561874	0.00053248	-0.359	-0.0858767	-0.195498	-0.0552209	-0.626841
MTOR	0.38424	0.47096	0.255354	0.496573	0.565326	0.139871	0.305715	0.0774586	-0.198094	0.135443	0.642301	0.113129	0.131288	0.192904	0.241192	0.357159	0.305926	-0.0402652	0.2027	0.474577	-0.228384	-0.288579	0.0420388	0.550565	0.0728068	0.544955	0.290197	0.529821	0.187773	0.315781	0.161964	0.120607	0.2084	0.286173	0.3137	0.30865	-0.118004	-0.245696	0.395982	0.243285	-0.115188	0.00410342	0.386822	-0.17512	0.366574	0.0514233	-0.0956339	0.0701163	-0.460786
MYC	-0.337157	-0.107893	-0.245606	0.286929	-0.129493	0.241205	0.0676595	-0.419786	-0.121846	-0.725526	-0.346679	0.0764526	-0.126873	0.229623	-0.0868237	-0.0192955	0.0338355	0.197547	-0.17215	-0.0180765	-0.0751193	0.53205	-0.05245	0.298067	0.202577	0.0203353	0.0499246	0.368693	-0.0526223	-0.174807	-0.113743	-0.209952	0.206299	0.23363	0.342052	0.0283026	0.668647	-0.115588	-0.202802	0.293784	-0.195713	0.176607	0.052577	0.00891747	-0.0083267	-0.00336564	0.199095	-0.123988	-0.0199298
MYCN	-0.165581	-0.370782	0.206712	0.100413	-0.0679075	0.308971	0.33972	0.00910323	0.42028	0.0973304	0.00785115	0.264134	0.238595	0.124584	0.356618	-0.122471	0.482513	0.891675	0.238682	-0.0707778	0.432823	0.283421	-0.130413	-0.0179274	0.0368207	-0.00822348	0.0990322	0.158408	0.221584	0.354593	0.116047	-0.152913	0.157067	0.434693	0.121206	0.00523881	0.172998	0.404233	-0.289936	0.180479	0.34357	0.521144	-0.0158307	0.572017	-0.338384	-0.157829	0.13756	0.23996	-0.0599825
MYOD1	-0.62027	-0.314685	-0.180898	-0.138078	-0.0926561	-0.251182	-0.471098	-0.00621592	-0.00450644	-0.525309	-0.805997	0.114195	-0.0863045	0.312641	-0.276216	-0.111454	-0.354546	-0.412776	-0.102734	-0.110671	-0.163334	0.134103	0.225305	-0.11427	-0.156225	-0.19845	-0.0764095	-0.200716	-0.128924	-0.390582	-0.0782108	0.14804	-0.72447	-0.557139	-0.495188	-0.212419	0.0351708	-0.084142	-0.317016	-0.212428	-0.1317	-0.29014	-0.498627	-0.539237	-0.246922	-0.237008	-0.246437	-0.025086	-0.0704611
NCOR2	0.0585431	0.448281	0.240286	0.0850418	0.442878	-0.473445	-0.294879	-0.256997	-0.150351	-0.101362	0.0975046	0.251038	0.251227	0.166764	0.0577311	0.334409	0.176322	-0.119171	-0.0812431	0.175673	-0.0694062	-0.403999	0.54141	-0.155948	0.0383877	0.0136941	0.138368	0.116504	0.098619	0.120251	0.0476673	0.531074	-0.280987	-0.222345	-0.145948	0.282224	0.0394976	0.108039	0.179606	-0.340867	0.182261	-0.141852	-0.175847	-0.141127	0.0591626	-0.0483053	0.142753	-0.189539	-0.40593
NF1	0.0290819	0.294789	0.073939	0.181277	0.137163	-0.492182	-0.236401	-0.17519	-0.241262	-0.309991	-0.0951634	0.0884273	0.0192414	0.0886407	-0.0396766	0.555789	0.0901618	0.0740408	-0.157189	0.0466373	-0.109127	-0.0833865	0.499847	-0.152375	0.0509921	-0.100535	0.416702	0.30489	-0.0995388	-0.0765945	-0.231415	0.204088	0.0644157	-0.147144	0.0102983	0.0302213	0.0145434	-0.132406	-0.0428511	-0.365683	-0.0819298	0.0182448	-0.0887327	-0.108897	0.0750925	-0.3237	-0.034171	-0.468001	-0.498668
NOTCH1	-0.0873422	-0.128962	0.29334	0.187488	-0.00980035	0.351462	0.487047	0.470916	0.365876	0.354703	0.0494002	0.209983	0.158559	0.178027	0.378035	-0.204371	0.0720089	0.617066	0.490916	0.00900012	0.280963	0.387394	-0.245969	0.0353637	-0.0621281	-0.0396731	-0.094931	0.141275	0.170582	0.37553	0.182254	-0.272324	0.00565081	0.274374	0.033117	-0.13411	-0.016985	0.28567	-0.178995	0.268759	0.167608	0.385773	0.0913923	0.385574	-0.233862	0.0106112	0.0444493	0.395741	0.0151452
NPM1	-0.125664	0.014317	0.425916	-0.214823	0.209876	0.108323	0.0736069	0.239063	0.357464	0.325842	0.369439	0.0603249	0.277069	-0.0892804	0.482274	0.29711	0.215173	0.157436	0.461034	0.153446	0.421678	-0.0508327	0.284043	0.203535	0.168205	0.273246	0.17235	-0.0686894	0.236331	0.474232	0.332276	0.39275	0.117289	0.197679	-0.0238717	0.157958	-0.038257	0.238741	-0.121944	0.186483	0.383721	0.475562	0.135433	0.317359	-0.0912604	0.166144	-0.139045	0.37097	-0.145577
NT5C2	-0.0611025	0.552593	0.190047	0.174874	0.227448	-0.26948	-0.116341	-0.0570135	-0.220024	-0.121655	-0.0263804	0.166054	0.0387798	0.16021	0.037017	0.347771	-0.0923619	0.0342454	-0.071866	0.0881202	-0.121669	-0.0521174	0.390108	-0.143027	0.165838	-0.147906	0.153221	0.185046	-0.0459866	0.00917089	-0.121447	0.204708	-0.179493	-0.270579	-0.111977	0.130368	0.121275	-0.01903	0.0204437	-0.160444	-0.0627312	-0.0713036	-0.151746	-0.0861829	-0.0604127	0.0316037	0.10872	-0.271153	-0.278887
PAX5	-0.12281	0.357778	0.278355	0.25224	0.261534	0.305244	0.378718	0.230338	-0.0342213	0.0011708	0.126877	0.215843	0.074731	0.307934	0.218074	0.147681	-0.18636	0.110298	0.402297	0.282046	-0.0609907	0.224595	0.0188714	0.31469	0.25736	0.173368	0.0577241	0.309704	0.136084	0.17936	0.162125	-0.00541373	-0.0831866	-0.0348008	-0.0502374	0.0402895	-0.00310847	-0.0451984	-0.0319694	0.409512	-0.125329	-0.0497405	0.157353	-0.152504	-0.0976307	0.175511	-0.215081	0.144579	-0.166798
PDGFRA	-0.190962	0.512752	0.304609	0.410252	0.372624	-0.00176915	0.0993021	-0.397225	-0.237165	-0.462939	0.12775	0.366021	0.0909355	0.354456	0.180945	0.902077	0.411674	0.264795	-0.209084	0.305702	-0.141826	-0.200585	0.530098	0.123124	0.562304	0.187757	1.04477	0.600376	0.124233	0.0545369	-0.235721	0.216786	0.0212012	-0.115342	0.00330902	0.468929	0.125886	-0.191608	-0.201966	0.0283008	-0.170087	-0.0510083	-0.163297	-0.174643	-0.276265	-0.231481	-0.245552	-0.493662	-0.764968
PDGFRB	-0.125664	0.014317	0.425916	-0.214823	0.209876	0.108323	0.0736069	0.239063	0.357464	0.325842	0.369439	0.0603249	0.277069	-0.0892804	0.482274	0.29711	0.215173	0.157436	0.461034	0.153446	0.421678	-0.0508327	0.284043	0.203535	0.168205	0.273246	0.17235	-0.0686894	0.236331	0.474232	0.332276	0.39275	0.117289	0.197679	-0.0238717	0.157958	-0.038257	0.238741	-0.121944	0.186483	0.383721	0.475562	0.135433	0.317359	-0.0912604	0.166144	-0.139045	0.37097	-0.145577
PHF6	-0.292364	-0.108721	0.407862	0.415824	0.250682	0.251778	0.321369	0.0502593	0.322916	-0.0396924	0.0350828	0.502159	0.332347	0.464096	0.515642	0.120365	0.588657	0.794383	0.309422	0.152488	0.271734	0.22736	0.111616	0.184201	0.0773855	0.140234	0.297168	0.457609	0.304224	0.475207	0.156512	0.0184623	-0.0264276	0.380664	0.122118	0.176835	0.263136	0.285676	-0.275291	0.215585	0.261926	0.555553	-0.061891	0.338374	-0.313032	-0.193621	0.100714	0.251573	-0.448152
PIK3CA	0.176511	-0.250885	-0.205029	-0.0989948	-0.12132	-0.137718	-0.182805	0.51214	-0.345494	0.201398	0.0674506	-0.292741	-0.317895	-0.187985	-0.239281	0.249564	-0.0703759	-0.0448033	0.0224856	-0.291585	-0.304471	-0.126481	-0.0162825	0.0110973	-0.19274	-0.184477	0.270905	-0.124577	-0.449403	-0.210104	-0.346103	0.0522803	0.0843821	-0.187403	-0.234137	-0.448786	-0.289857	-0.364567	0.19396	-0.0925509	-0.287188	-0.0516264	-0.201288	-0.185505	-0.0633676	-0.336392	-0.213872	-0.139873	-0.231735
PIK3R1	-0.125664	0.014317	0.425916	-0.214823	0.209876	0.108323	0.0736069	0.239063	0.357464	0.325842	0.369439	0.0603249	0.277069	-0.0892804	0.482274	0.29711	0.215173	0.157436	0.461034	0.153446	0.421678	-0.0508327	0.284043	0.203535	0.168205	0.273246	0.17235	-0.0686894	0.236331	0.474232	0.332276	0.39275	0.117289	0.197679	-0.0238717	0.157958	-0.038257	0.238741	-0.121944	0.186483	0.383721	0.475562	0.135433	0.317359	-0.0912604	0.166144	-0.139045	0.37097	-0.145577
PPM1D	-0.0516496	-0.839382	-0.148612	-0.165883	-0.342076	-0.232223	-0.224895	0.480711	0.168678	0.237432	-0.318588	-0.0922507	-0.0635373	-0.106005	-0.0732834	-0.208915	0.0807073	0.37046	0.137299	-0.533096	0.154793	0.217283	-0.0978486	-0.336408	-0.538308	-0.471691	-0.079658	-0.247268	-0.27348	-0.0248449	-0.157918	-0.0851775	-0.0475915	0.0471043	-0.194696	-0.619087	-0.0687894	0.179637	-0.104816	-0.295125	0.169744	0.377953	-0.325246	0.306	-0.20821	-0.47149	0.163094	0.137255	-0.03591
PRPS1	-0.161705	0.305684	0.060397	0.621301	0.111172	0.392946	0.275491	0.343353	-0.0318837	0.114895	-0.0284015	0.0882792	-0.199564	0.372447	0.111979	-0.249593	-0.140914	-0.160258	-0.168817	0.195427	-0.349054	0.0811653	-0.312752	0.265594	-0.0626831	0.0771936	-0.10572	0.171423	0.0267674	-0.00213651	-0.0773323	-0.46672	-0.351824	-0.000294556	0.169408	0.268984	0.169274	-0.291571	-0.00976619	0.277768	-0.432398	-0.000757005	-0.0501082	-0.14985	-0.00312817	0.302712	0.155026	0.193078	0.0892786
PSMB5	-0.050635	-0.159591	-0.314063	0.302063	-0.325798	-0.0171653	0.0907803	-0.0786721	0.0583753	-0.497767	-0.499093	-0.145578	-0.172872	0.081741	-0.134823	-0.207404	-0.298949	-0.0428899	-0.0343259	0.0409117	-0.0224753	0.736407	-0.218524	0.182243	-0.225221	0.0331379	-0.182115	0.348887	-0.0518177	-0.233507	-0.0186809	-0.584263	0.372726	0.33167	0.572303	-0.249267	0.157412	-0.224445	-0.236148	0.0177894	-0.276629	0.209028	0.469967	-0.0425133	0.503868	-0.122264	-0.00632126	-0.0539513	0.152419
PTCH1	-0.123608	0.346415	0.283504	0.254256	0.256537	0.311909	0.388776	0.241526	-0.0221018	0.0123552	0.126345	0.219187	0.0786575	0.308718	0.22671	0.138366	-0.180672	0.126721	0.412246	0.277312	-0.0509143	0.233426	0.0106153	0.31026	0.250615	0.169016	0.0536159	0.309163	0.139402	0.188444	0.165406	-0.0140668	-0.081577	-0.025393	-0.0482891	0.0352109	-0.0036143	-0.0352625	-0.0372585	0.411903	-0.117631	-0.0367724	0.157703	-0.137525	-0.103591	0.172823	-0.209781	0.15474	-0.163396
PTEN	-0.075294	0.561236	0.23749	0.153076	0.253462	-0.259703	-0.109425	-0.032119	-0.183551	-0.088388	0.0116375	0.174413	0.068493	0.151915	0.0860759	0.387144	-0.07017	0.0515137	-0.0257963	0.10562	-0.0792928	-0.0581398	0.429628	-0.122312	0.186089	-0.119971	0.173712	0.17921	-0.0212864	0.0571277	-0.0875484	0.249358	-0.168246	-0.250731	-0.115692	0.148944	0.118266	0.00615186	0.00750381	-0.141609	-0.0236486	-0.0239576	-0.13836	-0.0536105	-0.0708961	0.0497632	0.094672	-0.232983	-0.298747
PTPN11	0.0585431	0.448281	0.240286	0.0850418	0.442878	-0.473445	-0.294879	-0.256997	-0.150351	-0.101362	0.0975046	0.251038	0.251227	0.166764	0.0577311	0.334409	0.176322	-0.119171	-0.0812431	0.175673	-0.0694062	-0.403999	0.54141	-0.155948	0.0383877	0.0136941	0.138368	0.116504	0.098619	0.120251	0.0476673	0.531074	-0.280987	-0.222345	-0.145948	0.282224	0.0394976	0.108039	0.179606	-0.340867	0.182261	-0.141852	-0.175847	-0.141127	0.0591626	-0.0483053	0.142753	-0.189539	-0.40593
RAF1	0.303534	0.492892	0.14266	0.25541	0.209142	0.371509	0.341593	0.158754	-0.501649	0.395898	0.75306	-0.031158	-0.212924	-0.0828831	0.0730556	0.462188	0.299612	0.324829	-0.176522	-0.00208232	-0.349416	-0.412591	-0.0864009	0.12736	0.443209	0.00575725	0.557536	0.173065	-0.172582	0.089706	-0.392735	-0.018018	0.183827	-0.0579795	-0.0344213	0.24803	-0.0214383	-0.290769	0.341236	0.308715	-0.320476	-0.113846	-0.158373	0.0576863	-0.316502	0.116406	0.0428554	-0.282845	-0.250176
RB1	0.0475166	0.284183	0.353335	-0.147629	0.293767	-0.3808	-0.248582	0.113786	-0.0529513	0.227092	0.293801	0.0782181	0.170162	-0.0885136	0.192274	0.628901	0.222402	0.0757545	0.0757761	0.0281017	0.092352	-0.421738	0.608109	-0.181055	0.117205	-0.036809	0.410086	-0.0554672	-0.00688921	0.215082	-0.0444651	0.596201	-0.079337	-0.212154	-0.269851	0.137476	-0.148705	0.0890194	0.0567032	-0.278286	0.215998	0.113915	-0.218801	0.0830186	-0.148337	-0.101937	-0.0646492	-0.138423	-0.446837
RET	-0.075294	0.561236	0.23749	0.153076	0.253462	-0.259703	-0.109425	-0.032119	-0.183551	-0.088388	0.0116375	0.174413	0.068493	0.151915	0.0860759	0.387144	-0.07017	0.0515137	-0.0257963	0.10562	-0.0792928	-0.0581398	0.429628	-0.122312	0.186089	-0.119971	0.173712	0.17921	-0.0212864	0.0571277	-0.0875484	0.249358	-0.168246	-0.250731	-0.115692	0.148944	0.118266	0.00615186	0.00750381	-0.141609	-0.0236486	-0.0239576	-0.13836	-0.0536105	-0.0708961	0.0497632	0.094672	-0.232983	-0.298747
RHOA	0.823895	0.330669	-0.212866	0.157217	-0.121647	0.0900435	0.16926	0.333393	-0.63418	0.698813	0.52773	-0.39444	-0.471405	-0.406067	-0.269134	0.013904	-0.0146222	0.078953	-0.3956	-0.278509	-0.515134	-0.407985	-0.462762	-0.193119	-0.0449206	-0.308347	0.0662348	-0.0962302	-0.459507	-0.16669	-0.569175	-0.367339	0.248495	-0.0879992	0.0579455	-0.0847236	-0.209168	-0.379151	0.656683	-0.0273683	-0.455006	-0.257929	-0.0776663	0.0791234	0.0422048	0.098112	0.295991	-0.360268	0.147573
RUNX1	0.239143	-0.120152	-0.46056	-0.0486489	-0.145144	-0.277387	-0.352578	0.216237	-0.730981	-0.0841134	-0.0707791	-0.368796	-0.500076	-0.168873	-0.584404	0.250067	-0.22391	-0.345072	-0.285811	-0.294344	-0.662341	-0.230471	-0.0114576	-0.0241987	-0.17508	-0.234862	0.249907	-0.0988323	-0.62048	-0.552795	-0.549473	0.0236072	0.0173664	-0.405953	-0.244193	-0.427389	-0.258184	-0.642932	0.318476	-0.207914	-0.570156	-0.423841	-0.26281	-0.542984	0.0590684	-0.366741	-0.215964	-0.443824	-0.207248
SETD2	0.561893	0.430059	0.0557807	0.228355	0.108044	0.296838	0.350474	0.199454	-0.497379	0.554608	0.848829	-0.167581	-0.250286	-0.24671	0.0231253	0.350043	0.291594	0.33058	-0.19315	-0.0673647	-0.322848	-0.414788	-0.215464	0.0624676	0.280741	-0.0305975	0.423029	0.134795	-0.22148	0.0848733	-0.401731	-0.131072	0.371799	0.064398	0.0996302	0.152764	-0.0970989	-0.290332	0.46784	0.219368	-0.299991	-0.0627616	-0.0193438	0.16579	-0.124409	0.103744	0.135353	-0.288811	-0.134685
SH2B3	0.0585431	0.448281	0.240286	0.0850418	0.442878	-0.473445	-0.294879	-0.256997	-0.150351	-0.101362	0.0975046	0.251038	0.251227	0.166764	0.0577311	0.334409	0.176322	-0.119171	-0.0812431	0.175673	-0.0694062	-0.403999	0.54141	-0.155948	0.0383877	0.0136941	0.138368	0.116504	0.098619	0.120251	0.0476673	0.531074	-0.280987	-0.222345	-0.145948	0.282224	0.0394976	0.108039	0.179606	-0.340867	0.182261	-0.141852	-0.175847	-0.141127	0.0591626	-0.0483053	0.142753	-0.189539	-0.40593
SH2D1A	-0.161705	0.305684	0.060397	0.621301	0.111172	0.392946	0.275491	0.343353	-0.0318837	0.114895	-0.0284015	0.0882792	-0.199564	0.372447	0.111979	-0.249593	-0.140914	-0.160258	-0.168817	0.195427	-0.349054	0.0811653	-0.312752	0.265594	-0.0626831	0.0771936	-0.10572	0.171423	0.0267674	-0.00213651	-0.0773323	-0.46672	-0.351824	-0.000294556	0.169408	0.268984	0.169274	-0.291571	-0.00976619	0.277768	-0.432398	-0.000757005	-0.0501082	-0.14985	-0.00312817	0.302712	0.155026	0.193078	0.0892786
SMARCA4	-0.0432584	0.461666	0.464178	0.401735	0.62684	0.111367	0.202929	0.154565	-0.0190901	-0.0159591	0.402224	0.257331	0.181606	0.375282	0.375501	0.603566	0.240148	-0.142236	0.228894	0.606031	-0.144098	-0.294563	0.339147	0.528078	0.206414	0.610348	0.579083	0.457489	0.28463	0.295176	0.166001	0.267356	-0.0844245	0.0244229	0.0446458	0.421768	-0.204292	-0.268087	-0.00338406	0.199534	-0.128372	0.0071214	0.157672	-0.340899	0.0745325	-0.0293423	-0.484314	0.0856777	-0.664284
SMO	-0.463531	-0.54063	-0.256777	-0.371325	-0.158264	-0.235647	-0.515728	-0.0341475	0.110018	-0.317771	-0.690409	0.033121	0.0324893	0.114883	-0.252576	-0.400674	-0.34627	-0.276681	0.115291	-0.266827	0.068367	0.299974	0.0974017	-0.11618	-0.277022	-0.265014	-0.524608	-0.380815	-0.11877	-0.21732	0.157909	0.254384	-0.497425	-0.259328	-0.365833	-0.36805	0.244689	0.23297	-0.113463	-0.127396	0.19666	-0.0669067	-0.322499	-0.171275	-0.104373	-0.0323264	0.136367	0.240108	0.178204
SOCS2	0.0585431	0.448281	0.240286	0.0850418	0.442878	-0.473445	-0.294879	-0.256997	-0.150351	-0.101362	0.0975046	0.251038	0.251227	0.166764	0.0577311	0.334409	0.176322	-0.119171	-0.0812431	0.175673	-0.0694062	-0.403999	0.54141	-0.155948	0.0383877	0.0136941	0.138368	0.116504	0.098619	0.120251	0.0476673	0.531074	-0.280987	-0.222345	-0.145948	0.282224	0.0394976	0.108039	0.179606	-0.340867	0.182261	-0.141852	-0.175847	-0.141127	0.0591626	-0.0483053	0.142753	-0.189539	-0.40593
STAT3	-0.57595	-0.14116	0.0693985	-0.265287	0.0700182	-0.475964	-0.555979	-0.438051	0.308443	-0.545356	-0.601513	0.275641	0.356501	0.206493	0.0439952	-0.0719671	-0.0797622	-0.122684	0.0868586	-0.0027767	0.367307	0.238794	0.583261	-0.192542	-0.0611321	-0.108167	-0.29312	-0.12256	0.175141	0.0342062	0.316903	0.522689	-0.389543	-0.126517	-0.160989	0.0356839	0.426648	0.485623	-0.312753	-0.298186	0.513355	0.170797	-0.188566	0.0395931	-0.0200048	0.00582566	0.225898	0.121442	-0.0352628
STAT5B	-0.580506	-0.0922526	0.0587821	-0.199576	0.0817368	-0.44054	-0.500202	-0.434656	0.257046	-0.600618	-0.640445	0.301885	0.331464	0.265055	0.0192252	-0.086999	-0.134218	-0.126521	0.0888994	0.0183799	0.302263	0.280788	0.541533	-0.172858	-0.0452337	-0.11685	-0.307992	-0.0696839	0.165918	0.00478053	0.299259	0.463617	-0.421991	-0.157023	-0.165817	0.0219623	0.432882	0.44239	-0.301868	-0.262397	0.434751	0.106991	-0.182803	-0.0211425	-0.0228814	0.0106218	0.21203	0.0978717	-0.0414129
SUFU	-0.075294	0.561236	0.23749	0.153076	0.253462	-0.259703	-0.109425	-0.032119	-0.183551	-0.088388	0.0116375	0.174413	0.068493	0.151915	0.0860759	0.387144	-0.07017	0.0515137	-0.0257963	0.10562	-0.0792928	-0.0581398	0.429628	-0.122312	0.186089	-0.119971	0.173712	0.17921	-0.0212864	0.0571277	-0.0875484	0.249358	-0.168246	-0.250731	-0.115692	0.148944	0.118266	0.00615186	0.00750381	-0.141609	-0.0236486	-0.0239576	-0.13836	-0.0536105	-0.0708961	0.0497632	0.094672	-0.232983	-0.298747
SUZ12	0.0308935	0.291659	0.0706834	0.180324	0.13494	-0.494184	-0.238696	-0.173051	-0.244273	-0.309159	-0.0959252	0.0856826	0.0162324	0.0867347	-0.043006	0.555784	0.0895283	0.0729492	-0.159135	0.0435365	-0.111949	-0.0846196	0.498153	-0.153551	0.048535	-0.10287	0.417639	0.302997	-0.103299	-0.0795987	-0.234917	0.203223	0.0648307	-0.148716	0.00894825	0.0268403	0.0127523	-0.135183	-0.0411119	-0.367779	-0.0843942	0.016822	-0.0907815	-0.110464	0.0751073	-0.326801	-0.034607	-0.470315	-0.499001
TCF3	-0.227684	0.182417	0.457919	0.000435472	0.493027	0.192694	0.155804	-0.0997707	0.430158	0.012876	0.21057	0.357037	0.573391	0.273026	0.531468	-0.0547207	0.108301	0.0165403	0.679845	0.440521	0.427048	0.168758	0.225093	0.44038	0.151025	0.479307	-0.304687	0.14472	0.550619	0.624033	0.889287	0.455714	-0.101775	0.33817	0.136851	0.326605	0.306705	0.486724	0.000196567	0.385374	0.573514	0.329174	0.350551	0.17441	0.146357	0.46826	0.141449	0.689216	-0.0471289
TET2	-0.255963	0.484611	0.264982	0.306225	0.382858	0.0559135	0.0165626	-0.437194	-0.33217	-0.39256	0.169101	0.368603	0.0506416	0.318935	0.131563	0.844189	0.470914	0.285755	-0.307086	0.179108	-0.190879	-0.304765	0.530961	0.0792918	0.670683	0.0832267	0.979052	0.415231	0.0457202	0.0317614	-0.308259	0.336595	-0.0991431	-0.215683	-0.131999	0.521031	0.270139	-0.14115	-0.118078	0.076674	-0.139979	-0.095989	-0.394075	-0.13553	-0.486674	-0.134494	-0.0845587	-0.492241	-0.693238
TP53	0.469951	-0.105077	-0.180111	-0.0557021	-0.367018	-0.453932	-0.0637887	0.618868	0.214909	0.354448	-0.221143	-0.447995	-0.156813	-0.312005	-0.163613	-0.385589	-0.638762	-0.459238	0.11441	-0.0330231	0.0189656	0.161512	-0.307718	-0.268649	-0.87433	-0.111558	-0.481207	-0.184689	-0.109833	-0.160733	0.065992	-0.538292	0.154051	0.0464554	0.21382	-0.502952	-0.740271	-0.172683	0.0258659	-0.500477	-0.144798	0.00494027	0.509556	-0.0641848	0.839906	-0.125558	-0.195467	0.0969722	0.381985
TPMT	-0.0889686	0.00381866	-0.358754	-0.0140089	-0.0785254	0.0630234	-0.249121	-0.323202	-0.555795	-0.151056	-0.143088	0.0125918	-0.293805	0.0369657	-0.452699	-0.18246	0.0223746	-0.0290996	-0.656308	-0.382336	-0.463823	-0.238311	-0.132144	-0.242497	0.140527	-0.452503	-0.0789086	-0.232633	-0.361349	-0.393669	-0.469607	0.0305395	-0.400902	-0.427133	-0.326663	0.0506443	0.411965	-0.079319	0.26935	-0.0124009	-0.22588	-0.478881	-0.777689	-0.158856	-0.452532	0.0776192	0.490279	-0.338811	0.121723
TSC1	-0.0873422	-0.128962	0.29334	0.187488	-0.00980035	0.351462	0.487047	0.470916	0.365876	0.354703	0.0494002	0.209983	0.158559	0.178027	0.378035	-0.204371	0.0720089	0.617066	0.490916	0.00900012	0.280963	0.387394	-0.245969	0.0353637	-0.0621281	-0.0396731	-0.094931	0.141275	0.170582	0.37553	0.182254	-0.272324	0.00565081	0.274374	0.033117	-0.13411	-0.016985	0.28567	-0.178995	0.268759	0.167608	0.385773	0.0913923	0.385574	-0.233862	0.0106112	0.0444493	0.395741	0.0151452
TSC2	0.194242	0.03015	-0.146738	0.258251	-0.203205	-0.366207	-0.0422758	0.333901	-0.0965624	-0.147837	-0.250954	-0.25683	-0.237655	-0.0459632	-0.131194	0.211528	-0.321066	-0.141802	0.00553932	0.0378035	-0.165265	0.270971	0.0272623	0.00753018	-0.342625	-0.0351041	0.170644	0.292197	-0.206192	-0.22983	-0.208922	-0.368858	0.327886	0.048465	0.281068	-0.366058	-0.339166	-0.456157	-0.12371	-0.299804	-0.405127	0.113989	0.342554	-0.195376	0.509095	-0.387623	-0.324206	-0.249707	-0.174928
USP7	-0.12281	0.357778	0.278355	0.25224	0.261534	0.305244	0.378718	0.230338	-0.0342213	0.0011708	0.126877	0.215843	0.074731	0.307934	0.218074	0.147681	-0.18636	0.110298	0.402297	0.282046	-0.0609907	0.224595	0.0188714	0.31469	0.25736	0.173368	0.0577241	0.309704	0.136084	0.17936	0.162125	-0.00541373	-0.0831866	-0.0348008	-0.0502374	0.0402895	-0.00310847	-0.0451984	-0.0319694	0.409512	-0.125329	-0.0497405	0.157353	-0.152504	-0.0976307	0.175511	-0.215081	0.144579	-0.166798
WHSC1	-0.190962	0.512752	0.304609	0.410252	0.372624	-0.00176915	0.0993021	-0.397225	-0.237165	-0.462939	0.12775	0.366021	0.0909355	0.354456	0.180945	0.902077	0.411674	0.264795	-0.209084	0.305702	-0.141826	-0.200585	0.530098	0.123124	0.562304	0.187757	1.04477	0.600376	0.124233	0.0545369	-0.235721	0.216786	0.0212012	-0.115342	0.00330902	0.468929	0.125886	-0.191608	-0.201966	0.0283008	-0.170087	-0.0510083	-0.163297	-0.174643	-0.276265	-0.231481	-0.245552	-0.493662	-0.764968
WT1	-0.631147	-0.267214	0.0724422	-0.247489	0.0369782	-0.156806	-0.36074	0.129752	0.195114	-0.25034	-0.408302	0.135848	0.079013	0.220027	0.0188612	0.0675383	-0.181244	-0.261629	0.157923	-0.0100975	0.0855518	0.0889058	0.370478	0.0145826	-0.0414119	-0.0202072	0.0304776	-0.217716	0.0197468	-0.0755235	0.115345	0.3588	-0.523792	-0.348562	-0.446089	-0.0953934	0.00914068	0.0602432	-0.354865	-0.0793993	0.0943924	0.00440643	-0.343061	-0.265056	-0.272601	-0.111659	-0.301488	0.183323	-0.146076
XIAP	-0.161705	0.305684	0.060397	0.621301	0.111172	0.392946	0.275491	0.343353	-0.0318837	0.114895	-0.0284015	0.0882792	-0.199564	0.372447	0.111979	-0.249593	-0.140914	-0.160258	-0.168817	0.195427	-0.349054	0.0811653	-0.312752	0.265594	-0.0626831	0.0771936	-0.10572	0.171423	0.0267674	-0.00213651	-0.0773323	-0.46672	-0.351824	-0.000294556	0.169408	0.268984	0.169274	-0.291571	-0.00976619	0.277768	-0.432398	-0.000757005	-0.0501082	-0.14985	-0.00312817	0.302712	0.155026	0.193078	0.0892786
ZMYM3	-0.20578	0.24688	0.0471637	0.56608	0.105163	0.436072	0.263409	0.348298	0.0383361	0.142975	-0.0654985	0.100485	-0.15209	0.381574	0.134871	-0.417129	-0.183984	-0.159034	-0.0887251	0.16935	-0.273899	0.180934	-0.368772	0.293094	-0.110571	0.0606646	-0.308026	0.112984	0.0546869	0.0504673	0.0338331	-0.444532	-0.396346	0.0642387	0.195344	0.244695	0.295857	-0.17034	0.0203873	0.342378	-0.318268	0.0698163	-0.0237385	-0.0697391	0.0264456	0.433846	0.310942	0.347068	0.199598
[truncated: 369 more columns]

## Sheet: Dataset validation
Gene	Drug	Chromosome	Panel	Pathway	FDR <0.1	z-score	Cmap	DGIdb	OncoKB	Cancer Targetome	TTD	PharmGKB	verified	Copy no (MEAN)	Cytotoxicity (MEAN)	Cytotoxicity (STDEV)	z-score	Cytotoxicity x z-score (AVG)		Mean cytotoxicity
AKT1	A-674563	14	Non-CNV	PI3K/Akt/mTOR	FALSE	-0.439911	TRUE	TRUE	FALSE	FALSE	TRUE	FALSE	TRUE	2.19231	11.264	14.3035	-0.439911	-4.95517
KDR	AEE788 (NVP-AEE788)	4	Non-CNV	Protein Tyrosine Kinase	FALSE	0.45861	TRUE	TRUE	FALSE	FALSE	FALSE	FALSE	TRUE	2.03846	1.08603	6.6388	0.45861	0.498064
EGFR	Flavopiridol (Alvocidib)	7	CNV	Cell Cycle	FALSE	0.62195	TRUE	FALSE	FALSE	FALSE	FALSE	FALSE	TRUE	2.26923	75.3802	16.446	0.62195	46.8827
KDR	AZD4547	4	Non-CNV	Angiogenesis	FALSE	0.0557406	TRUE	TRUE	FALSE	FALSE	FALSE	FALSE	TRUE	2.03846	11.9868	10.2455	0.0557406	0.668152
IGF1R	BMS-536924	15	CNV	Protein Tyrosine Kinase	FALSE	0.168883	TRUE	TRUE	FALSE	FALSE	TRUE	FALSE	TRUE	1.96154	9.79489	7.40107	0.168883	1.65419
KDR	BMS-536924	4	Non-CNV	Protein Tyrosine Kinase	FALSE	-0.0782919	TRUE	FALSE	FALSE	FALSE	TRUE	FALSE	TRUE	2.03846	9.79489	7.40107	-0.0782919	-0.766861
PDGFRB	Cediranib (AZD2171)	5	Non-CNV	Protein Tyrosine Kinase	FALSE	0.425916	TRUE	TRUE	FALSE	FALSE	FALSE	FALSE	TRUE	2.07692	16.5929	11.0425	0.425916	7.06718
KIT	Cediranib (AZD2171)	4	CNV	Protein Tyrosine Kinase	FALSE	0.304609	TRUE	TRUE	FALSE	FALSE	FALSE	FALSE	TRUE	2.03497	16.5929	11.0425	0.304609	5.05434
PDGFRA	Cediranib (AZD2171)	4	CNV	Protein Tyrosine Kinase	FALSE	0.304609	TRUE	TRUE	FALSE	FALSE	FALSE	FALSE	TRUE	2.03846	16.5929	11.0425	0.304609	5.05434
FGFR3	AEE788 (NVP-AEE788)	4	CNV	Protein Tyrosine Kinase	FALSE	0.45861	TRUE	FALSE	FALSE	FALSE	FALSE	FALSE	TRUE	2.03846	1.08603	6.6388	0.45861	0.498064
ERBB4	AEE788 (NVP-AEE788)	2	Non-CNV	Protein Tyrosine Kinase	FALSE	0.227522	TRUE	TRUE	FALSE	FALSE	FALSE	FALSE	TRUE	1.96154	1.08603	6.6388	0.227522	0.247096
ERBB2	AEE788 (NVP-AEE788)	17	CNV	Protein Tyrosine Kinase	FALSE	0.079386	TRUE	TRUE	FALSE	FALSE	FALSE	FALSE	TRUE	2.42308	1.08603	6.6388	0.079386	0.0862156
FGFR2	AEE788 (NVP-AEE788)	10	CNV	Protein Tyrosine Kinase	FALSE	-0.0292931	TRUE	FALSE	FALSE	FALSE	FALSE	FALSE	TRUE	2	1.08603	6.6388	-0.0292931	-0.0318132
EGFR	AEE788 (NVP-AEE788)	7	CNV	Protein Tyrosine Kinase	FALSE	-0.258072	TRUE	TRUE	FALSE	FALSE	FALSE	FALSE	TRUE	2.26923	1.08603	6.6388	-0.258072	-0.280274
EGFR	Afatinib (BIBW2992)	7	CNV	Protein Tyrosine Kinase	FALSE	0.113839	TRUE	TRUE	TRUE	FALSE	FALSE	TRUE	TRUE	2.26923	14.4918	6.60949	0.113839	1.64973
ERBB2	Afatinib (BIBW2992)	17	CNV	Protein Tyrosine Kinase	FALSE	0.0606802	TRUE	TRUE	FALSE	FALSE	FALSE	FALSE	TRUE	2.42308	14.4918	6.60949	0.0606802	0.879364
ERBB4	Afatinib (BIBW2992)	2	Non-CNV	Protein Tyrosine Kinase	FALSE	-0.298132	TRUE	TRUE	FALSE	FALSE	FALSE	FALSE	TRUE	1.96154	14.4918	6.60949	-0.298132	-4.32046
IGF1R	AG-1024	15	CNV	Protein Tyrosine Kinase	FALSE	-0.248186	TRUE	FALSE	FALSE	FALSE	FALSE	FALSE	TRUE	1.96154	3.18102	3.48742	-0.248186	-0.789483
EGFR	AG-490 (Tyrphostin B42)	7	CNV	Protein Tyrosine Kinase	FALSE	-0.00424363	TRUE	FALSE	FALSE	FALSE	FALSE	FALSE	TRUE	2.26923	3.92291	4.21826	-0.00424363	-0.0166474
JAK2	AG-490 (Tyrphostin B42)	8	CNV	Protein Tyrosine Kinase	FALSE	-0.283012	TRUE	FALSE	FALSE	FALSE	FALSE	FALSE	TRUE	1.831	3.92291	4.21826	-0.283012	-1.11023
JAK3	AG-490 (Tyrphostin B42)	19	CNV	Protein Tyrosine Kinase	FALSE	-0.303718	TRUE	FALSE	FALSE	FALSE	FALSE	FALSE	TRUE	1.85128	3.92291	4.21826	-0.303718	-1.19146
RET	Danusertib (PHA-739358)	10	Non-CNV	Cell Cycle	FALSE	-0.183551	TRUE	FALSE	FALSE	FALSE	FALSE	FALSE	TRUE	2.03846	26.4848	11.7197	-0.183551	-4.8613
KIT	Dasatinib	4	CNV	Angiogenesis	FALSE	-0.112655	TRUE	TRUE	FALSE	TRUE	FALSE	FALSE	TRUE	2.03497	65.2884	10.8731	-0.112655	-7.35506
FLT3	Dorsomorphin (Compound C)	12	Non-CNV	PI3K/Akt/mTOR	FALSE	-0.200234	TRUE	TRUE	FALSE	FALSE	FALSE	FALSE	TRUE	2.30769	12.1926	6.57847	-0.200234	-2.44138
KDR	Dorsomorphin (Compound C)	4	Non-CNV	PI3K/Akt/mTOR	FALSE	-0.219398	TRUE	TRUE	FALSE	FALSE	FALSE	FALSE	TRUE	2.03846	12.1926	6.57847	-0.219398	-2.67504
FLT3	Dovitinib (TKI-258, CHIR-258)	12	Non-CNV	Angiogenesis	FALSE	0.170162	TRUE	TRUE	FALSE	FALSE	FALSE	FALSE	TRUE	2.30769	35.5898	18.3985	0.170162	6.05604
FLT3	Dovitinib (TKI-258) Dilactic Acid	12	Non-CNV	Angiogenesis	FALSE	0.148828	TRUE	TRUE	FALSE	FALSE	FALSE	FALSE	TRUE	2.30769	39.7901	16.6052	0.148828	5.92189
CDK6	Flavopiridol (Alvocidib)	7	CNV	Cell Cycle	FALSE	0.42175	TRUE	TRUE	FALSE	FALSE	FALSE	FALSE	TRUE	2.3312	75.3802	16.446	0.42175	31.7916
CDK4	Flavopiridol (Alvocidib)	12	CNV	Cell Cycle	FALSE	-0.076498	TRUE	TRUE	FALSE	FALSE	FALSE	FALSE	TRUE	2	75.3802	16.446	-0.076498	-5.76643
MET	Amuvatinib (MP-470)	7	CNV	Protein Tyrosine Kinase	FALSE	0.042871	TRUE	TRUE	FALSE	FALSE	FALSE	FALSE	TRUE	2.19231	6.88704	8.96876	0.042871	0.295254
KIT	Amuvatinib (MP-470)	4	CNV	Protein Tyrosine Kinase	FALSE	-0.211928	TRUE	TRUE	FALSE	FALSE	FALSE	FALSE	TRUE	2.03497	6.88704	8.96876	-0.211928	-1.45955
PDGFRA	Imatinib (STI571)	4	CNV	Protein Tyrosine Kinase	FALSE	0.555817	TRUE	TRUE	TRUE	FALSE	FALSE	TRUE	TRUE	2.03846	4.74512	5.09143	0.555817	2.63742
RET	Imatinib (STI571)	10	Non-CNV	Protein Tyrosine Kinase	FALSE	0.244576	TRUE	TRUE	FALSE	FALSE	FALSE	FALSE	TRUE	2.03846	4.74512	5.09143	0.244576	1.16054
PDGFRB	Imatinib (STI571)	5	Non-CNV	Protein Tyrosine Kinase	FALSE	0.0335984	TRUE	TRUE	TRUE	FALSE	FALSE	TRUE	TRUE	2.07692	4.74512	5.09143	0.0335984	0.159428
KDR	Apatinib	4	Non-CNV	Protein Tyrosine Kinase	FALSE	0.0760591	TRUE	TRUE	FALSE	FALSE	FALSE	FALSE	TRUE	2.03846	12.5982	10.7544	0.0760591	0.958207
KIT	Apatinib	4	CNV	Protein Tyrosine Kinase	FALSE	0.0760591	TRUE	TRUE	FALSE	FALSE	FALSE	FALSE	TRUE	2.03497	12.5982	10.7544	0.0760591	0.958207
RET	Apatinib	10	Non-CNV	Protein Tyrosine Kinase	FALSE	0.0159995	TRUE	TRUE	FALSE	FALSE	FALSE	FALSE	TRUE	2.03846	12.5982	10.7544	0.0159995	0.201564
RET	Linifanib (ABT-869)	10	Non-CNV	Protein Tyrosine Kinase	FALSE	0.561236	TRUE	TRUE	FALSE	FALSE	FALSE	FALSE	TRUE	2.03846	2.28625	6.72449	0.561236	1.28313
KDR	Linifanib (ABT-869)	4	Non-CNV	Protein Tyrosine Kinase	FALSE	0.512752	TRUE	TRUE	FALSE	FALSE	FALSE	FALSE	TRUE	2.03846	2.28625	6.72449	0.512752	1.17228
KIT	Linifanib (ABT-869)	4	CNV	Protein Tyrosine Kinase	FALSE	0.512752	TRUE	TRUE	FALSE	FALSE	FALSE	FALSE	TRUE	2.03497	2.28625	6.72449	0.512752	1.17228
PDGFRB	Linifanib (ABT-869)	5	Non-CNV	Protein Tyrosine Kinase	FALSE	0.014317	TRUE	TRUE	FALSE	FALSE	FALSE	FALSE	TRUE	2.07692	2.28625	6.72449	0.014317	0.0327323
EGFR	AP26113	7	CNV	Protein Tyrosine Kinase	FALSE	0.263274	TRUE	TRUE	FALSE	FALSE	FALSE	FALSE	TRUE	2.26923	42.8948	21.3237	0.263274	11.2931
ALK	AP26113	2	CNV	Protein Tyrosine Kinase	FALSE	-0.315625	TRUE	TRUE	FALSE	FALSE	TRUE	FALSE	TRUE	2.10839	42.8948	21.3237	-0.315625	-13.5387
KDR	MK-2461	4	Non-CNV	Protein Tyrosine Kinase	FALSE	0.201594	TRUE	TRUE	FALSE	FALSE	TRUE	FALSE	TRUE	2.03846	15.7808	8.71873	0.201594	3.18131
MET	MK-2461	7	CNV	Protein Tyrosine Kinase	FALSE	0.126671	TRUE	TRUE	FALSE	FALSE	TRUE	FALSE	TRUE	2.19231	15.7808	8.71873	0.126671	1.99898
PIK3CA	AS-604850	3	CNV	PI3K/Akt/mTOR	FALSE	0.39555	TRUE	FALSE	FALSE	FALSE	FALSE	FALSE	TRUE	2.07143	-0.132746	3.17529	0.39555	-0.0525079
MAP2K2	Pimasertib (AS-703026)	19	Non-CNV	MAPK	FALSE	0.323365	TRUE	TRUE	FALSE	FALSE	FALSE	FALSE	TRUE	1.84615	5.59606	9.87593	0.323365	1.80957
MAP2K1	Pimasertib (AS-703026)	15	Non-CNV	MAPK	FALSE	0.23598	TRUE	TRUE	FALSE	FALSE	FALSE	FALSE	TRUE	1.96154	5.59606	9.87593	0.23598	1.32056
ERBB2	AST-1306	17	CNV	Protein Tyrosine Kinase	FALSE	0.68742	TRUE	FALSE	FALSE	FALSE	FALSE	FALSE	TRUE	2.42308	20.1594	6.85383	0.68742	13.858
EGFR	AST-1306	7	CNV	Protein Tyrosine Kinase	FALSE	0.400433	TRUE	FALSE	FALSE	FALSE	TRUE	FALSE	TRUE	2.26923	20.1594	6.85383	0.400433	8.07248
KDR	Nintedanib (BIBF 1120)	4	Non-CNV	Protein Tyrosine Kinase	FALSE	0.468929	TRUE	TRUE	FALSE	FALSE	FALSE	FALSE	TRUE	2.03846	12.5514	9.04946	0.468929	5.88573
PDGFRA	Nintedanib (BIBF 1120)	4	CNV	Protein Tyrosine Kinase	FALSE	0.468929	TRUE	TRUE	FALSE	FALSE	FALSE	FALSE	TRUE	2.03846	12.5514	9.04946	0.468929	5.88573
PDGFRB	Nintedanib (BIBF 1120)	5	Non-CNV	Protein Tyrosine Kinase	FALSE	0.157958	TRUE	TRUE	FALSE	FALSE	FALSE	FALSE	TRUE	2.07692	12.5514	9.04946	0.157958	1.9826
KDR	TSU-68 (SU6668, Orantinib)	4	Non-CNV	Protein Tyrosine Kinase	FALSE	0.46154	TRUE	TRUE	FALSE	FALSE	FALSE	FALSE	TRUE	2.03846	1.38613	3.1547	0.46154	0.639755
PDGFRA	TSU-68 (SU6668, Orantinib)	4	CNV	Protein Tyrosine Kinase	FALSE	0.46154	TRUE	TRUE	FALSE	FALSE	FALSE	FALSE	TRUE	2.03846	1.38613	3.1547	0.46154	0.639755
PDGFRB	TSU-68 (SU6668, Orantinib)	5	Non-CNV	Protein Tyrosine Kinase	FALSE	0.363394	TRUE	TRUE	FALSE	FALSE	FALSE	FALSE	TRUE	2.07692	1.38613	3.1547	0.363394	0.503713
AKT1	AT13148	14	Non-CNV	PI3K/Akt/mTOR	FALSE	0.104506	TRUE	FALSE	FALSE	FALSE	FALSE	FALSE	TRUE	2.19231	28.5507	15.0234	0.104506	2.98371
KDR	Pazopanib	4	Non-CNV	Protein Tyrosine Kinase	FALSE	0.407506	TRUE	TRUE	FALSE	FALSE	FALSE	TRUE	TRUE	2.03846	16.2568	8.56391	0.407506	6.62474
KIT	Pazopanib	4	CNV	Protein Tyrosine Kinase	FALSE	0.407506	TRUE	TRUE	FALSE	FALSE	FALSE	FALSE	TRUE	2.03497	16.2568	8.56391	0.407506	6.62474
KDR	Axitinib	4	Non-CNV	Protein Tyrosine Kinase	FALSE	0.366021	TRUE	TRUE	FALSE	TRUE	TRUE	TRUE	TRUE	2.03846	9.79523	10.9646	0.366021	3.58526
FGFR4	Ponatinib (AP24534)	5	CNV	Angiogenesis	FALSE	0.0702471	TRUE	FALSE	FALSE	FALSE	FALSE	FALSE	TRUE	2.07101	32.7885	16.4217	0.0702471	2.3033
FLT3	Ponatinib (AP24534)	12	Non-CNV	Angiogenesis	FALSE	-0.00105495	TRUE	TRUE	FALSE	FALSE	FALSE	FALSE	TRUE	2.30769	32.7885	16.4217	-0.00105495	-0.0345903
KDR	Ponatinib (AP24534)	4	Non-CNV	Angiogenesis	FALSE	-0.126174	TRUE	TRUE	FALSE	FALSE	FALSE	FALSE	TRUE	2.03846	32.7885	16.4217	-0.126174	-4.13705
KIT	Ponatinib (AP24534)	4	CNV	Angiogenesis	FALSE	-0.126174	TRUE	TRUE	FALSE	FALSE	TRUE	FALSE	TRUE	2.03497	32.7885	16.4217	-0.126174	-4.13705
JAK1	AZD1480	1	CNV	JAK/STAT	FALSE	0.290126	TRUE	TRUE	FALSE	FALSE	FALSE	FALSE	TRUE	1.96302	18.3913	12.6288	0.290126	5.33579
JAK2	AZD1480	8	CNV	JAK/STAT	FALSE	0.0414455	TRUE	TRUE	FALSE	FALSE	FALSE	FALSE	TRUE	1.831	18.3913	12.6288	0.0414455	0.762236
JAK3	AZD1480	19	CNV	JAK/STAT	FALSE	-0.173423	TRUE	TRUE	FALSE	FALSE	FALSE	FALSE	TRUE	1.85128	18.3913	12.6288	-0.173423	-3.18947
MTOR	AZD2014	1	Non-CNV	PI3K/Akt/mTOR	FALSE	0.216424	TRUE	FALSE	FALSE	FALSE	TRUE	FALSE	TRUE	1.69231	63.679	9.12731	0.216424	13.7817
IGF1R	AZD3463	15	CNV	Protein Tyrosine Kinase	FALSE	0.264983	TRUE	TRUE	FALSE	FALSE	FALSE	FALSE	TRUE	1.96154	65.1767	17.4209	0.264983	17.2707
ALK	AZD3463	2	CNV	Protein Tyrosine Kinase	FALSE	0.0919197	TRUE	TRUE	FALSE	FALSE	TRUE	FALSE	TRUE	2.10839	65.1767	17.4209	0.0919197	5.99102
FGFR1	AZD4547	8	CNV	Angiogenesis	FALSE	0.19095	TRUE	TRUE	TRUE	FALSE	TRUE	FALSE	TRUE	2.03846	11.9868	10.2455	0.19095	2.28888
FGFR2	AZD4547	10	CNV	Angiogenesis	FALSE	0.13628	TRUE	TRUE	TRUE	FALSE	FALSE	FALSE	TRUE	2	11.9868	10.2455	0.13628	1.63356
FGFR4	AZD4547	5	CNV	Angiogenesis	FALSE	0.102868	TRUE	TRUE	FALSE	FALSE	FALSE	FALSE	TRUE	2.07101	11.9868	10.2455	0.102868	1.23305
FGFR3	AZD4547	4	CNV	Angiogenesis	FALSE	0.0557406	TRUE	TRUE	TRUE	FALSE	FALSE	FALSE	TRUE	2.03846	11.9868	10.2455	0.0557406	0.668152
IGF1R	AZD4547	15	CNV	Angiogenesis	FALSE	0.0424102	TRUE	TRUE	FALSE	FALSE	FALSE	FALSE	TRUE	1.96154	11.9868	10.2455	0.0424102	0.508364
AKT1	AZD5363	14	Non-CNV	PI3K/Akt/mTOR	FALSE	-0.374274	TRUE	TRUE	TRUE	FALSE	TRUE	FALSE	TRUE	2.19231	13.5047	7.01363	-0.374274	-5.05447
RET	Quizartinib (AC220)	10	Non-CNV	Angiogenesis	FALSE	0.165144	TRUE	TRUE	FALSE	FALSE	FALSE	FALSE	TRUE	2.03846	4.79206	10.9545	0.165144	0.791381
PIK3CA	AZD6482	3	CNV	PI3K/Akt/mTOR	FALSE	-0.144296	TRUE	TRUE	FALSE	FALSE	FALSE	FALSE	TRUE	2.07143	14.6186	9.82359	-0.144296	-2.1094
FGFR2	Regorafenib (BAY 73-4506)	10	CNV	Protein Tyrosine Kinase	FALSE	0.339539	TRUE	TRUE	FALSE	TRUE	FALSE	FALSE	TRUE	2	7.91957	11.8997	0.339539	2.689
MTOR	AZD8055	1	Non-CNV	PI3K/Akt/mTOR	FALSE	0.0868873	TRUE	TRUE	FALSE	FALSE	TRUE	FALSE	TRUE	1.69231	67.6823	8.93466	0.0868873	5.88073
ERBB2	AZD8931 (Sapitinib)	17	CNV	Protein Tyrosine Kinase	FALSE	0.229804	TRUE	TRUE	FALSE	FALSE	FALSE	FALSE	TRUE	2.42308	0.978676	5.88167	0.229804	0.224904
EGFR	AZD8931 (Sapitinib)	7	CNV	Protein Tyrosine Kinase	FALSE	0.0787949	TRUE	TRUE	FALSE	FALSE	FALSE	FALSE	TRUE	2.26923	0.978676	5.88167	0.0787949	0.0771146
ERBB3	AZD8931 (Sapitinib)	12	CNV	Protein Tyrosine Kinase	FALSE	-0.0172626	TRUE	TRUE	FALSE	FALSE	FALSE	FALSE	TRUE	2	0.978676	5.88167	-0.0172626	-0.0168945
MTOR	AZ20	1	Non-CNV	PI3K/Akt/mTOR	FALSE	0.194182	TRUE	FALSE	FALSE	FALSE	FALSE	FALSE	TRUE	1.69231	35.1703	11.0396	0.194182	6.82946
PIK3CA	A66	3	CNV	PI3K/Akt/mTOR	FALSE	-0.213943	TRUE	TRUE	FALSE	FALSE	FALSE	FALSE	TRUE	2.07143	9.78812	5.22068	-0.213943	-2.0941
RET	Semaxanib (SU5416)	10	Non-CNV	Protein Tyrosine Kinase	FALSE	0.0449542	TRUE	FALSE	FALSE	FALSE	FALSE	FALSE	TRUE	2.03846	10.381	6.34727	0.0449542	0.466669
PDGFRB	Semaxanib (SU5416)	5	Non-CNV	Protein Tyrosine Kinase	FALSE	-0.500172	TRUE	TRUE	FALSE	FALSE	FALSE	FALSE	TRUE	2.07692	10.381	6.34727	-0.500172	-5.19228
PDGFRB	Sorafenib	5	Non-CNV	MAPK	FALSE	-0.0985909	TRUE	TRUE	FALSE	FALSE	TRUE	TRUE	TRUE	2.07692	10.2314	8.25622	-0.0985909	-1.00872
KDR	Sorafenib	4	Non-CNV	MAPK	FALSE	-0.296234	TRUE	TRUE	FALSE	FALSE	TRUE	TRUE	TRUE	2.03846	10.2314	8.25622	-0.296234	-3.03089
KIT	Sorafenib	4	CNV	MAPK	FALSE	-0.296234	TRUE	TRUE	TRUE	FALSE	TRUE	TRUE	TRUE	2.03497	10.2314	8.25622	-0.296234	-3.03089
PDGFRB	Tivozanib (AV-951)	5	Non-CNV	Protein Tyrosine Kinase	FALSE	0.402725	TRUE	FALSE	FALSE	FALSE	FALSE	FALSE	TRUE	2.07692	15.8542	9.80486	0.402725	6.38489
PIK3R1	Wortmannin	5	Non-CNV	PI3K/Akt/mTOR	FALSE	0.0520776	TRUE	FALSE	FALSE	FALSE	FALSE	FALSE	TRUE	2.07143	19.6093	7.54043	0.0520776	1.0212
MTOR	BGT226 (NVP-BGT226)	1	Non-CNV	PI3K/Akt/mTOR	FALSE	0.577617	TRUE	TRUE	FALSE	FALSE	TRUE	FALSE	TRUE	1.69231	83.5551	15.9539	0.577617	48.2628
PIK3CA	BGT226 (NVP-BGT226)	3	CNV	PI3K/Akt/mTOR	FALSE	-0.0141324	TRUE	FALSE	FALSE	FALSE	FALSE	FALSE	TRUE	2.07143	83.5551	15.9539	-0.0141324	-1.18084
ERBB2	BMS-536924	17	CNV	Protein Tyrosine Kinase	FALSE	0.04631	TRUE	FALSE	FALSE	FALSE	FALSE	FALSE	TRUE	2.42308	9.79489	7.40107	0.04631	0.453601
AKT1	BMS-536924	14	Non-CNV	Protein Tyrosine Kinase	FALSE	-0.17636	TRUE	FALSE	FALSE	FALSE	TRUE	FALSE	TRUE	2.19231	9.79489	7.40107	-0.17636	-1.72742
ERBB2	AC480 (BMS-599626)	17	CNV	Protein Tyrosine Kinase	FALSE	0.1263	TRUE	TRUE	FALSE	FALSE	FALSE	FALSE	TRUE	2.42308	-2.48315	6.78584	0.1263	-0.313621
ERBB4	AC480 (BMS-599626)	2	Non-CNV	Protein Tyrosine Kinase	FALSE	0.0601247	TRUE	TRUE	FALSE	FALSE	FALSE	FALSE	TRUE	1.96154	-2.48315	6.78584	0.0601247	-0.149299
EGFR	AC480 (BMS-599626)	7	CNV	Protein Tyrosine Kinase	FALSE	0.0156503	TRUE	TRUE	FALSE	FALSE	TRUE	FALSE	TRUE	2.26923	-2.48315	6.78584	0.0156503	-0.0388621
IGF1R	BMS-754807	15	CNV	Protein Tyrosine Kinase	FALSE	-0.0348008	TRUE	TRUE	FALSE	FALSE	FALSE	FALSE	TRUE	1.96154	31.5071	9.71631	-0.0348008	-1.09647
AKT1	BMS-754807	14	Non-CNV	Protein Tyrosine Kinase	FALSE	-0.0789592	TRUE	FALSE	FALSE	FALSE	TRUE	FALSE	TRUE	2.19231	31.5071	9.71631	-0.0789592	-2.48778
MET	BMS-777607	7	CNV	Protein Tyrosine Kinase	FALSE	0.183409	TRUE	TRUE	FALSE	FALSE	TRUE	FALSE	TRUE	2.19231	3.75696	7.80683	0.183409	0.68906
ABL1	Bosutinib (SKI-606)	9	Non-CNV	Angiogenesis	FALSE	-0.0456513	TRUE	TRUE	TRUE	TRUE	FALSE	TRUE	TRUE	2.03846	3.6231	12.8382	-0.0456513	-0.165399
KDR	Brivanib (BMS-540215)	4	Non-CNV	Protein Tyrosine Kinase	TRUE	1.04477	TRUE	TRUE	FALSE	FALSE	TRUE	TRUE	TRUE	2.03846	-5.54428	3.20761	1.04477	-5.79252
FGFR1	Brivanib (BMS-540215)	8	CNV	Protein Tyrosine Kinase	FALSE	0.684185	TRUE	TRUE	FALSE	FALSE	FALSE	TRUE	TRUE	2.03846	-5.54428	3.20761	0.684185	-3.79331
PIK3CA	BKM120 (NVP-BKM120, Buparlisib)	3	CNV	PI3K/Akt/mTOR	FALSE	-0.185921	TRUE	TRUE	FALSE	FALSE	TRUE	FALSE	TRUE	2.07143	39.6087	9.81538	-0.185921	-7.3641
KDR	BX-795	4	Non-CNV	PI3K/Akt/mTOR	FALSE	-0.556724	TRUE	TRUE	FALSE	FALSE	TRUE	FALSE	TRUE	2.03846	30.5472	16.4531	-0.556724	-17.0064
KDR	BX-912	4	Non-CNV	PI3K/Akt/mTOR	FALSE	-0.285545	TRUE	TRUE	FALSE	FALSE	TRUE	FALSE	TRUE	2.03846	18.9408	9.41391	-0.285545	-5.40844
KDR	Cabozantinib (XL184, BMS-907351)	4	Non-CNV	Protein Tyrosine Kinase	FALSE	0.305702	TRUE	TRUE	FALSE	FALSE	TRUE	FALSE	TRUE	2.03846	20.5089	11.6348	0.305702	6.2696
RET	Cabozantinib (XL184, BMS-907351)	10	Non-CNV	Protein Tyrosine Kinase	FALSE	0.10562	TRUE	TRUE	TRUE	FALSE	FALSE	TRUE	TRUE	2.03846	20.5089	11.6348	0.10562	2.16614
MET	Cabozantinib (XL184, BMS-907351)	7	CNV	Protein Tyrosine Kinase	FALSE	-0.266827	TRUE	TRUE	TRUE	FALSE	TRUE	FALSE	TRUE	2.19231	20.5089	11.6348	-0.266827	-5.47231
CSF1R	Cediranib (AZD2171)	5	Non-CNV	Protein Tyrosine Kinase	FALSE	0.425916	TRUE	TRUE	FALSE	FALSE	FALSE	FALSE	TRUE	2.07692	16.5929	11.0425	0.425916	7.06718
FLT3	Cediranib (AZD2171)	12	Non-CNV	Protein Tyrosine Kinase	FALSE	0.353335	TRUE	TRUE	FALSE	FALSE	FALSE	FALSE	TRUE	2.30769	16.5929	11.0425	0.353335	5.86285
KDR	Cediranib (AZD2171)	4	Non-CNV	Protein Tyrosine Kinase	FALSE	0.304609	TRUE	TRUE	FALSE	FALSE	TRUE	FALSE	TRUE	2.03846	16.5929	11.0425	0.304609	5.05434
BRAF	CEP-32496	7	CNV	MAPK	FALSE	0.184131	TRUE	TRUE	FALSE	FALSE	TRUE	FALSE	TRUE	2.17308	5.92617	10.1168	0.184131	1.09119
RAF1	CEP-32496	2	Non-CNV	MAPK	FALSE	-0.224132	TRUE	TRUE	FALSE	FALSE	FALSE	FALSE	TRUE	1.83846	5.92617	10.1168	-0.224132	-1.32824
JAK2	CEP-33779	8	CNV	JAK/STAT	FALSE	0.463889	TRUE	TRUE	FALSE	FALSE	FALSE	FALSE	TRUE	1.831	14.2169	10.279	0.463889	6.59509
MTOR	CH5132799	1	Non-CNV	PI3K/Akt/mTOR	FALSE	0.269325	TRUE	TRUE	FALSE	FALSE	FALSE	FALSE	TRUE	1.69231	37.6569	9.38753	0.269325	10.1419
PIK3CA	CH5132799	3	CNV	PI3K/Akt/mTOR	FALSE	-0.177533	TRUE	TRUE	FALSE	FALSE	FALSE	FALSE	TRUE	2.07143	37.6569	9.38753	-0.177533	-6.68535
EGFR	CNX-2006	7	CNV	Protein Tyrosine Kinase	FALSE	0.0672803	TRUE	FALSE	FALSE	FALSE	FALSE	FALSE	TRUE	2.26923	12.3162	9.03835	0.0672803	0.828636
MAP2K1	Cobimetinib (GDC-0973, RG7420)	15	Non-CNV	MAPK	FALSE	-0.143371	TRUE	TRUE	TRUE	TRUE	FALSE	FALSE	TRUE	1.96154	16.7928	18.2874	-0.143371	-2.40759
PDGFRB	CP-673451	5	Non-CNV	Protein Tyrosine Kinase	FALSE	0.545704	TRUE	TRUE	FALSE	FALSE	TRUE	FALSE	TRUE	2.07692	20.0035	14.8214	0.545704	10.916
KIT	CP-673451	4	CNV	Protein Tyrosine Kinase	FALSE	-0.196185	TRUE	TRUE	FALSE	FALSE	TRUE	FALSE	TRUE	2.03497	20.0035	14.8214	-0.196185	-3.92438
PDGFRA	CP-673451	4	CNV	Protein Tyrosine Kinase	FALSE	-0.196185	TRUE	TRUE	FALSE	FALSE	TRUE	FALSE	TRUE	2.03846	20.0035	14.8214	-0.196185	-3.92438
ERBB2	CP-724714	17	CNV	Protein Tyrosine Kinase	FALSE	-0.178819	TRUE	TRUE	FALSE	FALSE	FALSE	FALSE	TRUE	2.42308	-0.0715125	5.10295	-0.178819	0.0127878
CSF1R	Crenolanib (CP-868596)	5	Non-CNV	Protein Tyrosine Kinase	FALSE	0.542107	TRUE	TRUE	FALSE	FALSE	FALSE	FALSE	TRUE	2.07692	12.7953	12.9328	0.542107	6.93641
PDGFRB	Crenolanib (CP-868596)	5	Non-CNV	Protein Tyrosine Kinase	FALSE	0.542107	TRUE	TRUE	FALSE	FALSE	FALSE	FALSE	TRUE	2.07692	12.7953	12.9328	0.542107	6.93641
FLT3	Crenolanib (CP-868596)	12	Non-CNV	Protein Tyrosine Kinase	FALSE	0.309458	TRUE	TRUE	TRUE	FALSE	FALSE	FALSE	TRUE	2.30769	12.7953	12.9328	0.309458	3.9596
KIT	Crenolanib (CP-868596)	4	CNV	Protein Tyrosine Kinase	FALSE	-0.108748	TRUE	TRUE	FALSE	FALSE	FALSE	FALSE	TRUE	2.03497	12.7953	12.9328	-0.108748	-1.39146
PDGFRA	Crenolanib (CP-868596)	4	CNV	Protein Tyrosine Kinase	FALSE	-0.108748	TRUE	TRUE	FALSE	FALSE	TRUE	FALSE	TRUE	2.03846	12.7953	12.9328	-0.108748	-1.39146
ALK	Crizotinib (PF-02341066)	2	CNV	Protein Tyrosine Kinase	FALSE	0.399702	TRUE	TRUE	TRUE	TRUE	TRUE	TRUE	TRUE	2.10839	6.42472	7.62141	0.399702	2.56798
MET	Crizotinib (PF-02341066)	7	CNV	Protein Tyrosine Kinase	FALSE	-0.265014	TRUE	TRUE	TRUE	TRUE	TRUE	TRUE	TRUE	2.19231	6.42472	7.62141	-0.265014	-1.70264
ERBB2	CUDC-101	17	CNV	Epigenetics	FALSE	0.566892	TRUE	TRUE	FALSE	FALSE	FALSE	FALSE	TRUE	2.42308	28.5778	15.1332	0.566892	16.2005
EGFR	CUDC-101	7	CNV	Epigenetics	FALSE	0.207875	TRUE	TRUE	FALSE	FALSE	TRUE	FALSE	TRUE	2.26923	28.5778	15.1332	0.207875	5.9406
PIK3R1	CUDC-907	5	Non-CNV	Cytoskeletal Signaling	FALSE	0.0995342	TRUE	FALSE	FALSE	FALSE	FALSE	FALSE	TRUE	2.07143	61.2202	17.8998	0.0995342	6.0935
KDR	CYC116	4	Non-CNV	Cell Cycle	FALSE	-0.035922	TRUE	TRUE	FALSE	FALSE	TRUE	FALSE	TRUE	2.03846	25.9779	7.67103	-0.035922	-0.933177
JAK1	CYT387	1	CNV	JAK/STAT	TRUE	0.722767	TRUE	FALSE	FALSE	FALSE	FALSE	FALSE	TRUE	1.96302	25.4904	14.6037	0.722767	18.4236
JAK2	CYT387	8	CNV	JAK/STAT	FALSE	0.178609	TRUE	FALSE	FALSE	FALSE	FALSE	FALSE	TRUE	1.831	25.4904	14.6037	0.178609	4.5528
JAK3	CYT387	19	CNV	JAK/STAT	FALSE	-0.179301	TRUE	FALSE	FALSE	FALSE	FALSE	FALSE	TRUE	1.85128	25.4904	14.6037	-0.179301	-4.57044
BRAF	Dabrafenib (GSK2118436)	7	CNV	MAPK	FALSE	0.419394	TRUE	TRUE	TRUE	TRUE	TRUE	TRUE	TRUE	2.17308	47.428	12.1163	0.419394	19.8911
RAF1	Dabrafenib (GSK2118436)	2	Non-CNV	MAPK	FALSE	-0.556049	TRUE	FALSE	FALSE	TRUE	FALSE	FALSE	TRUE	1.83846	47.428	12.1163	-0.556049	-26.3723
EGFR	Dacomitinib (PF299804, PF299)	7	CNV	Protein Tyrosine Kinase	FALSE	0.340768	TRUE	TRUE	TRUE	FALSE	TRUE	TRUE	TRUE	2.26923	12.1922	6.55037	0.340768	4.15472
ERBB2	Dacomitinib (PF299804, PF299)	17	CNV	Protein Tyrosine Kinase	FALSE	0.314255	TRUE	TRUE	FALSE	FALSE	FALSE	FALSE	TRUE	2.42308	12.1922	6.55037	0.314255	3.83146
ERBB4	Dacomitinib (PF299804, PF299)	2	Non-CNV	Protein Tyrosine Kinase	FALSE	-0.438217	TRUE	TRUE	FALSE	FALSE	FALSE	FALSE	TRUE	1.96154	12.1922	6.55037	-0.438217	-5.34284
FGFR1	Danusertib (PHA-739358)	8	CNV	Cell Cycle	FALSE	0.0290456	TRUE	FALSE	FALSE	FALSE	FALSE	FALSE	TRUE	2.03846	26.4848	11.7197	0.0290456	0.769268
ABL1	Dasatinib	9	Non-CNV	Angiogenesis	FALSE	0.569072	TRUE	TRUE	TRUE	TRUE	FALSE	TRUE	TRUE	2.03846	65.2884	10.8731	0.569072	37.1538
ABL2	Dasatinib	1	CNV	Angiogenesis	FALSE	0.352294	TRUE	TRUE	FALSE	TRUE	FALSE	FALSE	TRUE	2.04038	65.2884	10.8731	0.352294	23.0007
ACVR1	Dorsomorphin (Compound C)	2	Non-CNV	PI3K/Akt/mTOR	FALSE	-0.0905415	TRUE	FALSE	FALSE	FALSE	FALSE	FALSE	TRUE	2.03394	12.1926	6.57847	-0.0905415	-1.10394
FGFR1	Dovitinib (TKI-258, CHIR-258)	8	CNV	Angiogenesis	FALSE	0.360333	TRUE	TRUE	FALSE	FALSE	FALSE	FALSE	TRUE	2.03846	35.5898	18.3985	0.360333	12.8242
CSF1R	Dovitinib (TKI-258) Dilactic Acid	5	Non-CNV	Angiogenesis	FALSE	0.322437	TRUE	TRUE	FALSE	FALSE	FALSE	FALSE	TRUE	2.07692	39.7901	16.6052	0.322437	12.8298
FGFR1	Dovitinib (TKI-258) Dilactic Acid	8	CNV	Angiogenesis	FALSE	0.278992	TRUE	TRUE	FALSE	FALSE	FALSE	FALSE	TRUE	2.03846	39.7901	16.6052	0.278992	11.1011
CSF1R	Dovitinib (TKI-258, CHIR-258)	5	Non-CNV	Angiogenesis	FALSE	0.277069	TRUE	TRUE	FALSE	FALSE	FALSE	FALSE	TRUE	2.07692	35.5898	18.3985	0.277069	9.86083
EGFR	Dovitinib (TKI-258) Dilactic Acid	7	CNV	Angiogenesis	FALSE	0.146576	TRUE	TRUE	FALSE	FALSE	FALSE	FALSE	TRUE	2.26923	39.7901	16.6052	0.146576	5.83229
EGFR	Dovitinib (TKI-258, CHIR-258)	7	CNV	Angiogenesis	FALSE	0.126002	TRUE	TRUE	FALSE	FALSE	FALSE	FALSE	TRUE	2.26923	35.5898	18.3985	0.126002	4.48439
FGFR3	Dovitinib (TKI-258, CHIR-258)	4	CNV	Angiogenesis	FALSE	0.0909355	TRUE	TRUE	FALSE	FALSE	FALSE	FALSE	TRUE	2.03846	35.5898	18.3985	0.0909355	3.23638
FGFR3	Dovitinib (TKI-258) Dilactic Acid	4	CNV	Angiogenesis	FALSE	0.00823562	TRUE	TRUE	FALSE	FALSE	FALSE	FALSE	TRUE	2.03846	39.7901	16.6052	0.00823562	0.327697
FGFR2	Dovitinib (TKI-258, CHIR-258)	10	CNV	Angiogenesis	FALSE	-0.0440603	TRUE	TRUE	FALSE	FALSE	FALSE	FALSE	TRUE	2	35.5898	18.3985	-0.0440603	-1.5681
FGFR2	Dovitinib (TKI-258) Dilactic Acid	10	CNV	Angiogenesis	FALSE	-0.0910641	TRUE	TRUE	FALSE	FALSE	FALSE	FALSE	TRUE	2	39.7901	16.6052	-0.0910641	-3.62345
KDR	ENMD-2076	4	Non-CNV	Angiogenesis	FALSE	0.0707358	TRUE	TRUE	FALSE	FALSE	FALSE	FALSE	TRUE	2.03846	39.7846	14.5571	0.0707358	2.8142
PDGFRA	ENMD-2076	4	CNV	Angiogenesis	FALSE	0.0707358	TRUE	TRUE	FALSE	FALSE	FALSE	FALSE	TRUE	2.03846	39.7846	14.5571	0.0707358	2.8142
FLT3	ENMD-2076	12	Non-CNV	Angiogenesis	FALSE	-0.176977	TRUE	TRUE	FALSE	FALSE	FALSE	FALSE	TRUE	2.30769	39.7846	14.5571	-0.176977	-7.04098
ALK	Entrectinib (RXDX-101)	2	CNV	Protein Tyrosine Kinase	FALSE	-0.274743	TRUE	TRUE	FALSE	FALSE	FALSE	FALSE	TRUE	2.10839	8.36579	6.79563	-0.274743	-2.29844
AKT1	Enzastaurin (LY317615)	14	Non-CNV	TGF-beta/Smad	FALSE	-0.138399	TRUE	TRUE	FALSE	FALSE	TRUE	FALSE	TRUE	2.19231	4.61615	9.37699	-0.138399	-0.638871
MTOR	Everolimus (RAD001)	1	Non-CNV	PI3K/Akt/mTOR	FALSE	0.315781	TRUE	TRUE	TRUE	TRUE	TRUE	TRUE	TRUE	1.69231	31.273	12.1864	0.315781	9.87543
JAK1	Filgotinib (GLPG0634)	1	CNV	JAK/STAT	FALSE	-0.0615513	TRUE	TRUE	FALSE	FALSE	FALSE	FALSE	TRUE	1.96302	0.18494	9.96533	-0.0615513	-0.0113833
JAK2	Filgotinib (GLPG0634)	8	CNV	JAK/STAT	FALSE	-0.101092	TRUE	TRUE	FALSE	FALSE	FALSE	FALSE	TRUE	1.831	0.18494	9.96533	-0.101092	-0.0186959
JAK3	Filgotinib (GLPG0634)	19	CNV	JAK/STAT	FALSE	-0.196286	TRUE	TRUE	FALSE	FALSE	FALSE	FALSE	TRUE	1.85128	0.18494	9.96533	-0.196286	-0.0363012
KDR	Foretinib (GSK1363089)	4	Non-CNV	Protein Tyrosine Kinase	FALSE	0.124233	TRUE	TRUE	FALSE	FALSE	FALSE	FALSE	TRUE	2.03846	36.8153	16.2866	0.124233	4.57369
MET	Foretinib (GSK1363089)	7	CNV	Protein Tyrosine Kinase	FALSE	-0.11877	TRUE	TRUE	FALSE	FALSE	FALSE	FALSE	TRUE	2.19231	36.8153	16.2866	-0.11877	-4.37254
AKT1	GDC-0068	14	Non-CNV	PI3K/Akt/mTOR	FALSE	-0.427459	TRUE	TRUE	FALSE	FALSE	TRUE	FALSE	TRUE	2.19231	9.45824	4.65393	-0.427459	-4.04301
PIK3CA	GDC-0349	3	CNV	PI3K/Akt/mTOR	FALSE	-0.167981	TRUE	FALSE	FALSE	FALSE	FALSE	FALSE	TRUE	2.07143	48.4208	11.0651	-0.167981	-8.13378
BRAF	GDC-0879	7	CNV	MAPK	FALSE	0.0545247	TRUE	TRUE	FALSE	FALSE	FALSE	FALSE	TRUE	2.17308	12.4221	12.1676	0.0545247	0.677313
PIK3CA	GDC-0941	3	CNV	PI3K/Akt/mTOR	FALSE	-0.137718	TRUE	TRUE	FALSE	FALSE	FALSE	FALSE	TRUE	2.07143	39.5668	9.12578	-0.137718	-5.44905
MTOR	GDC-0980 (RG7422)	1	Non-CNV	PI3K/Akt/mTOR	FALSE	0.204266	TRUE	TRUE	FALSE	FALSE	FALSE	FALSE	TRUE	1.69231	64.503	8.10357	0.204266	13.1758
PIK3CA	GDC-0980 (RG7422)	3	CNV	PI3K/Akt/mTOR	FALSE	-0.0221751	TRUE	TRUE	FALSE	FALSE	FALSE	FALSE	TRUE	2.07143	64.503	8.10357	-0.0221751	-1.43036
EGFR	Gefitinib (ZD1839)	7	CNV	Protein Tyrosine Kinase	FALSE	0.30434	TRUE	TRUE	TRUE	TRUE	TRUE	TRUE	TRUE	2.26923	3.46345	4.26806	0.30434	1.05407
ESR1	Genistein	6	Non-CNV	Protein Tyrosine Kinase	FALSE	0.163778	TRUE	FALSE	FALSE	FALSE	FALSE	FALSE	TRUE	1.92308	5.42635	4.80928	0.163778	0.888717
ABL1	GNF-2	9	Non-CNV	Angiogenesis	FALSE	-0.115371	TRUE	FALSE	FALSE	FALSE	FALSE	FALSE	TRUE	2.03846	-4.9287	7.69719	-0.115371	0.56863
ABL1	GNF-5	9	Non-CNV	Angiogenesis	FALSE	0.205676	TRUE	TRUE	FALSE	FALSE	FALSE	FALSE	TRUE	2.03846	3.55377	3.64175	0.205676	0.730924
MET	Golvatinib (E7050)	7	CNV	Protein Tyrosine Kinase	FALSE	0.00654909	TRUE	TRUE	FALSE	FALSE	FALSE	FALSE	TRUE	2.19231	13.113	6.36997	0.00654909	0.0858782
KDR	Golvatinib (E7050)	4	Non-CNV	Protein Tyrosine Kinase	FALSE	-0.00426039	TRUE	TRUE	FALSE	FALSE	FALSE	FALSE	TRUE	2.03846	13.113	6.36997	-0.00426039	-0.0558664
IGF1R	GSK1838705A	15	CNV	Protein Tyrosine Kinase	FALSE	0.149988	TRUE	FALSE	FALSE	FALSE	FALSE	FALSE	TRUE	1.96154	6.73741	7.71148	0.149988	1.01053
ALK	GSK1838705A	2	CNV	Protein Tyrosine Kinase	FALSE	-0.373739	TRUE	FALSE	FALSE	FALSE	FALSE	FALSE	TRUE	2.10839	6.73741	7.71148	-0.373739	-2.51803
IGF1R	GSK1904529A	15	CNV	Protein Tyrosine Kinase	FALSE	-0.167094	TRUE	FALSE	FALSE	FALSE	FALSE	FALSE	TRUE	1.96154	5.32606	10.0876	-0.167094	-0.889951
PIK3CA	GSK2126458 (GSK458)	3	CNV	PI3K/Akt/mTOR	FALSE	0.0200611	TRUE	TRUE	FALSE	FALSE	FALSE	FALSE	TRUE	2.07143	67.7822	8.01476	0.0200611	1.35979
MTOR	GSK2126458 (GSK458)	1	Non-CNV	PI3K/Akt/mTOR	FALSE	-0.182649	TRUE	FALSE	FALSE	FALSE	FALSE	FALSE	TRUE	1.69231	67.7822	8.01476	-0.182649	-12.3804
AKT1	GSK690693	14	Non-CNV	PI3K/Akt/mTOR	FALSE	-0.115864	TRUE	TRUE	FALSE	FALSE	FALSE	FALSE	TRUE	2.19231	11.7219	10.0827	-0.115864	-1.35814
ABL1	GZD824	9	Non-CNV	Angiogenesis	FALSE	0.473208	TRUE	FALSE	FALSE	FALSE	FALSE	FALSE	TRUE	2.03846	45.6385	16.46	0.473208	21.5965
EGFR	Icotinib	7	CNV	Protein Tyrosine Kinase	FALSE	0.168917	TRUE	TRUE	FALSE	FALSE	FALSE	FALSE	TRUE	2.26923	3.01161	2.8179	0.168917	0.508712
PIK3CA	CAL-101 (Idelalisib, GS-1101)	3	CNV	PI3K/Akt/mTOR	FALSE	-0.448771	TRUE	TRUE	FALSE	TRUE	FALSE	FALSE	TRUE	2.07143	9.9226	4.91627	-0.448771	-4.45298
KIT	Imatinib (STI571)	4	CNV	Protein Tyrosine Kinase	FALSE	0.555817	TRUE	TRUE	TRUE	FALSE	TRUE	TRUE	TRUE	2.03497	4.74512	5.09143	0.555817	2.63742
ABL1	Imatinib (STI571)	9	Non-CNV	Protein Tyrosine Kinase	FALSE	0.0564061	TRUE	TRUE	TRUE	FALSE	FALSE	TRUE	TRUE	2.03846	4.74512	5.09143	0.0564061	0.267654
CSF1R	Imatinib (STI571)	5	Non-CNV	Protein Tyrosine Kinase	FALSE	0.0335984	TRUE	TRUE	FALSE	FALSE	FALSE	FALSE	TRUE	2.07692	4.74512	5.09143	0.0335984	0.159428
MET	JNJ-38877605	7	CNV	Protein Tyrosine Kinase	FALSE	-0.0664248	TRUE	TRUE	FALSE	FALSE	TRUE	FALSE	TRUE	2.19231	0.906849	6.37731	-0.0664248	-0.0602373
AKT1	KN-62	14	Non-CNV	Others	FALSE	0.466105	TRUE	FALSE	FALSE	FALSE	TRUE	FALSE	TRUE	2.19231	7.96588	3.44518	0.466105	3.71293
MTOR	KU-0063794	1	Non-CNV	PI3K/Akt/mTOR	FALSE	0.430883	TRUE	TRUE	FALSE	FALSE	FALSE	FALSE	TRUE	1.69231	46.9761	11.5261	0.430883	20.2412
FLT3	KW-2449	12	Non-CNV	Angiogenesis	FALSE	0.271016	TRUE	TRUE	FALSE	FALSE	FALSE	FALSE	TRUE	2.30769	-2.92824	9.99245	0.271016	-0.7936
ABL1	KW-2449	9	Non-CNV	Angiogenesis	FALSE	0.138124	TRUE	TRUE	FALSE	FALSE	FALSE	FALSE	TRUE	2.03846	-2.92824	9.99245	0.138124	-0.404461
EGFR	Lapatinib (GW-572016) Ditosylate	7	CNV	Protein Tyrosine Kinase	FALSE	0.0391824	TRUE	TRUE	TRUE	FALSE	TRUE	TRUE	TRUE	2.26923	4.01033	4.47596	0.0391824	0.157134
ERBB2	Lapatinib (GW-572016) Ditosylate	17	CNV	Protein Tyrosine Kinase	FALSE	-0.154173	TRUE	TRUE	TRUE	FALSE	FALSE	TRUE	TRUE	2.42308	4.01033	4.47596	-0.154173	-0.618286
ERBB2	Lapatinib	17	CNV	Protein Tyrosine Kinase	FALSE	-0.208934	TRUE	TRUE	TRUE	FALSE	FALSE	TRUE	TRUE	2.42308	-1.41877	4.08052	-0.208934	0.296428
EGFR	Lapatinib	7	CNV	Protein Tyrosine Kinase	FALSE	-0.209395	TRUE	TRUE	TRUE	FALSE	TRUE	TRUE	TRUE	2.26923	-1.41877	4.08052	-0.209395	0.297083
KDR	Lenvatinib (E7080)	4	Non-CNV	Protein Tyrosine Kinase	FALSE	0.387749	TRUE	TRUE	FALSE	FALSE	TRUE	FALSE	TRUE	2.03846	8.37027	10.7486	0.387749	3.24556
FLT3	Linifanib (ABT-869)	12	Non-CNV	Protein Tyrosine Kinase	FALSE	0.284183	TRUE	TRUE	FALSE	FALSE	FALSE	FALSE	TRUE	2.30769	2.28625	6.72449	0.284183	0.649714
CSF1R	Linifanib (ABT-869)	5	Non-CNV	Protein Tyrosine Kinase	FALSE	0.014317	TRUE	TRUE	FALSE	FALSE	FALSE	FALSE	TRUE	2.07692	2.28625	6.72449	0.014317	0.0327323
IGF1R	OSI-906 (Linsitinib)	15	CNV	Protein Tyrosine Kinase	FALSE	-0.290869	TRUE	TRUE	FALSE	FALSE	TRUE	FALSE	TRUE	1.96154	4.90015	9.49592	-0.290869	-1.4253
JAK2	LY2784544	8	CNV	JAK/STAT	FALSE	-0.164387	TRUE	TRUE	FALSE	FALSE	FALSE	FALSE	TRUE	1.831	14.8279	7.96376	-0.164387	-2.43752
JAK3	LY2784544	19	CNV	JAK/STAT	FALSE	-0.469132	TRUE	FALSE	FALSE	FALSE	FALSE	FALSE	TRUE	1.85128	14.8279	7.96376	-0.469132	-6.95624
AKT1	LY294002	14	Non-CNV	PI3K/Akt/mTOR	FALSE	-0.116037	TRUE	FALSE	FALSE	FALSE	FALSE	FALSE	TRUE	2.19231	2.79756	2.49388	-0.116037	-0.324621
FGFR3	Masitinib (AB1010)	4	CNV	Protein Tyrosine Kinase	FALSE	0.164554	TRUE	TRUE	FALSE	FALSE	FALSE	FALSE	TRUE	2.03846	12.6494	6.86156	0.164554	2.08151
KIT	Masitinib (AB1010)	4	CNV	Protein Tyrosine Kinase	FALSE	0.164554	TRUE	TRUE	FALSE	FALSE	FALSE	FALSE	TRUE	2.03497	12.6494	6.86156	0.164554	2.08151
PDGFRA	Masitinib (AB1010)	4	CNV	Protein Tyrosine Kinase	FALSE	0.164554	TRUE	TRUE	FALSE	FALSE	FALSE	FALSE	TRUE	2.03846	12.6494	6.86156	0.164554	2.08151
PDGFRB	Masitinib (AB1010)	5	Non-CNV	Protein Tyrosine Kinase	FALSE	0.0814075	TRUE	TRUE	FALSE	FALSE	FALSE	FALSE	TRUE	2.07692	12.6494	6.86156	0.0814075	1.02976
MET	MGCD-265	7	CNV	Protein Tyrosine Kinase	FALSE	-0.380355	TRUE	TRUE	FALSE	FALSE	FALSE	FALSE	TRUE	2.19231	1.32878	6.37652	-0.380355	-0.505407
FGFR2	MK-2461	10	CNV	Protein Tyrosine Kinase	FALSE	0.389388	TRUE	TRUE	FALSE	FALSE	TRUE	FALSE	TRUE	2	15.7808	8.71873	0.389388	6.14487
FGFR1	MK-2461	8	CNV	Protein Tyrosine Kinase	FALSE	0.251093	TRUE	TRUE	FALSE	FALSE	TRUE	FALSE	TRUE	2.03846	15.7808	8.71873	0.251093	3.96246
FGFR3	MK-2461	4	CNV	Protein Tyrosine Kinase	FALSE	0.201594	TRUE	TRUE	FALSE	FALSE	TRUE	FALSE	TRUE	2.03846	15.7808	8.71873	0.201594	3.18131
FLT3	MK-2461	12	Non-CNV	Protein Tyrosine Kinase	FALSE	0.0353941	TRUE	TRUE	FALSE	FALSE	FALSE	FALSE	TRUE	2.30769	15.7808	8.71873	0.0353941	0.558548
PIK3CA	INK 128 (MLN0128)	3	CNV	PI3K/Akt/mTOR	FALSE	-0.027198	TRUE	TRUE	FALSE	FALSE	FALSE	FALSE	TRUE	2.07143	70.5155	7.62893	-0.027198	-1.91788
MTOR	INK 128 (MLN0128)	1	Non-CNV	PI3K/Akt/mTOR	FALSE	-0.058725	TRUE	TRUE	FALSE	FALSE	FALSE	FALSE	TRUE	1.69231	70.5155	7.62893	-0.058725	-4.14103
EGFR	Mubritinib (TAK 165)	7	CNV	Protein Tyrosine Kinase	FALSE	0.101138	TRUE	FALSE	FALSE	FALSE	FALSE	FALSE	TRUE	2.26923	26.0172	26.5109	0.101138	2.63131
ERBB2	Mubritinib (TAK 165)	17	CNV	Protein Tyrosine Kinase	FALSE	-0.183372	TRUE	TRUE	FALSE	FALSE	FALSE	FALSE	TRUE	2.42308	26.0172	26.5109	-0.183372	-4.77082
KIT	Nilotinib (AMN-107)	4	CNV	Angiogenesis	FALSE	0.354456	TRUE	TRUE	FALSE	TRUE	FALSE	FALSE	TRUE	2.03497	4.94665	8.67919	0.354456	1.75337
ABL1	Nilotinib (AMN-107)	9	Non-CNV	Angiogenesis	FALSE	0.178027	TRUE	TRUE	TRUE	TRUE	FALSE	TRUE	TRUE	2.03846	4.94665	8.67919	0.178027	0.880639
FGFR1	Nintedanib (BIBF 1120)	8	CNV	Protein Tyrosine Kinase	FALSE	0.495359	TRUE	TRUE	FALSE	FALSE	FALSE	FALSE	TRUE	2.03846	12.5514	9.04946	0.495359	6.21747
FGFR3	Nintedanib (BIBF 1120)	4	CNV	Protein Tyrosine Kinase	FALSE	0.468929	TRUE	TRUE	FALSE	FALSE	FALSE	FALSE	TRUE	2.03846	12.5514	9.04946	0.468929	5.88573
FGFR4	Nintedanib (BIBF 1120)	5	CNV	Protein Tyrosine Kinase	FALSE	0.157958	TRUE	TRUE	FALSE	FALSE	FALSE	FALSE	TRUE	2.07101	12.5514	9.04946	0.157958	1.9826
FGFR2	Nintedanib (BIBF 1120)	10	CNV	Protein Tyrosine Kinase	FALSE	0.0726094	TRUE	TRUE	FALSE	FALSE	FALSE	FALSE	TRUE	2	12.5514	9.04946	0.0726094	0.911353
IGF1R	NVP-ADW742	15	CNV	Protein Tyrosine Kinase	FALSE	0.111393	TRUE	FALSE	FALSE	FALSE	TRUE	FALSE	TRUE	1.96154	12.0165	7.44288	0.111393	1.33855
IGF1R	NVP-AEW541	15	CNV	Protein Tyrosine Kinase	FALSE	0.31469	TRUE	TRUE	FALSE	FALSE	FALSE	FALSE	TRUE	1.96154	7.85669	7.68725	0.31469	2.47242
MET	NVP-BVU972	7	CNV	Protein Tyrosine Kinase	FALSE	-0.154602	TRUE	FALSE	FALSE	FALSE	FALSE	FALSE	TRUE	2.19231	0.741369	5.09034	-0.154602	-0.114617
FGFR1	TSU-68 (SU6668, Orantinib)	8	CNV	Protein Tyrosine Kinase	FALSE	0.68484	TRUE	TRUE	FALSE	FALSE	FALSE	FALSE	TRUE	2.03846	1.38613	3.1547	0.68484	0.949279
FGFR2	TSU-68 (SU6668, Orantinib)	10	CNV	Protein Tyrosine Kinase	FALSE	-0.0801654	TRUE	TRUE	FALSE	FALSE	FALSE	FALSE	TRUE	2	1.38613	3.1547	-0.0801654	-0.11112
EGFR	TSU-68 (SU6668, Orantinib)	7	CNV	Protein Tyrosine Kinase	FALSE	-0.228691	TRUE	TRUE	FALSE	FALSE	FALSE	FALSE	TRUE	2.26923	1.38613	3.1547	-0.228691	-0.316996
MTOR	OSI-027	1	Non-CNV	PI3K/Akt/mTOR	FALSE	0.129653	TRUE	TRUE	FALSE	FALSE	TRUE	FALSE	TRUE	1.69231	50.5368	8.14644	0.129653	6.55223
EGFR	OSI-420	7	CNV	Protein Tyrosine Kinase	FALSE	0.0983549	TRUE	FALSE	FALSE	FALSE	FALSE	FALSE	TRUE	2.26923	0.927499	7.39365	0.0983549	0.0912241
KDR	OSI-930	4	Non-CNV	Protein Tyrosine Kinase	FALSE	0.0452737	TRUE	TRUE	FALSE	FALSE	TRUE	FALSE	TRUE	2.03846	25.2085	8.97933	0.0452737	1.14128
KIT	OSI-930	4	CNV	Protein Tyrosine Kinase	FALSE	0.0452737	TRUE	TRUE	FALSE	FALSE	TRUE	FALSE	TRUE	2.03497	25.2085	8.97933	0.0452737	1.14128
JAK1	Pacritinib (SB1518)	1	CNV	JAK/STAT	FALSE	0.612319	TRUE	TRUE	FALSE	FALSE	FALSE	FALSE	TRUE	1.96302	35.0594	19.0636	0.612319	21.4675
JAK2	Pacritinib (SB1518)	8	CNV	JAK/STAT	FALSE	0.159581	TRUE	TRUE	FALSE	FALSE	FALSE	FALSE	TRUE	1.831	35.0594	19.0636	0.159581	5.59483
FLT3	Pacritinib (SB1518)	12	Non-CNV	JAK/STAT	FALSE	0.113777	TRUE	TRUE	FALSE	FALSE	FALSE	FALSE	TRUE	2.30769	35.0594	19.0636	0.113777	3.98894
JAK3	Pacritinib (SB1518)	19	CNV	JAK/STAT	FALSE	-0.0152514	TRUE	TRUE	FALSE	FALSE	FALSE	FALSE	TRUE	1.85128	35.0594	19.0636	-0.0152514	-0.534705
CDK6	Palbociclib (PD-0332991) HCl	7	CNV	Cell Cycle	FALSE	-0.0117064	TRUE	TRUE	FALSE	TRUE	FALSE	FALSE	TRUE	2.3312	13.7377	6.27344	-0.0117064	-0.160818
CDK4	Palbociclib (PD-0332991) HCl	12	CNV	Cell Cycle	FALSE	-0.253491	TRUE	TRUE	TRUE	TRUE	FALSE	FALSE	TRUE	2	13.7377	6.27344	-0.253491	-3.48238
FGFR1	Pazopanib	8	CNV	Protein Tyrosine Kinase	FALSE	0.508413	TRUE	TRUE	FALSE	FALSE	FALSE	FALSE	TRUE	2.03846	16.2568	8.56391	0.508413	8.26516
FGFR3	Pazopanib	4	CNV	Protein Tyrosine Kinase	FALSE	0.407506	TRUE	TRUE	FALSE	FALSE	FALSE	FALSE	TRUE	2.03846	16.2568	8.56391	0.407506	6.62474
CSF1R	Pazopanib	5	Non-CNV	Protein Tyrosine Kinase	FALSE	-0.120284	TRUE	TRUE	FALSE	FALSE	FALSE	FALSE	TRUE	2.07692	16.2568	8.56391	-0.120284	-1.95543
EGFR	Pelitinib (EKB-569)	7	CNV	Protein Tyrosine Kinase	FALSE	0.260553	TRUE	TRUE	FALSE	FALSE	TRUE	FALSE	TRUE	2.26923	50.984	13.6811	0.260553	13.2841
MET	PF-04217903	7	CNV	Protein Tyrosine Kinase	FALSE	-0.0341475	TRUE	TRUE	FALSE	FALSE	FALSE	FALSE	TRUE	2.19231	-0.385592	4.27533	-0.0341475	0.013167
PIK3CA	PF-04691502	3	CNV	PI3K/Akt/mTOR	FALSE	0.0202294	TRUE	TRUE	FALSE	FALSE	FALSE	FALSE	TRUE	2.07143	68.9975	7.15386	0.0202294	1.39578
MTOR	PF-04691502	1	Non-CNV	PI3K/Akt/mTOR	FALSE	-0.010207	TRUE	TRUE	FALSE	FALSE	TRUE	FALSE	TRUE	1.69231	68.9975	7.15386	-0.010207	-0.704255
MET	PHA-665752	7	CNV	Protein Tyrosine Kinase	FALSE	0.101019	TRUE	TRUE	FALSE	FALSE	TRUE	FALSE	TRUE	2.19231	-2.71347	4.44922	0.101019	-0.274112
CDK4	PHA-793887	12	CNV	Cell Cycle	FALSE	0.0724405	TRUE	TRUE	FALSE	FALSE	TRUE	FALSE	TRUE	2	28.9598	19.5076	0.0724405	2.09786
CDK4	Milciclib (PHA-848125)	12	CNV	Cell Cycle	FALSE	-0.361993	TRUE	TRUE	FALSE	FALSE	FALSE	FALSE	TRUE	2	55.1972	9.1139	-0.361993	-19.981
MTOR	PI-103	1	Non-CNV	PI3K/Akt/mTOR	FALSE	0.0701163	TRUE	TRUE	FALSE	FALSE	FALSE	FALSE	TRUE	1.69231	68.3255	7.54953	0.0701163	4.79073
PIK3CA	PI-103	3	CNV	PI3K/Akt/mTOR	FALSE	-0.139873	TRUE	TRUE	FALSE	FALSE	FALSE	FALSE	TRUE	2.07143	68.3255	7.54953	-0.139873	-9.55691
PIK3CA	PIK-293	3	CNV	PI3K/Akt/mTOR	FALSE	-0.358964	TRUE	FALSE	FALSE	FALSE	FALSE	FALSE	TRUE	2.07143	9.72183	3.62341	-0.358964	-3.48979
PIK3CA	PIK-75	3	CNV	PI3K/Akt/mTOR	FALSE	0.426325	TRUE	TRUE	FALSE	FALSE	FALSE	FALSE	TRUE	2.07143	78.872	14.5442	0.426325	33.6251
ABL1	Ponatinib (AP24534)	9	Non-CNV	Angiogenesis	FALSE	0.146265	TRUE	TRUE	TRUE	FALSE	FALSE	TRUE	TRUE	2.03846	32.7885	16.4217	0.146265	4.79581
FGFR1	Ponatinib (AP24534)	8	CNV	Angiogenesis	FALSE	0.116631	TRUE	TRUE	FALSE	FALSE	FALSE	FALSE	TRUE	2.03846	32.7885	16.4217	0.116631	3.82415
FGFR2	Ponatinib (AP24534)	10	CNV	Angiogenesis	FALSE	0.10739	TRUE	TRUE	FALSE	FALSE	FALSE	FALSE	TRUE	2	32.7885	16.4217	0.10739	3.52117
FGFR3	Ponatinib (AP24534)	4	CNV	Angiogenesis	FALSE	-0.126174	TRUE	TRUE	FALSE	FALSE	FALSE	FALSE	TRUE	2.03846	32.7885	16.4217	-0.126174	-4.13705
MTOR	PP242	1	Non-CNV	PI3K/Akt/mTOR	FALSE	0.242115	TRUE	FALSE	FALSE	FALSE	FALSE	FALSE	TRUE	1.69231	57.5602	10.2758	0.242115	13.9362
CDK4	P276-00	12	CNV	Cell Cycle	FALSE	0.0334201	TRUE	TRUE	FALSE	FALSE	TRUE	FALSE	TRUE	2	79.7211	14.5295	0.0334201	2.66429
KIT	Quizartinib (AC220)	4	CNV	Angiogenesis	FALSE	0.417526	TRUE	TRUE	FALSE	FALSE	FALSE	FALSE	TRUE	2.03497	4.79206	10.9545	0.417526	2.00081
PDGFRA	Quizartinib (AC220)	4	CNV	Angiogenesis	FALSE	0.417526	TRUE	TRUE	FALSE	FALSE	FALSE	FALSE	TRUE	2.03846	4.79206	10.9545	0.417526	2.00081
CSF1R	Quizartinib (AC220)	5	Non-CNV	Angiogenesis	FALSE	0.397535	TRUE	TRUE	FALSE	FALSE	FALSE	FALSE	TRUE	2.07692	4.79206	10.9545	0.397535	1.90501
PDGFRB	Quizartinib (AC220)	5	Non-CNV	Angiogenesis	FALSE	0.397535	TRUE	TRUE	FALSE	FALSE	FALSE	FALSE	TRUE	2.07692	4.79206	10.9545	0.397535	1.90501
FLT3	Quizartinib (AC220)	12	Non-CNV	Angiogenesis	FALSE	0.283851	TRUE	TRUE	TRUE	FALSE	FALSE	FALSE	TRUE	2.30769	4.79206	10.9545	0.283851	1.36023
BRAF	RAF265 (CHIR-265)	7	CNV	MAPK	FALSE	0.133167	TRUE	TRUE	FALSE	FALSE	FALSE	FALSE	TRUE	2.17308	45.8499	14.0432	0.133167	6.10567
ABL1	DCC-2036 (Rebastinib)	9	Non-CNV	Angiogenesis	FALSE	0.370976	TRUE	TRUE	FALSE	FALSE	FALSE	FALSE	TRUE	2.03846	0.847762	19.0767	0.370976	0.314499
FLT3	DCC-2036 (Rebastinib)	12	Non-CNV	Angiogenesis	FALSE	0.0317506	TRUE	TRUE	FALSE	FALSE	FALSE	FALSE	TRUE	2.30769	0.847762	19.0767	0.0317506	0.0269169
MAP2K2	Refametinib (RDEA119, Bay 86-9766)	19	Non-CNV	MAPK	FALSE	0.0771891	TRUE	TRUE	FALSE	FALSE	FALSE	FALSE	TRUE	1.84615	10.9024	12.5649	0.0771891	0.841545
MAP2K1	Refametinib (RDEA119, Bay 86-9766)	15	Non-CNV	MAPK	FALSE	-0.125329	TRUE	TRUE	FALSE	FALSE	FALSE	FALSE	TRUE	1.96154	10.9024	12.5649	-0.125329	-1.36638
FGFR1	Regorafenib (BAY 73-4506)	8	CNV	Protein Tyrosine Kinase	FALSE	0.332562	TRUE	TRUE	FALSE	TRUE	FALSE	FALSE	TRUE	2.03846	7.91957	11.8997	0.332562	2.63375
BRAF	Regorafenib (BAY 73-4506)	7	CNV	Protein Tyrosine Kinase	FALSE	-0.0352821	TRUE	TRUE	FALSE	TRUE	FALSE	FALSE	TRUE	2.17308	7.91957	11.8997	-0.0352821	-0.279419
ABL1	Regorafenib (BAY 73-4506)	9	Non-CNV	Protein Tyrosine Kinase	FALSE	-0.110047	TRUE	TRUE	FALSE	TRUE	FALSE	FALSE	TRUE	2.03846	7.91957	11.8997	-0.110047	-0.871523
JAK1	Ruxolitinib (INCB018424)	1	CNV	JAK/STAT	FALSE	0.142003	TRUE	TRUE	FALSE	FALSE	FALSE	FALSE	TRUE	1.96302	0.698623	10.2756	0.142003	0.0992062
JAK2	Ruxolitinib (INCB018424)	8	CNV	JAK/STAT	FALSE	-0.0619551	TRUE	TRUE	TRUE	FALSE	FALSE	FALSE	TRUE	1.831	0.698623	10.2756	-0.0619551	-0.0432833
JAK3	Ruxolitinib (INCB018424)	19	CNV	JAK/STAT	FALSE	-0.301014	TRUE	TRUE	FALSE	FALSE	FALSE	FALSE	TRUE	1.85128	0.698623	10.2756	-0.301014	-0.210295
RET	R406	10	Non-CNV	Angiogenesis	FALSE	0.0662813	TRUE	FALSE	FALSE	FALSE	FALSE	FALSE	TRUE	2.03846	28.9436	12.2934	0.0662813	1.91842
RET	R406 (free base)	10	Non-CNV	Angiogenesis	FALSE	-0.0561179	TRUE	FALSE	FALSE	FALSE	FALSE	FALSE	TRUE	2.03846	34.5912	10.8335	-0.0561179	-1.94119
CDK4	R547	12	CNV	Cell Cycle	FALSE	0.0932045	TRUE	TRUE	FALSE	FALSE	TRUE	FALSE	TRUE	2	34.7551	13.72	0.0932045	3.23934
ABL1	Saracatinib (AZD0530)	9	Non-CNV	Angiogenesis	FALSE	0.387394	TRUE	TRUE	FALSE	FALSE	FALSE	FALSE	TRUE	2.03846	22.4467	12.5088	0.387394	8.69572
MAP2K1	Selumetinib (AZD6244)	15	Non-CNV	MAPK	FALSE	-0.00541373	TRUE	TRUE	FALSE	FALSE	FALSE	FALSE	TRUE	1.96154	-5.62611	7.39415	-0.00541373	0.0304583
FGFR1	Semaxanib (SU5416)	8	CNV	Protein Tyrosine Kinase	FALSE	0.118752	TRUE	FALSE	FALSE	FALSE	FALSE	FALSE	TRUE	2.03846	10.381	6.34727	0.118752	1.23277
KDR	Semaxanib (SU5416)	4	Non-CNV	Protein Tyrosine Kinase	FALSE	0.111907	TRUE	TRUE	FALSE	FALSE	FALSE	FALSE	TRUE	2.03846	10.381	6.34727	0.111907	1.1617
KIT	Semaxanib (SU5416)	4	CNV	Protein Tyrosine Kinase	FALSE	0.111907	TRUE	TRUE	FALSE	FALSE	FALSE	FALSE	TRUE	2.03497	10.381	6.34727	0.111907	1.1617
PDGFRA	Semaxanib (SU5416)	4	CNV	Protein Tyrosine Kinase	FALSE	0.111907	TRUE	FALSE	FALSE	FALSE	FALSE	FALSE	TRUE	2.03846	10.381	6.34727	0.111907	1.1617
MTOR	Rapamycin (Sirolimus)	1	Non-CNV	PI3K/Akt/mTOR	FALSE	0.287512	TRUE	TRUE	FALSE	FALSE	TRUE	FALSE	TRUE	1.69231	30.7405	11.2368	0.287512	8.83825
BRAF	Sorafenib	7	CNV	MAPK	FALSE	-0.130153	TRUE	TRUE	FALSE	FALSE	FALSE	TRUE	TRUE	2.17308	10.2314	8.25622	-0.130153	-1.33165
FLT3	Sorafenib	12	Non-CNV	MAPK	FALSE	-0.149201	TRUE	TRUE	TRUE	FALSE	FALSE	TRUE	TRUE	2.30769	10.2314	8.25622	-0.149201	-1.52654
FGFR1	Sorafenib	8	CNV	MAPK	FALSE	-0.658719	TRUE	TRUE	FALSE	FALSE	FALSE	TRUE	TRUE	2.03846	10.2314	8.25622	-0.658719	-6.73962
MET	SU11274	7	CNV	Protein Tyrosine Kinase	FALSE	-0.34627	TRUE	TRUE	FALSE	FALSE	TRUE	FALSE	TRUE	2.19231	-2.64894	7.29793	-0.34627	0.917248
CDK4	SU9516	12	CNV	Cell Cycle	FALSE	0.0534597	TRUE	TRUE	FALSE	FALSE	FALSE	FALSE	TRUE	2	-9.95028	20.9029	0.0534597	-0.531939
ERBB2	TAK-285	17	CNV	Protein Tyrosine Kinase	FALSE	-0.299175	TRUE	TRUE	FALSE	FALSE	FALSE	FALSE	TRUE	2.42308	2.58012	3.6439	-0.299175	-0.771909
BRAF	TAK-632	7	CNV	MAPK	FALSE	-0.0352992	TRUE	TRUE	FALSE	FALSE	FALSE	FALSE	TRUE	2.17308	5.96704	11.448	-0.0352992	-0.210632
MAP2K1	TAK-733	15	Non-CNV	MAPK	FALSE	-0.137716	TRUE	TRUE	FALSE	FALSE	FALSE	FALSE	TRUE	1.96154	19.0075	14.2789	-0.137716	-2.61763
KDR	Telatinib	4	Non-CNV	Protein Tyrosine Kinase	FALSE	0.525069	TRUE	TRUE	FALSE	FALSE	FALSE	FALSE	TRUE	2.03846	10.982	7.90666	0.525069	5.76631
MTOR	Temsirolimus (CCI-779, NSC 683864)	1	Non-CNV	PI3K/Akt/mTOR	FALSE	0.241192	TRUE	TRUE	TRUE	TRUE	TRUE	FALSE	TRUE	1.69231	31.5262	11.2339	0.241192	7.60387
PIK3CA	TG100-115	3	CNV	PI3K/Akt/mTOR	FALSE	0.191882	TRUE	FALSE	FALSE	FALSE	FALSE	FALSE	TRUE	2.07143	-1.40175	6.85062	0.191882	-0.268971
AKT1	TIC10	14	Non-CNV	PI3K/Akt/mTOR	FALSE	-0.062369	TRUE	FALSE	FALSE	FALSE	FALSE	FALSE	TRUE	2.19231	2.61194	5.48278	-0.062369	-0.162904
MET	Tivantinib (ARQ 197)	7	CNV	Protein Tyrosine Kinase	FALSE	0.491114	TRUE	TRUE	FALSE	FALSE	TRUE	FALSE	TRUE	2.19231	76.7148	11.2274	0.491114	37.6757
KDR	Tivozanib (AV-951)	4	Non-CNV	Protein Tyrosine Kinase	FALSE	0.319803	TRUE	TRUE	FALSE	FALSE	TRUE	FALSE	TRUE	2.03846	15.8542	9.80486	0.319803	5.07023
KIT	Tivozanib (AV-951)	4	CNV	Protein Tyrosine Kinase	FALSE	0.319803	TRUE	FALSE	FALSE	FALSE	FALSE	FALSE	TRUE	2.03497	15.8542	9.80486	0.319803	5.07023
PDGFRA	Tivozanib (AV-951)	4	CNV	Protein Tyrosine Kinase	FALSE	0.319803	TRUE	FALSE	FALSE	FALSE	FALSE	FALSE	TRUE	2.03846	15.8542	9.80486	0.319803	5.07023
JAK3	Tofacitinib (CP-690550) Citrate	19	CNV	JAK/STAT	FALSE	0.36203	TRUE	TRUE	FALSE	FALSE	FALSE	FALSE	TRUE	1.85128	-0.255141	6.64688	0.36203	-0.0923688
JAK3	Tofacitinib (CP-690550,Tasocitinib)	19	CNV	JAK/STAT	FALSE	0.21622	TRUE	TRUE	FALSE	FALSE	FALSE	FALSE	TRUE	1.85128	1.13744	3.08088	0.21622	0.245936
JAK1	Tofacitinib (CP-690550,Tasocitinib)	1	CNV	JAK/STAT	FALSE	0.212434	TRUE	FALSE	FALSE	FALSE	FALSE	FALSE	TRUE	1.96302	1.13744	3.08088	0.212434	0.24163
JAK2	Tofacitinib (CP-690550) Citrate	8	CNV	JAK/STAT	FALSE	0.12745	TRUE	FALSE	FALSE	FALSE	FALSE	FALSE	TRUE	1.831	-0.255141	6.64688	0.12745	-0.0325179
JAK1	Tofacitinib (CP-690550) Citrate	1	CNV	JAK/STAT	FALSE	0.0550098	TRUE	FALSE	FALSE	FALSE	FALSE	FALSE	TRUE	1.96302	-0.255141	6.64688	0.0550098	-0.0140353
JAK2	Tofacitinib (CP-690550,Tasocitinib)	8	CNV	JAK/STAT	FALSE	0.00948084	TRUE	FALSE	FALSE	FALSE	FALSE	FALSE	TRUE	1.831	1.13744	3.08088	0.00948084	0.0107838
MAP2K2	Trametinib (GSK1120212)	19	Non-CNV	MAPK	FALSE	0.0913555	TRUE	TRUE	FALSE	TRUE	FALSE	FALSE	TRUE	1.84615	27.453	14.8907	0.0913555	2.50798
MAP2K1	Trametinib (GSK1120212)	15	Non-CNV	MAPK	FALSE	-0.0609907	TRUE	TRUE	TRUE	TRUE	FALSE	FALSE	TRUE	1.96154	27.453	14.8907	-0.0609907	-1.67438
AKT1	Triciribine	14	Non-CNV	PI3K/Akt/mTOR	FALSE	-0.238452	TRUE	TRUE	FALSE	FALSE	FALSE	FALSE	TRUE	2.19231	32.3434	8.73582	-0.238452	-7.71237
FLT3	URMC-099	12	Non-CNV	Others	FALSE	0.685371	TRUE	TRUE	FALSE	FALSE	FALSE	FALSE	TRUE	2.30769	-6.69592	9.15221	0.685371	-4.58919
EGFR	Vandetanib (ZD6474)	7	CNV	Protein Tyrosine Kinase	FALSE	-0.24284	TRUE	TRUE	FALSE	TRUE	TRUE	TRUE	TRUE	2.26923	1.04808	5.73131	-0.24284	-0.254515
KDR	Vatalanib (PTK787) 2HCl	4	Non-CNV	Protein Tyrosine Kinase	FALSE	0.600376	TRUE	TRUE	FALSE	FALSE	TRUE	FALSE	TRUE	2.03846	4.4342	4.8906	0.600376	2.66219
PDGFRB	Vatalanib (PTK787) 2HCl	5	Non-CNV	Protein Tyrosine Kinase	FALSE	-0.0686894	TRUE	TRUE	FALSE	FALSE	FALSE	FALSE	TRUE	2.07692	4.4342	4.8906	-0.0686894	-0.304583
EGFR	Vatalanib (PTK787) 2HCl	7	CNV	Protein Tyrosine Kinase	FALSE	-0.366355	TRUE	FALSE	FALSE	FALSE	TRUE	FALSE	TRUE	2.26923	4.4342	4.8906	-0.366355	-1.62449
MTOR	VE-822	1	Non-CNV	PI3K/Akt/mTOR	FALSE	0.276493	TRUE	TRUE	FALSE	FALSE	TRUE	FALSE	TRUE	1.69231	14.0784	14.418	0.276493	3.89257
BRAF	Vemurafenib (PLX4032, RG7204)	7	CNV	MAPK	FALSE	-0.0813139	TRUE	TRUE	TRUE	TRUE	TRUE	TRUE	TRUE	2.17308	7.13859	8.05149	-0.0813139	-0.580466
RAF1	Vemurafenib (PLX4032, RG7204)	2	Non-CNV	MAPK	FALSE	-0.0859025	TRUE	TRUE	FALSE	TRUE	FALSE	FALSE	TRUE	1.83846	7.13859	8.05149	-0.0859025	-0.613223
MTOR	WAY-600	1	Non-CNV	PI3K/Akt/mTOR	FALSE	0.428157	TRUE	FALSE	FALSE	FALSE	FALSE	FALSE	TRUE	1.69231	22.2026	11.5029	0.428157	9.50619
JAK3	WHI-P154	19	CNV	JAK/STAT	FALSE	0.20875	TRUE	FALSE	FALSE	FALSE	FALSE	FALSE	TRUE	1.85128	5.88349	6.47404	0.20875	1.22818
JAK2	WHI-P154	8	CNV	JAK/STAT	FALSE	0.150205	TRUE	FALSE	FALSE	FALSE	FALSE	FALSE	TRUE	1.831	5.88349	6.47404	0.150205	0.88373
JAK1	WHI-P154	1	CNV	JAK/STAT	FALSE	0.0339468	TRUE	FALSE	FALSE	FALSE	FALSE	FALSE	TRUE	1.96302	5.88349	6.47404	0.0339468	0.199726
EGFR	WHI-P154	7	CNV	JAK/STAT	FALSE	-0.185764	TRUE	FALSE	FALSE	FALSE	TRUE	FALSE	TRUE	2.26923	5.88349	6.47404	-0.185764	-1.09294
PIK3CA	Wortmannin	3	CNV	PI3K/Akt/mTOR	FALSE	-0.10934	TRUE	TRUE	FALSE	FALSE	FALSE	FALSE	TRUE	2.07143	19.6093	7.54043	-0.10934	-2.14409
STAT3	WP1066	17	Non-CNV	JAK/STAT	FALSE	0.10599	TRUE	FALSE	FALSE	FALSE	FALSE	FALSE	TRUE	2.52198	10.2659	4.62308	0.10599	1.08808
JAK2	Degrasyn (WP1130)	8	CNV	Angiogenesis	FALSE	0.0432176	TRUE	FALSE	FALSE	FALSE	FALSE	FALSE	TRUE	1.831	9.16481	2.81065	0.0432176	0.396081
MTOR	WYE-125132 (WYE-132)	1	Non-CNV	PI3K/Akt/mTOR	FALSE	-0.016259	TRUE	FALSE	FALSE	FALSE	FALSE	FALSE	TRUE	1.69231	65.6448	7.67286	-0.016259	-1.06732
MTOR	WYE-354	1	Non-CNV	PI3K/Akt/mTOR	FALSE	0.430201	TRUE	TRUE	FALSE	FALSE	FALSE	FALSE	TRUE	1.69231	40.7217	12.5535	0.430201	17.5185
EGFR	WZ8040	7	CNV	Protein Tyrosine Kinase	FALSE	-0.0454591	TRUE	FALSE	FALSE	FALSE	FALSE	FALSE	TRUE	2.26923	6.83704	7.31237	-0.0454591	-0.310806
JAK3	XL019	19	CNV	JAK/STAT	FALSE	0.558697	TRUE	TRUE	FALSE	FALSE	FALSE	FALSE	TRUE	1.85128	1.04863	8.12699	0.558697	0.585868
JAK1	XL019	1	CNV	JAK/STAT	FALSE	0.537441	TRUE	TRUE	FALSE	FALSE	FALSE	FALSE	TRUE	1.96302	1.04863	8.12699	0.537441	0.563578
JAK2	XL019	8	CNV	JAK/STAT	FALSE	0.460852	TRUE	TRUE	FALSE	FALSE	FALSE	FALSE	TRUE	1.831	1.04863	8.12699	0.460852	0.483264
PIK3CA	XL147	3	CNV	PI3K/Akt/mTOR	FALSE	0.201398	TRUE	TRUE	FALSE	FALSE	FALSE	FALSE	TRUE	2.07143	0.0772393	4.53777	0.201398	0.0155558
RET	Regorafenib (BAY 73-4506)	10	Non-CNV	Protein Tyrosine Kinase	FALSE	0.200049	FALSE	TRUE	FALSE	TRUE	TRUE	FALSE	TRUE	2.03846	7.91957	11.8997	0.200049	1.58431
RAF1	Regorafenib (BAY 73-4506)	2	Non-CNV	Protein Tyrosine Kinase	FALSE	0.0339054	FALSE	TRUE	FALSE	TRUE	FALSE	FALSE	TRUE	1.83846	7.91957	11.8997	0.0339054	0.268516
ERBB4	Vandetanib (ZD6474)	2	Non-CNV	Protein Tyrosine Kinase	FALSE	0.141454	FALSE	TRUE	FALSE	TRUE	FALSE	FALSE	TRUE	1.96154	1.04808	5.73131	0.141454	0.148255
ERBB2	Vandetanib (ZD6474)	17	CNV	Protein Tyrosine Kinase	FALSE	0.0282121	FALSE	TRUE	FALSE	TRUE	FALSE	FALSE	TRUE	2.42308	1.04808	5.73131	0.0282121	0.0295684
RET	LY294002	10	Non-CNV	PI3K/Akt/mTOR	FALSE	0.0183889	FALSE	FALSE	FALSE	FALSE	FALSE	FALSE	FALSE	2.03846	2.79756	2.49388	0.0183889	0.0514441
ERBB3	Vandetanib (ZD6474)	12	CNV	Protein Tyrosine Kinase	FALSE	-0.0918253	FALSE	TRUE	FALSE	TRUE	FALSE	FALSE	TRUE	2	1.04808	5.73131	-0.0918253	-0.09624
KDR	LY294002	4	Non-CNV	PI3K/Akt/mTOR	TRUE	0.719696	FALSE	FALSE	FALSE	FALSE	FALSE	FALSE	FALSE	2.03846	2.79756	2.49388	0.719696	2.0134
JAK1	Crenolanib (CP-868596)	1	CNV	Protein Tyrosine Kinase	TRUE	1.61538	FALSE	FALSE	FALSE	FALSE	FALSE	FALSE	FALSE	1.96302	12.7953	12.9328	1.61538	20.6693
ABL2	K-Ras (G12C) inhibitor 9	1	CNV	Cell Cycle	TRUE	1.47258	FALSE	FALSE	FALSE	FALSE	FALSE	FALSE	FALSE	2.04038	10.2517	6.57636	1.47258	15.0964
GNA11	Tivozanib (AV-951)	19	Non-CNV	Protein Tyrosine Kinase	TRUE	1.4256	FALSE	FALSE	FALSE	FALSE	FALSE	FALSE	FALSE	1.84615	15.8542	9.80486	1.4256	22.6019
MAP2K2	Tivozanib (AV-951)	19	Non-CNV	Protein Tyrosine Kinase	TRUE	1.4256	FALSE	FALSE	FALSE	FALSE	FALSE	FALSE	FALSE	1.84615	15.8542	9.80486	1.4256	22.6019
GNA13	PIK-75	17	Non-CNV	PI3K/Akt/mTOR	TRUE	1.40112	FALSE	FALSE	FALSE	FALSE	FALSE	FALSE	FALSE	2.92564	78.872	14.5442	1.40112	110.509
GATA1	AMG-458	23	Non-CNV	Protein Tyrosine Kinase	TRUE	1.26132	FALSE	FALSE	FALSE	FALSE	FALSE	FALSE	FALSE	1.34615	7.07137	4.19653	1.26132	8.91928
ZMYM3	AMG-458	23	Non-CNV	Protein Tyrosine Kinase	FALSE	1.26132	FALSE	FALSE	FALSE	FALSE	FALSE	FALSE	FALSE	1.47692	7.07137	4.19653	1.26132	8.91928
GNA13	P276-00	17	Non-CNV	Cell Cycle	TRUE	1.23266	FALSE	FALSE	FALSE	FALSE	FALSE	FALSE	FALSE	2.92564	79.7211	14.5295	1.23266	98.2692
ALK	MK-8745	2	CNV	Cell Cycle	TRUE	1.21832	FALSE	FALSE	FALSE	FALSE	FALSE	FALSE	FALSE	2.10839	9.86884	4.0616	1.21832	12.0234
TP53	PQ 401	16	Non-CNV	Protein Tyrosine Kinase	FALSE	1.21544	FALSE	FALSE	FALSE	FALSE	FALSE	FALSE	FALSE	2	3.14096	6.45497	1.21544	3.81764
TP53	TG100-115	16	Non-CNV	PI3K/Akt/mTOR	FALSE	1.20632	FALSE	FALSE	FALSE	FALSE	FALSE	FALSE	FALSE	2	-1.40175	6.85062	1.20632	-1.69096
ATRX	AMG-458	23	Non-CNV	Protein Tyrosine Kinase	TRUE	1.2061	FALSE	FALSE	FALSE	FALSE	FALSE	FALSE	FALSE	1.3576	7.07137	4.19653	1.2061	8.52879
PRPS1	AMG-458	23	Non-CNV	Protein Tyrosine Kinase	TRUE	1.1901	FALSE	FALSE	FALSE	FALSE	FALSE	FALSE	FALSE	1.36095	7.07137	4.19653	1.1901	8.41564
SH2D1A	AMG-458	23	Non-CNV	Protein Tyrosine Kinase	TRUE	1.1901	FALSE	FALSE	FALSE	FALSE	FALSE	FALSE	FALSE	1.30769	7.07137	4.19653	1.1901	8.41564
XIAP	AMG-458	23	Non-CNV	Protein Tyrosine Kinase	TRUE	1.1901	FALSE	FALSE	FALSE	FALSE	FALSE	FALSE	FALSE	1.30769	7.07137	4.19653	1.1901	8.41564
DNMT3A	Tepotinib (EMD 1214063)	2	Non-CNV	Protein Tyrosine Kinase	TRUE	1.18773	FALSE	FALSE	FALSE	FALSE	FALSE	FALSE	FALSE	2.07846	-2.6904	3.6208	1.18773	-3.19547
TET2	KU-55933 (ATM Kinase Inhibitor)	4	Non-CNV	DNA Damage	TRUE	1.17573	FALSE	FALSE	FALSE	FALSE	FALSE	FALSE	FALSE	2.0159	-4.35301	3.34451	1.17573	-5.11798
JAK1	AT7867	1	CNV	PI3K/Akt/mTOR	TRUE	1.17332	FALSE	FALSE	FALSE	FALSE	FALSE	FALSE	FALSE	1.96302	30.7515	17.5403	1.17332	36.0813
PPM1D	PIK-75	17	Non-CNV	PI3K/Akt/mTOR	TRUE	1.1634	FALSE	FALSE	FALSE	FALSE	FALSE	FALSE	FALSE	3.19231	78.872	14.5442	1.1634	91.7599
GNA13	Flavopiridol HCl	17	Non-CNV	Cell Cycle	TRUE	1.14362	FALSE	FALSE	FALSE	FALSE	FALSE	FALSE	FALSE	2.92564	73.4338	16.6953	1.14362	83.9805
GNA13	Flavopiridol (Alvocidib)	17	Non-CNV	Cell Cycle	TRUE	1.14304	FALSE	FALSE	FALSE	FALSE	FALSE	FALSE	FALSE	2.92564	75.3802	16.446	1.14304	86.1622
JAK1	CP-673451	1	CNV	Protein Tyrosine Kinase	TRUE	1.13102	FALSE	FALSE	FALSE	FALSE	FALSE	FALSE	FALSE	1.96302	20.0035	14.8214	1.13102	22.6244
PHF6	SNS-314 Mesylate	23	Non-CNV	Cell Cycle	TRUE	1.12839	FALSE	FALSE	FALSE	FALSE	FALSE	FALSE	FALSE	2.0579	20.5975	6.39702	1.12839	23.242
TP53	Piceatannol	16	Non-CNV	Angiogenesis	FALSE	1.11763	FALSE	FALSE	FALSE	FALSE	FALSE	FALSE	FALSE	2	-0.21263	3.45911	1.11763	-0.237641
CRLF2	AMG-458	22	Non-CNV	Protein Tyrosine Kinase	TRUE	1.11268	FALSE	FALSE	FALSE	FALSE	FALSE	FALSE	FALSE	1.38462	7.07137	4.19653	1.11268	7.86818
DDX3X	AMG-458	23	Non-CNV	Protein Tyrosine Kinase	TRUE	1.11268	FALSE	FALSE	FALSE	FALSE	FALSE	FALSE	FALSE	1.40039	7.07137	4.19653	1.11268	7.86818
KDM6A	AMG-458	23	Non-CNV	Protein Tyrosine Kinase	TRUE	1.11268	FALSE	FALSE	FALSE	FALSE	FALSE	FALSE	FALSE	1.40891	7.07137	4.19653	1.11268	7.86818
ALK	Tepotinib (EMD 1214063)	2	CNV	Protein Tyrosine Kinase	TRUE	1.10612	FALSE	FALSE	FALSE	FALSE	FALSE	FALSE	FALSE	2.10839	-2.6904	3.6208	1.10612	-2.9759
ERBB4	6H05	2	Non-CNV	Cell Cycle	TRUE	1.09693	FALSE	FALSE	FALSE	FALSE	FALSE	FALSE	FALSE	1.96154	-0.324131	3.00781	1.09693	-0.35555
IDH1	6H05	2	Non-CNV	Cell Cycle	TRUE	1.09693	FALSE	FALSE	FALSE	FALSE	FALSE	FALSE	FALSE	1.96154	-0.324131	3.00781	1.09693	-0.35555
ACVR1	LY294002	2	Non-CNV	PI3K/Akt/mTOR	TRUE	1.09062	FALSE	FALSE	FALSE	FALSE	FALSE	FALSE	FALSE	2.03394	2.79756	2.49388	1.09062	3.05108
GATA1	ONO-4059	23	Non-CNV	Angiogenesis	TRUE	1.08899	FALSE	FALSE	FALSE	FALSE	FALSE	FALSE	FALSE	1.34615	-3.93936	5.46433	1.08899	-4.28994
ZMYM3	ONO-4059	23	Non-CNV	Angiogenesis	FALSE	1.08899	FALSE	FALSE	FALSE	FALSE	FALSE	FALSE	FALSE	1.47692	-3.93936	5.46433	1.08899	-4.28994
STAT3	MEK162 (ARRY-162, ARRY-438162)	17	Non-CNV	MAPK	TRUE	1.07908	FALSE	FALSE	FALSE	FALSE	FALSE	FALSE	FALSE	2.52198	-4.78452	7.44237	1.07908	-5.1629
ALK	AZD1208	2	CNV	JAK/STAT	TRUE	1.07245	FALSE	FALSE	FALSE	FALSE	FALSE	FALSE	FALSE	2.10839	2.02453	5.80834	1.07245	2.17121
PPM1D	Flavopiridol HCl	17	Non-CNV	Cell Cycle	TRUE	1.06645	FALSE	FALSE	FALSE	FALSE	FALSE	FALSE	FALSE	3.19231	73.4338	16.6953	1.06645	78.3136
ACVR1	Brivanib (BMS-540215)	2	Non-CNV	Protein Tyrosine Kinase	TRUE	1.05736	FALSE	FALSE	FALSE	FALSE	FALSE	FALSE	FALSE	2.03394	-5.54428	3.20761	1.05736	-5.86231
GNA13	SNS-032 (BMS-387032)	17	Non-CNV	Cell Cycle	TRUE	1.05299	FALSE	FALSE	FALSE	FALSE	FALSE	FALSE	FALSE	2.92564	70.7853	18.0409	1.05299	74.5362
ALK	SSR128129E	2	CNV	Angiogenesis	TRUE	1.05093	FALSE	FALSE	FALSE	FALSE	FALSE	FALSE	FALSE	2.10839	-3.02133	6.21554	1.05093	-3.17522
PPM1D	P276-00	17	Non-CNV	Cell Cycle	TRUE	1.04781	FALSE	FALSE	FALSE	FALSE	FALSE	FALSE	FALSE	3.19231	79.7211	14.5295	1.04781	83.5323
FBXW7	Brivanib (BMS-540215)	4	Non-CNV	Protein Tyrosine Kinase	TRUE	1.04477	FALSE	FALSE	FALSE	FALSE	FALSE	FALSE	FALSE	2.03846	-5.54428	3.20761	1.04477	-5.79252
FGFR3	Brivanib (BMS-540215)	4	CNV	Protein Tyrosine Kinase	TRUE	1.04477	FALSE	TRUE	FALSE	FALSE	FALSE	TRUE	TRUE	2.03846	-5.54428	3.20761	1.04477	-5.79252
KIT	Brivanib (BMS-540215)	4	CNV	Protein Tyrosine Kinase	TRUE	1.04477	FALSE	FALSE	FALSE	FALSE	FALSE	FALSE	FALSE	2.03497	-5.54428	3.20761	1.04477	-5.79252
PDGFRA	Brivanib (BMS-540215)	4	CNV	Protein Tyrosine Kinase	TRUE	1.04477	FALSE	FALSE	FALSE	FALSE	FALSE	FALSE	FALSE	2.03846	-5.54428	3.20761	1.04477	-5.79252
WHSC1	Brivanib (BMS-540215)	4	Non-CNV	Protein Tyrosine Kinase	FALSE	1.04477	FALSE	FALSE	FALSE	FALSE	FALSE	FALSE	FALSE	2.03782	-5.54428	3.20761	1.04477	-5.79252
DNMT3A	CGI1746	2	Non-CNV	Angiogenesis	TRUE	1.03961	FALSE	FALSE	FALSE	FALSE	FALSE	FALSE	FALSE	2.07846	-2.26302	4.17755	1.03961	-2.35266
CRLF2	ONO-4059	22	Non-CNV	Angiogenesis	TRUE	1.03609	FALSE	FALSE	FALSE	FALSE	FALSE	FALSE	FALSE	1.38462	-3.93936	5.46433	1.03609	-4.08151
DDX3X	ONO-4059	23	Non-CNV	Angiogenesis	TRUE	1.03609	FALSE	FALSE	FALSE	FALSE	FALSE	FALSE	FALSE	1.40039	-3.93936	5.46433	1.03609	-4.08151
KDM6A	ONO-4059	23	Non-CNV	Angiogenesis	TRUE	1.03609	FALSE	FALSE	FALSE	FALSE	FALSE	FALSE	FALSE	1.40891	-3.93936	5.46433	1.03609	-4.08151
PPM1D	Flavopiridol (Alvocidib)	17	Non-CNV	Cell Cycle	TRUE	1.036	FALSE	FALSE	FALSE	FALSE	FALSE	FALSE	FALSE	3.19231	75.3802	16.446	1.036	78.0935
JAK1	AT13148	1	CNV	PI3K/Akt/mTOR	TRUE	1.02945	FALSE	FALSE	FALSE	FALSE	FALSE	FALSE	FALSE	1.96302	28.5507	15.0234	1.02945	29.3917
ABL2	GSK690693	1	CNV	PI3K/Akt/mTOR	TRUE	1.02891	FALSE	FALSE	FALSE	FALSE	FALSE	FALSE	FALSE	2.04038	11.7219	10.0827	1.02891	12.0608
CRLF2	Varlitinib	22	Non-CNV	Protein Tyrosine Kinase	TRUE	1.01898	FALSE	FALSE	FALSE	FALSE	FALSE	FALSE	FALSE	1.38462	2.66146	4.42478	1.01898	2.71199
DDX3X	Varlitinib	23	Non-CNV	Protein Tyrosine Kinase	TRUE	1.01898	FALSE	FALSE	FALSE	FALSE	FALSE	FALSE	FALSE	1.40039	2.66146	4.42478	1.01898	2.71199
KDM6A	Varlitinib	23	Non-CNV	Protein Tyrosine Kinase	TRUE	1.01898	FALSE	FALSE	FALSE	FALSE	FALSE	FALSE	FALSE	1.40891	2.66146	4.42478	1.01898	2.71199
ASXL2	Tepotinib (EMD 1214063)	2	Non-CNV	Protein Tyrosine Kinase	TRUE	1.01732	FALSE	FALSE	FALSE	FALSE	FALSE	FALSE	FALSE	2.06977	-2.6904	3.6208	1.01732	-2.73698
TP53	Tofacitinib (CP-690550,Tasocitinib)	16	Non-CNV	JAK/STAT	FALSE	1.01102	FALSE	FALSE	FALSE	FALSE	FALSE	FALSE	FALSE	2	1.13744	3.08088	1.01102	1.14997
PSMB5	Go 6983	13	Non-CNV	TGF-beta/Smad	TRUE	1.01035	FALSE	FALSE	FALSE	FALSE	FALSE	FALSE	FALSE	1.98077	5.59954	10.5252	1.01035	5.65752
GNA13	AT7519	17	Non-CNV	Cell Cycle	TRUE	1.00816	FALSE	FALSE	FALSE	FALSE	FALSE	FALSE	FALSE	2.92564	69.9882	22.4618	1.00816	70.559
JAK1	KW-2449	1	CNV	Angiogenesis	TRUE	1.00359	FALSE	FALSE	FALSE	FALSE	FALSE	FALSE	FALSE	1.96302	-2.92824	9.99245	1.00359	-2.93876
ATRX	ONO-4059	23	Non-CNV	Angiogenesis	TRUE	1.00357	FALSE	FALSE	FALSE	FALSE	FALSE	FALSE	FALSE	1.3576	-3.93936	5.46433	1.00357	-3.95343
JAK1	RKI-1447	1	CNV	Cell Cycle	TRUE	1.0029	FALSE	FALSE	FALSE	FALSE	FALSE	FALSE	FALSE	1.96302	30.137	13.4136	1.0029	30.2242
PSMB5	PLX-4720	13	Non-CNV	MAPK	TRUE	1.00236	FALSE	FALSE	FALSE	FALSE	FALSE	FALSE	FALSE	1.98077	4.95409	6.89593	1.00236	4.96577
STAT5B	MEK162 (ARRY-162, ARRY-438162)	17	Non-CNV	MAPK	TRUE	1.00197	FALSE	FALSE	FALSE	FALSE	FALSE	FALSE	FALSE	2.47436	-4.78452	7.44237	1.00197	-4.79394
GNA11	MGCD-265	19	Non-CNV	Protein Tyrosine Kinase	TRUE	1.00125	FALSE	FALSE	FALSE	FALSE	FALSE	FALSE	FALSE	1.84615	1.32878	6.37652	1.00125	1.33044
MAP2K2	MGCD-265	19	Non-CNV	Protein Tyrosine Kinase	TRUE	1.00125	FALSE	FALSE	FALSE	FALSE	FALSE	FALSE	FALSE	1.84615	1.32878	6.37652	1.00125	1.33044
MYCN	AMG-900	2	CNV	Cell Cycle	TRUE	1.00089	FALSE	FALSE	FALSE	FALSE	FALSE	FALSE	FALSE	27.9269	14.8885	8.03686	1.00089	14.9018
JAK1	PF-477736	1	CNV	Cell Cycle	TRUE	0.998647	FALSE	FALSE	FALSE	FALSE	FALSE	FALSE	FALSE	1.96302	56.1759	19.1721	0.998647	56.0999
APC	VX-745	5	Non-CNV	MAPK	TRUE	0.998207	FALSE	FALSE	FALSE	FALSE	FALSE	FALSE	FALSE	2.07311	-3.05918	6.28221	0.998207	-3.05369
CSF1R	VX-745	5	Non-CNV	MAPK	TRUE	0.998207	FALSE	FALSE	FALSE	FALSE	FALSE	FALSE	FALSE	2.07692	-3.05918	6.28221	0.998207	-3.05369
EBF1	VX-745	5	Non-CNV	MAPK	TRUE	0.998207	FALSE	FALSE	FALSE	FALSE	FALSE	FALSE	FALSE	2.07452	-3.05918	6.28221	0.998207	-3.05369
FGFR4	VX-745	5	CNV	MAPK	TRUE	0.998207	FALSE	FALSE	FALSE	FALSE	FALSE	FALSE	FALSE	2.07101	-3.05918	6.28221	0.998207	-3.05369
IL7R	VX-745	4	Non-CNV	MAPK	TRUE	0.998207	FALSE	FALSE	FALSE	FALSE	FALSE	FALSE	FALSE	2.07692	-3.05918	6.28221	0.998207	-3.05369
NPM1	VX-745	5	Non-CNV	MAPK	TRUE	0.998207	FALSE	FALSE	FALSE	FALSE	FALSE	FALSE	FALSE	2.07692	-3.05918	6.28221	0.998207	-3.05369
PDGFRB	VX-745	5	Non-CNV	MAPK	TRUE	0.998207	FALSE	FALSE	FALSE	FALSE	FALSE	FALSE	FALSE	2.07692	-3.05918	6.28221	0.998207	-3.05369
PIK3R1	VX-745	5	Non-CNV	MAPK	TRUE	0.998207	FALSE	FALSE	FALSE	FALSE	FALSE	FALSE	FALSE	2.07143	-3.05918	6.28221	0.998207	-3.05369
GNA13	Dinaciclib (SCH727965)	17	Non-CNV	Cell Cycle	TRUE	0.99708	FALSE	FALSE	FALSE	FALSE	FALSE	FALSE	FALSE	2.92564	70.7122	16.9016	0.99708	70.5057
GNA11	Quizartinib (AC220)	19	Non-CNV	Angiogenesis	TRUE	0.989805	FALSE	FALSE	FALSE	FALSE	FALSE	FALSE	FALSE	1.84615	4.79206	10.9545	0.989805	4.7432
MAP2K2	Quizartinib (AC220)	19	Non-CNV	Angiogenesis	TRUE	0.989805	FALSE	FALSE	FALSE	FALSE	FALSE	FALSE	FALSE	1.84615	4.79206	10.9545	0.989805	4.7432
PSMB5	Sotrastaurin	13	Non-CNV	TGF-beta/Smad	TRUE	0.988384	FALSE	FALSE	FALSE	FALSE	FALSE	FALSE	FALSE	1.98077	3.42232	4.68971	0.988384	3.38256
FBXW7	KU-55933 (ATM Kinase Inhibitor)	4	Non-CNV	DNA Damage	TRUE	0.988177	FALSE	FALSE	FALSE	FALSE	FALSE	FALSE	FALSE	2.03846	-4.35301	3.34451	0.988177	-4.30154
FGFR3	KU-55933 (ATM Kinase Inhibitor)	4	CNV	DNA Damage	TRUE	0.988177	FALSE	FALSE	FALSE	FALSE	FALSE	FALSE	FALSE	2.03846	-4.35301	3.34451	0.988177	-4.30154
KDR	KU-55933 (ATM Kinase Inhibitor)	4	Non-CNV	DNA Damage	TRUE	0.988177	FALSE	FALSE	FALSE	FALSE	FALSE	FALSE	FALSE	2.03846	-4.35301	3.34451	0.988177	-4.30154
KIT	KU-55933 (ATM Kinase Inhibitor)	4	CNV	DNA Damage	TRUE	0.988177	FALSE	FALSE	FALSE	FALSE	FALSE	FALSE	FALSE	2.03497	-4.35301	3.34451	0.988177	-4.30154
PDGFRA	KU-55933 (ATM Kinase Inhibitor)	4	CNV	DNA Damage	TRUE	0.988177	FALSE	FALSE	FALSE	FALSE	FALSE	FALSE	FALSE	2.03846	-4.35301	3.34451	0.988177	-4.30154
WHSC1	KU-55933 (ATM Kinase Inhibitor)	4	Non-CNV	DNA Damage	FALSE	0.988177	FALSE	FALSE	FALSE	FALSE	FALSE	FALSE	FALSE	2.03782	-4.35301	3.34451	0.988177	-4.30154
PRPS1	ONO-4059	23	Non-CNV	Angiogenesis	TRUE	0.987726	FALSE	FALSE	FALSE	FALSE	FALSE	FALSE	FALSE	1.36095	-3.93936	5.46433	0.987726	-3.89101
SH2D1A	ONO-4059	23	Non-CNV	Angiogenesis	TRUE	0.987726	FALSE	FALSE	FALSE	FALSE	FALSE	FALSE	FALSE	1.30769	-3.93936	5.46433	0.987726	-3.89101
XIAP	ONO-4059	23	Non-CNV	Angiogenesis	TRUE	0.987726	FALSE	FALSE	FALSE	FALSE	FALSE	FALSE	FALSE	1.30769	-3.93936	5.46433	0.987726	-3.89101
SMARCA4	Tivozanib (AV-951)	19	Non-CNV	Protein Tyrosine Kinase	TRUE	0.986513	FALSE	FALSE	FALSE	FALSE	FALSE	FALSE	FALSE	1.88462	15.8542	9.80486	0.986513	15.6404
PPM1D	SNS-032 (BMS-387032)	17	Non-CNV	Cell Cycle	TRUE	0.984956	FALSE	FALSE	FALSE	FALSE	FALSE	FALSE	FALSE	3.19231	70.7853	18.0409	0.984956	69.7205
ERBB4	TG003	2	Non-CNV	Cell Cycle	TRUE	0.983202	FALSE	FALSE	FALSE	FALSE	FALSE	FALSE	FALSE	1.96154	0.965361	4.07258	0.983202	0.949145
IDH1	TG003	2	Non-CNV	Cell Cycle	TRUE	0.983202	FALSE	FALSE	FALSE	FALSE	FALSE	FALSE	FALSE	1.96154	0.965361	4.07258	0.983202	0.949145
GNA11	Cabozantinib (XL184, BMS-907351)	19	Non-CNV	Protein Tyrosine Kinase	TRUE	0.980207	FALSE	TRUE	FALSE	FALSE	FALSE	FALSE	TRUE	1.84615	20.5089	11.6348	0.980207	20.1029
MAP2K2	Cabozantinib (XL184, BMS-907351)	19	Non-CNV	Protein Tyrosine Kinase	TRUE	0.980207	FALSE	FALSE	FALSE	FALSE	FALSE	FALSE	FALSE	1.84615	20.5089	11.6348	0.980207	20.1029
TET2	Brivanib (BMS-540215)	4	Non-CNV	Protein Tyrosine Kinase	FALSE	0.979052	FALSE	FALSE	FALSE	FALSE	FALSE	FALSE	FALSE	2.0159	-5.54428	3.20761	0.979052	-5.42814
PPM1D	Dinaciclib (SCH727965)	17	Non-CNV	Cell Cycle	TRUE	0.978478	FALSE	FALSE	FALSE	FALSE	FALSE	FALSE	FALSE	3.19231	70.7122	16.9016	0.978478	69.1903
EED	TAK-715	11	Non-CNV	MAPK	TRUE	0.973927	FALSE	FALSE	FALSE	FALSE	FALSE	FALSE	FALSE	1.8284	-5.7332	3.97163	0.973927	-5.58372
ALK	VX-702	2	CNV	MAPK	TRUE	0.971759	FALSE	FALSE	FALSE	FALSE	FALSE	FALSE	FALSE	2.10839	-4.36851	5.97502	0.971759	-4.24514
CALR	TG003	19	Non-CNV	Cell Cycle	TRUE	0.971093	FALSE	FALSE	FALSE	FALSE	FALSE	FALSE	FALSE	1.84615	0.965361	4.07258	0.971093	0.937456
CEBPA	TG003	19	Non-CNV	Cell Cycle	TRUE	0.971093	FALSE	FALSE	FALSE	FALSE	FALSE	FALSE	FALSE	1.94406	0.965361	4.07258	0.971093	0.937456
CIC	TG003	19	Non-CNV	Cell Cycle	TRUE	0.971093	FALSE	FALSE	FALSE	FALSE	FALSE	FALSE	FALSE	1.84615	0.965361	4.07258	0.971093	0.937456
CRLF1	TG003	19	Non-CNV	Cell Cycle	TRUE	0.971093	FALSE	FALSE	FALSE	FALSE	FALSE	FALSE	FALSE	1.85953	0.965361	4.07258	0.971093	0.937456
JAK3	TG003	19	CNV	Cell Cycle	TRUE	0.971093	FALSE	FALSE	FALSE	FALSE	FALSE	FALSE	FALSE	1.85128	0.965361	4.07258	0.971093	0.937456
ALK	CGI1746	2	CNV	Angiogenesis	TRUE	0.96113	FALSE	FALSE	FALSE	FALSE	FALSE	FALSE	FALSE	2.10839	-2.26302	4.17755	0.96113	-2.17505
RAF1	AS-252424	2	Non-CNV	PI3K/Akt/mTOR	TRUE	0.957796	FALSE	FALSE	FALSE	FALSE	FALSE	FALSE	FALSE	1.83846	-3.50514	5.62266	0.957796	-3.35721
CRLF2	Dorsomorphin (Compound C)	22	Non-CNV	PI3K/Akt/mTOR	TRUE	0.95704	FALSE	FALSE	FALSE	FALSE	FALSE	FALSE	FALSE	1.38462	12.1926	6.57847	0.95704	11.6688
DDX3X	Dorsomorphin (Compound C)	23	Non-CNV	PI3K/Akt/mTOR	TRUE	0.95704	FALSE	FALSE	FALSE	FALSE	FALSE	FALSE	FALSE	1.40039	12.1926	6.57847	0.95704	11.6688
KDM6A	Dorsomorphin (Compound C)	23	Non-CNV	PI3K/Akt/mTOR	TRUE	0.95704	FALSE	FALSE	FALSE	FALSE	FALSE	FALSE	FALSE	1.40891	12.1926	6.57847	0.95704	11.6688
GNA11	AZ 628	19	Non-CNV	MAPK	TRUE	0.954679	FALSE	FALSE	FALSE	FALSE	FALSE	FALSE	FALSE	1.84615	-1.99355	12.926	0.954679	-1.9032
MAP2K2	AZ 628	19	Non-CNV	MAPK	TRUE	0.954679	FALSE	FALSE	FALSE	FALSE	FALSE	FALSE	FALSE	1.84615	-1.99355	12.926	0.954679	-1.9032
H3F3A	LDK378	1	CNV	Protein Tyrosine Kinase	TRUE	0.945999	FALSE	FALSE	FALSE	FALSE	FALSE	FALSE	FALSE	2.15385	42.0936	28.7923	0.945999	39.8205
MDM4	LDK378	1	CNV	Protein Tyrosine Kinase	TRUE	0.945999	FALSE	FALSE	FALSE	FALSE	FALSE	FALSE	FALSE	2.15385	42.0936	28.7923	0.945999	39.8205
JAK1	ERK5-IN-1	1	CNV	MAPK	TRUE	0.944339	FALSE	FALSE	FALSE	FALSE	FALSE	FALSE	FALSE	1.96302	22.8102	10.5039	0.944339	21.5406
SETD2	AS-252424	3	Non-CNV	PI3K/Akt/mTOR	TRUE	0.930066	FALSE	FALSE	FALSE	FALSE	FALSE	FALSE	FALSE	1.82418	-3.50514	5.62266	0.930066	-3.26001
ERBB2	MEK162 (ARRY-162, ARRY-438162)	17	CNV	MAPK	TRUE	0.930007	FALSE	FALSE	FALSE	FALSE	FALSE	FALSE	FALSE	2.42308	-4.78452	7.44237	0.930007	-4.44963
TP53	LFM-A13	16	Non-CNV	Angiogenesis	TRUE	0.928639	FALSE	FALSE	FALSE	FALSE	FALSE	FALSE	FALSE	2	4.77484	5.20532	0.928639	4.4341
ABL2	WP1066	1	CNV	JAK/STAT	TRUE	0.927683	FALSE	FALSE	FALSE	FALSE	FALSE	FALSE	FALSE	2.04038	10.2659	4.62308	0.927683	9.52346
ASXL1	Bosutinib (SKI-606)	19	Non-CNV	Angiogenesis	TRUE	0.927046	FALSE	FALSE	FALSE	FALSE	FALSE	FALSE	FALSE	2.07692	3.6231	12.8382	0.927046	3.35878
SETD2	SMI-4a	3	Non-CNV	JAK/STAT	TRUE	0.923433	FALSE	FALSE	FALSE	FALSE	FALSE	FALSE	FALSE	1.82418	-1.22804	3.71517	0.923433	-1.13401
CRLF2	A66	22	Non-CNV	PI3K/Akt/mTOR	TRUE	0.923033	FALSE	FALSE	FALSE	FALSE	FALSE	FALSE	FALSE	1.38462	9.78812	5.22068	0.923033	9.03476
DDX3X	A66	23	Non-CNV	PI3K/Akt/mTOR	TRUE	0.923033	FALSE	FALSE	FALSE	FALSE	FALSE	FALSE	FALSE	1.40039	9.78812	5.22068	0.923033	9.03476
KDM6A	A66	23	Non-CNV	PI3K/Akt/mTOR	TRUE	0.923033	FALSE	FALSE	FALSE	FALSE	FALSE	FALSE	FALSE	1.40891	9.78812	5.22068	0.923033	9.03476
ASXL2	CGI1746	2	Non-CNV	Angiogenesis	TRUE	0.920564	FALSE	FALSE	FALSE	FALSE	FALSE	FALSE	FALSE	2.06977	-2.26302	4.17755	0.920564	-2.08325
TP53	Bikinin	16	Non-CNV	PI3K/Akt/mTOR	FALSE	0.920399	FALSE	FALSE	FALSE	FALSE	FALSE	FALSE	FALSE	2	2.90445	3.01782	0.920399	2.67325
ALK	AZD8931 (Sapitinib)	2	CNV	Protein Tyrosine Kinase	TRUE	0.920077	FALSE	FALSE	FALSE	FALSE	FALSE	FALSE	FALSE	2.10839	0.978676	5.88167	0.920077	0.900457
JAK1	Thiazovivin	1	CNV	Cell Cycle	TRUE	0.91528	FALSE	FALSE	FALSE	FALSE	FALSE	FALSE	FALSE	1.96302	8.23459	10.3662	0.91528	7.53695
TCF3	A-674563	19	Non-CNV	PI3K/Akt/mTOR	TRUE	0.914391	FALSE	FALSE	FALSE	FALSE	FALSE	FALSE	FALSE	1.95957	11.264	14.3035	0.914391	10.2997
TP53	GF109203X	16	Non-CNV	TGF-beta/Smad	FALSE	0.912597	FALSE	FALSE	FALSE	FALSE	FALSE	FALSE	FALSE	2	1.4628	6.1405	0.912597	1.33494
TP53	NSC 23766	16	Non-CNV	Cell Cycle	FALSE	0.912171	FALSE	FALSE	FALSE	FALSE	FALSE	FALSE	FALSE	2	-0.723244	11.1847	0.912171	-0.659722
PIK3CA	Bosutinib (SKI-606)	3	CNV	Angiogenesis	TRUE	0.911619	FALSE	FALSE	FALSE	TRUE	FALSE	FALSE	TRUE	2.07143	3.6231	12.8382	0.911619	3.30289
MYCN	GSK461364	2	CNV	Cell Cycle	TRUE	0.908439	FALSE	FALSE	FALSE	FALSE	FALSE	FALSE	FALSE	27.9269	29.2279	12.5536	0.908439	26.5518
TCF3	LDK378	19	Non-CNV	Protein Tyrosine Kinase	TRUE	0.908437	FALSE	FALSE	FALSE	FALSE	FALSE	FALSE	FALSE	1.95957	42.0936	28.7923	0.908437	38.2394
ALK	Masitinib (AB1010)	2	CNV	Protein Tyrosine Kinase	TRUE	0.90647	FALSE	FALSE	FALSE	FALSE	FALSE	FALSE	FALSE	2.10839	12.6494	6.86156	0.90647	11.4663
TCF3	TG101348 (SAR302503)	19	Non-CNV	JAK/STAT	TRUE	0.904955	FALSE	FALSE	FALSE	FALSE	FALSE	FALSE	FALSE	1.95957	36.2549	17.3341	0.904955	32.8091
FBXW7	SL-327	4	Non-CNV	MAPK	TRUE	0.902077	FALSE	FALSE	FALSE	FALSE	FALSE	FALSE	FALSE	2.03846	-3.92499	4.37163	0.902077	-3.54065
FGFR3	SL-327	4	CNV	MAPK	TRUE	0.902077	FALSE	FALSE	FALSE	FALSE	FALSE	FALSE	FALSE	2.03846	-3.92499	4.37163	0.902077	-3.54065
KDR	SL-327	4	Non-CNV	MAPK	TRUE	0.902077	FALSE	FALSE	FALSE	FALSE	FALSE	FALSE	FALSE	2.03846	-3.92499	4.37163	0.902077	-3.54065
KIT	SL-327	4	CNV	MAPK	TRUE	0.902077	FALSE	FALSE	FALSE	FALSE	FALSE	FALSE	FALSE	2.03497	-3.92499	4.37163	0.902077	-3.54065
PDGFRA	SL-327	4	CNV	MAPK	TRUE	0.902077	FALSE	FALSE	FALSE	FALSE	FALSE	FALSE	FALSE	2.03846	-3.92499	4.37163	0.902077	-3.54065
WHSC1	SL-327	4	Non-CNV	MAPK	FALSE	0.902077	FALSE	FALSE	FALSE	FALSE	FALSE	FALSE	FALSE	2.03782	-3.92499	4.37163	0.902077	-3.54065
CCR5	AS-252424	3	Non-CNV	PI3K/Akt/mTOR	TRUE	0.897893	FALSE	FALSE	FALSE	FALSE	FALSE	FALSE	FALSE	1.80769	-3.50514	5.62266	0.897893	-3.14724
CTNNB1	AS-252424	3	Non-CNV	PI3K/Akt/mTOR	TRUE	0.897893	FALSE	FALSE	FALSE	FALSE	FALSE	FALSE	FALSE	1.80769	-3.50514	5.62266	0.897893	-3.14724
TP53	D 4476	16	Non-CNV	Others	FALSE	0.896384	FALSE	FALSE	FALSE	FALSE	FALSE	FALSE	FALSE	2	-1.03052	6.65832	0.896384	-0.923739
JAK1	AT7519	1	CNV	Cell Cycle	TRUE	0.893839	FALSE	FALSE	FALSE	FALSE	FALSE	FALSE	FALSE	1.96302	69.9882	22.4618	0.893839	62.5582
JAK1	Rigosertib (ON-01910)	1	CNV	Cell Cycle	TRUE	0.893238	FALSE	FALSE	FALSE	FALSE	FALSE	FALSE	FALSE	1.96302	57.1603	10.9364	0.893238	51.0578
CRLF2	OSI-027	22	Non-CNV	PI3K/Akt/mTOR	TRUE	0.89312	FALSE	FALSE	FALSE	FALSE	FALSE	FALSE	FALSE	1.38462	50.5368	8.14644	0.89312	45.1355
DDX3X	OSI-027	23	Non-CNV	PI3K/Akt/mTOR	TRUE	0.89312	FALSE	FALSE	FALSE	FALSE	FALSE	FALSE	FALSE	1.40039	50.5368	8.14644	0.89312	45.1355
KDM6A	OSI-027	23	Non-CNV	PI3K/Akt/mTOR	TRUE	0.89312	FALSE	FALSE	FALSE	FALSE	FALSE	FALSE	FALSE	1.40891	50.5368	8.14644	0.89312	45.1355
CCR5	CCT128930	3	Non-CNV	PI3K/Akt/mTOR	TRUE	0.892258	FALSE	FALSE	FALSE	FALSE	FALSE	FALSE	FALSE	1.80769	7.03393	5.27566	0.892258	6.27607
CTNNB1	CCT128930	3	Non-CNV	PI3K/Akt/mTOR	TRUE	0.892258	FALSE	FALSE	FALSE	FALSE	FALSE	FALSE	FALSE	1.80769	7.03393	5.27566	0.892258	6.27607
MYCN	MLN8054	2	CNV	Cell Cycle	TRUE	0.891675	FALSE	FALSE	FALSE	FALSE	FALSE	FALSE	FALSE	27.9269	12.3365	6.08385	0.891675	11.0002
CALR	Tivozanib (AV-951)	19	Non-CNV	Protein Tyrosine Kinase	TRUE	0.89027	FALSE	FALSE	FALSE	FALSE	FALSE	FALSE	FALSE	1.84615	15.8542	9.80486	0.89027	14.1146
CEBPA	Tivozanib (AV-951)	19	Non-CNV	Protein Tyrosine Kinase	TRUE	0.89027	FALSE	FALSE	FALSE	FALSE	FALSE	FALSE	FALSE	1.94406	15.8542	9.80486	0.89027	14.1146
CIC	Tivozanib (AV-951)	19	Non-CNV	Protein Tyrosine Kinase	TRUE	0.89027	FALSE	FALSE	FALSE	FALSE	FALSE	FALSE	FALSE	1.84615	15.8542	9.80486	0.89027	14.1146
CRLF1	Tivozanib (AV-951)	19	Non-CNV	Protein Tyrosine Kinase	TRUE	0.89027	FALSE	FALSE	FALSE	FALSE	FALSE	FALSE	FALSE	1.85953	15.8542	9.80486	0.89027	14.1146
JAK3	Tivozanib (AV-951)	19	CNV	Protein Tyrosine Kinase	TRUE	0.89027	FALSE	FALSE	FALSE	FALSE	FALSE	FALSE	FALSE	1.85128	15.8542	9.80486	0.89027	14.1146
TCF3	TG101209	19	Non-CNV	JAK/STAT	TRUE	0.889287	FALSE	FALSE	FALSE	FALSE	FALSE	FALSE	FALSE	1.95957	48.4641	16.8295	0.889287	43.0985
H3F3A	AP26113	1	CNV	Protein Tyrosine Kinase	TRUE	0.887992	FALSE	FALSE	FALSE	FALSE	FALSE	FALSE	FALSE	2.15385	42.8948	21.3237	0.887992	38.0903
MDM4	AP26113	1	CNV	Protein Tyrosine Kinase	TRUE	0.887992	FALSE	FALSE	FALSE	FALSE	FALSE	FALSE	FALSE	2.15385	42.8948	21.3237	0.887992	38.0903
JAK1	AZD7762	1	CNV	Cell Cycle	TRUE	0.88715	FALSE	FALSE	FALSE	FALSE	FALSE	FALSE	FALSE	1.96302	34.3106	15.3382	0.88715	30.4387
CCR5	SMI-4a	3	Non-CNV	JAK/STAT	TRUE	0.886868	FALSE	FALSE	FALSE	FALSE	FALSE	FALSE	FALSE	1.80769	-1.22804	3.71517	0.886868	-1.08911
CTNNB1	SMI-4a	3	Non-CNV	JAK/STAT	TRUE	0.886868	FALSE	FALSE	FALSE	FALSE	FALSE	FALSE	FALSE	1.80769	-1.22804	3.71517	0.886868	-1.08911
SMARCA4	TG003	19	Non-CNV	Cell Cycle	TRUE	0.885251	FALSE	FALSE	FALSE	FALSE	FALSE	FALSE	FALSE	1.88462	0.965361	4.07258	0.885251	0.854587
ASXL2	MK-8745	2	Non-CNV	Cell Cycle	TRUE	0.884971	FALSE	FALSE	FALSE	FALSE	FALSE	FALSE	FALSE	2.06977	9.86884	4.0616	0.884971	8.73363
ASXL2	AZD8931 (Sapitinib)	2	Non-CNV	Protein Tyrosine Kinase	TRUE	0.884952	FALSE	FALSE	FALSE	FALSE	FALSE	FALSE	FALSE	2.06977	0.978676	5.88167	0.884952	0.866081
EED	VX-702	11	Non-CNV	MAPK	TRUE	0.881696	FALSE	FALSE	FALSE	FALSE	FALSE	FALSE	FALSE	1.8284	-4.36851	5.97502	0.881696	-3.8517
ASXL2	Masitinib (AB1010)	2	Non-CNV	Protein Tyrosine Kinase	TRUE	0.881516	FALSE	FALSE	FALSE	FALSE	FALSE	FALSE	FALSE	2.06977	12.6494	6.86156	0.881516	11.1507
CRLF2	PIK-93	22	Non-CNV	PI3K/Akt/mTOR	TRUE	0.879614	FALSE	FALSE	FALSE	FALSE	FALSE	FALSE	FALSE	1.38462	16.2266	8.57237	0.879614	14.2731
DDX3X	PIK-93	23	Non-CNV	PI3K/Akt/mTOR	TRUE	0.879614	FALSE	FALSE	FALSE	FALSE	FALSE	FALSE	FALSE	1.40039	16.2266	8.57237	0.879614	14.2731
KDM6A	PIK-93	23	Non-CNV	PI3K/Akt/mTOR	TRUE	0.879614	FALSE	FALSE	FALSE	FALSE	FALSE	FALSE	FALSE	1.40891	16.2266	8.57237	0.879614	14.2731
DNMT3A	SSR128129E	2	Non-CNV	Angiogenesis	TRUE	0.879597	FALSE	FALSE	FALSE	FALSE	FALSE	FALSE	FALSE	2.07846	-3.02133	6.21554	0.879597	-2.65756
GNA13	Tivantinib (ARQ 197)	17	Non-CNV	Protein Tyrosine Kinase	TRUE	0.878461	FALSE	FALSE	FALSE	FALSE	FALSE	FALSE	FALSE	2.92564	76.7148	11.2274	0.878461	67.3909
H3F3A	Pacritinib (SB1518)	1	CNV	JAK/STAT	TRUE	0.877852	FALSE	FALSE	FALSE	FALSE	FALSE	FALSE	FALSE	2.15385	35.0594	19.0636	0.877852	30.777
MDM4	Pacritinib (SB1518)	1	CNV	JAK/STAT	TRUE	0.877852	FALSE	FALSE	FALSE	FALSE	FALSE	FALSE	FALSE	2.15385	35.0594	19.0636	0.877852	30.777
GNA11	Crizotinib (PF-02341066)	19	Non-CNV	Protein Tyrosine Kinase	TRUE	0.877576	FALSE	FALSE	FALSE	FALSE	FALSE	FALSE	FALSE	1.84615	6.42472	7.62141	0.877576	5.63818
MAP2K2	Crizotinib (PF-02341066)	19	Non-CNV	Protein Tyrosine Kinase	TRUE	0.877576	FALSE	FALSE	FALSE	TRUE	FALSE	FALSE	TRUE	1.84615	6.42472	7.62141	0.877576	5.63818
MYCN	SNS-314 Mesylate	2	CNV	Cell Cycle	TRUE	0.8761	FALSE	FALSE	FALSE	FALSE	FALSE	FALSE	FALSE	27.9269	20.5975	6.39702	0.8761	18.0455
DNMT3A	AZD1208	2	Non-CNV	JAK/STAT	TRUE	0.875965	FALSE	FALSE	FALSE	FALSE	FALSE	FALSE	FALSE	2.07846	2.02453	5.80834	0.875965	1.77342
TCF3	AZD3463	19	Non-CNV	Protein Tyrosine Kinase	TRUE	0.875951	FALSE	FALSE	FALSE	FALSE	FALSE	FALSE	FALSE	1.95957	65.1767	17.4209	0.875951	57.0916
GNA11	G-749	19	Non-CNV	Angiogenesis	TRUE	0.8757	FALSE	FALSE	FALSE	FALSE	FALSE	FALSE	FALSE	1.84615	19.2735	11.096	0.8757	16.8778
MAP2K2	G-749	19	Non-CNV	Angiogenesis	TRUE	0.8757	FALSE	FALSE	FALSE	FALSE	FALSE	FALSE	FALSE	1.84615	19.2735	11.096	0.8757	16.8778
JAK1	AZ20	1	CNV	PI3K/Akt/mTOR	TRUE	0.875632	FALSE	FALSE	FALSE	FALSE	FALSE	FALSE	FALSE	1.96302	35.1703	11.0396	0.875632	30.7963
GNA11	CGK 733	19	Non-CNV	DNA Damage	TRUE	0.875242	FALSE	FALSE	FALSE	FALSE	FALSE	FALSE	FALSE	1.84615	-0.200912	2.22531	0.875242	-0.175846
MAP2K2	CGK 733	19	Non-CNV	DNA Damage	TRUE	0.875242	FALSE	FALSE	FALSE	FALSE	FALSE	FALSE	FALSE	1.84615	-0.200912	2.22531	0.875242	-0.175846
H3F3A	ERK5-IN-1	1	CNV	MAPK	TRUE	0.873488	FALSE	FALSE	FALSE	FALSE	FALSE	FALSE	FALSE	2.15385	22.8102	10.5039	0.873488	19.9245
MDM4	ERK5-IN-1	1	CNV	MAPK	TRUE	0.873488	FALSE	FALSE	FALSE	FALSE	FALSE	FALSE	FALSE	2.15385	22.8102	10.5039	0.873488	19.9245
TCF3	AZD5363	19	Non-CNV	PI3K/Akt/mTOR	TRUE	0.870981	FALSE	FALSE	FALSE	FALSE	FALSE	FALSE	FALSE	1.95957	13.5047	7.01363	0.870981	11.7624
GATA1	Varlitinib	23	Non-CNV	Protein Tyrosine Kinase	TRUE	0.870765	FALSE	FALSE	FALSE	FALSE	FALSE	FALSE	FALSE	1.34615	2.66146	4.42478	0.870765	2.31751
ZMYM3	Varlitinib	23	Non-CNV	Protein Tyrosine Kinase	FALSE	0.870765	FALSE	FALSE	FALSE	FALSE	FALSE	FALSE	FALSE	1.47692	2.66146	4.42478	0.870765	2.31751
GNA13	LDN-214117	17	Non-CNV	TGF-beta/Smad	TRUE	0.870732	FALSE	FALSE	FALSE	FALSE	FALSE	FALSE	FALSE	2.92564	3.04088	9.50977	0.870732	2.64779
ACVR1	PHT-427	2	Non-CNV	PI3K/Akt/mTOR	TRUE	0.870512	FALSE	FALSE	FALSE	FALSE	FALSE	FALSE	FALSE	2.03394	-2.83461	5.18714	0.870512	-2.46756
DNMT3A	AZD8931 (Sapitinib)	2	Non-CNV	Protein Tyrosine Kinase	TRUE	0.870396	FALSE	FALSE	FALSE	FALSE	FALSE	FALSE	FALSE	2.07846	0.978676	5.88167	0.870396	0.851836
ACVR1	KU-55933 (ATM Kinase Inhibitor)	2	Non-CNV	DNA Damage	TRUE	0.869983	FALSE	FALSE	FALSE	FALSE	FALSE	FALSE	FALSE	2.03394	-4.35301	3.34451	0.869983	-3.78704
JAK1	URMC-099	1	CNV	Others	TRUE	0.869223	FALSE	FALSE	FALSE	FALSE	FALSE	FALSE	FALSE	1.96302	-6.69592	9.15221	0.869223	-5.82025
JAK1	AZD2014	1	CNV	PI3K/Akt/mTOR	TRUE	0.867161	FALSE	FALSE	FALSE	FALSE	FALSE	FALSE	FALSE	1.96302	63.679	9.12731	0.867161	55.22
CRLF2	BYL719	22	Non-CNV	PI3K/Akt/mTOR	TRUE	0.866987	FALSE	FALSE	FALSE	FALSE	FALSE	FALSE	FALSE	1.38462	15.2648	6.86285	0.866987	13.2344
DDX3X	BYL719	23	Non-CNV	PI3K/Akt/mTOR	TRUE	0.866987	FALSE	FALSE	FALSE	FALSE	FALSE	FALSE	FALSE	1.40039	15.2648	6.86285	0.866987	13.2344
KDM6A	BYL719	23	Non-CNV	PI3K/Akt/mTOR	TRUE	0.866987	FALSE	FALSE	FALSE	FALSE	FALSE	FALSE	FALSE	1.40891	15.2648	6.86285	0.866987	13.2344
TCF3	NU6027	19	Non-CNV	Cell Cycle	TRUE	0.864548	FALSE	FALSE	FALSE	FALSE	FALSE	FALSE	FALSE	1.95957	2.6474	2.88884	0.864548	2.2888
GATA1	RN486	23	Non-CNV	Angiogenesis	TRUE	0.862718	FALSE	FALSE	FALSE	FALSE	FALSE	FALSE	FALSE	1.34615	8.25609	4.07367	0.862718	7.12268
ZMYM3	RN486	23	Non-CNV	Angiogenesis	FALSE	0.862718	FALSE	FALSE	FALSE	FALSE	FALSE	FALSE	FALSE	1.47692	8.25609	4.07367	0.862718	7.12268
JAK1	GSK429286A	1	CNV	Cell Cycle	TRUE	0.862547	FALSE	FALSE	FALSE	FALSE	FALSE	FALSE	FALSE	1.96302	13.4799	11.6991	0.862547	11.6271
GNA11	BGT226 (NVP-BGT226)	19	Non-CNV	PI3K/Akt/mTOR	TRUE	0.861555	FALSE	FALSE	FALSE	FALSE	FALSE	FALSE	FALSE	1.84615	83.5551	15.9539	0.861555	71.9873
MAP2K2	BGT226 (NVP-BGT226)	19	Non-CNV	PI3K/Akt/mTOR	TRUE	0.861555	FALSE	FALSE	FALSE	FALSE	FALSE	FALSE	FALSE	1.84615	83.5551	15.9539	0.861555	71.9873
JAK1	MK-8776 (SCH 900776)	1	CNV	Cell Cycle	TRUE	0.859914	FALSE	FALSE	FALSE	FALSE	FALSE	FALSE	FALSE	1.96302	13.3564	9.41981	0.859914	11.4853
TP53	ZM 39923 HCl	16	Non-CNV	JAK/STAT	FALSE	0.859669	FALSE	FALSE	FALSE	FALSE	FALSE	FALSE	FALSE	2	3.38071	8.98998	0.859669	2.90629
GNA11	WAY-600	19	Non-CNV	PI3K/Akt/mTOR	TRUE	0.857338	FALSE	FALSE	FALSE	FALSE	FALSE	FALSE	FALSE	1.84615	22.2026	11.5029	0.857338	19.0351
MAP2K2	WAY-600	19	Non-CNV	PI3K/Akt/mTOR	TRUE	0.857338	FALSE	FALSE	FALSE	FALSE	FALSE	FALSE	FALSE	1.84615	22.2026	11.5029	0.857338	19.0351
GATA1	Lapatinib	23	Non-CNV	Protein Tyrosine Kinase	TRUE	0.855557	FALSE	FALSE	FALSE	FALSE	FALSE	FALSE	FALSE	1.34615	-1.41877	4.08052	0.855557	-1.21383
ZMYM3	Lapatinib	23	Non-CNV	Protein Tyrosine Kinase	FALSE	0.855557	FALSE	FALSE	FALSE	FALSE	FALSE	FALSE	FALSE	1.47692	-1.41877	4.08052	0.855557	-1.21383
ASXL2	FRAX597	2	Non-CNV	Cytoskeletal Signaling	TRUE	0.855094	FALSE	FALSE	FALSE	FALSE	FALSE	FALSE	FALSE	2.06977	13.6389	10.6116	0.855094	11.6625
JAK1	TAK-901	1	CNV	Cell Cycle	TRUE	0.854092	FALSE	FALSE	FALSE	FALSE	FALSE	FALSE	FALSE	1.96302	51.5615	18.3224	0.854092	44.0383
JAK1	JNK Inhibitor IX	1	CNV	MAPK	TRUE	0.852944	FALSE	FALSE	FALSE	FALSE	FALSE	FALSE	FALSE	1.96302	55.617	11.4285	0.852944	47.4382
GNA11	KU-0063794	19	Non-CNV	PI3K/Akt/mTOR	TRUE	0.851517	FALSE	FALSE	FALSE	FALSE	FALSE	FALSE	FALSE	1.84615	46.9761	11.5261	0.851517	40.0009
MAP2K2	KU-0063794	19	Non-CNV	PI3K/Akt/mTOR	TRUE	0.851517	FALSE	FALSE	FALSE	FALSE	FALSE	FALSE	FALSE	1.84615	46.9761	11.5261	0.851517	40.0009
CRLF2	RN486	22	Non-CNV	Angiogenesis	TRUE	0.850984	FALSE	FALSE	FALSE	FALSE	FALSE	FALSE	FALSE	1.38462	8.25609	4.07367	0.850984	7.0258
DDX3X	RN486	23	Non-CNV	Angiogenesis	TRUE	0.850984	FALSE	FALSE	FALSE	FALSE	FALSE	FALSE	FALSE	1.40039	8.25609	4.07367	0.850984	7.0258
KDM6A	RN486	23	Non-CNV	Angiogenesis	TRUE	0.850984	FALSE	FALSE	FALSE	FALSE	FALSE	FALSE	FALSE	1.40891	8.25609	4.07367	0.850984	7.0258
JAK1	PF-3758309	1	CNV	Cytoskeletal Signaling	TRUE	0.848991	FALSE	FALSE	FALSE	FALSE	FALSE	FALSE	FALSE	1.96302	55.2498	18.749	0.848991	46.9065
SETD2	CCT128930	3	Non-CNV	PI3K/Akt/mTOR	TRUE	0.848829	FALSE	FALSE	FALSE	FALSE	FALSE	FALSE	FALSE	1.82418	7.03393	5.27566	0.848829	5.9706
GATA1	CAL-101 (Idelalisib, GS-1101)	23	Non-CNV	PI3K/Akt/mTOR	TRUE	0.846246	FALSE	FALSE	FALSE	FALSE	FALSE	FALSE	FALSE	1.34615	9.9226	4.91627	0.846246	8.39696
ZMYM3	CAL-101 (Idelalisib, GS-1101)	23	Non-CNV	PI3K/Akt/mTOR	FALSE	0.846246	FALSE	FALSE	FALSE	FALSE	FALSE	FALSE	FALSE	1.47692	9.9226	4.91627	0.846246	8.39696
JAK1	VE-822	1	CNV	PI3K/Akt/mTOR	TRUE	0.845787	FALSE	FALSE	FALSE	FALSE	FALSE	FALSE	FALSE	1.96302	14.0784	14.418	0.845787	11.9073
GNA11	Sunitinib Malate	19	Non-CNV	Protein Tyrosine Kinase	TRUE	0.845687	FALSE	FALSE	FALSE	FALSE	FALSE	FALSE	FALSE	1.84615	7.57214	13.0353	0.845687	6.40366
MAP2K2	Sunitinib Malate	19	Non-CNV	Protein Tyrosine Kinase	TRUE	0.845687	FALSE	FALSE	FALSE	TRUE	FALSE	FALSE	TRUE	1.84615	7.57214	13.0353	0.845687	6.40366
RHOA	SMI-4a	3	Non-CNV	JAK/STAT	TRUE	0.845118	FALSE	FALSE	FALSE	FALSE	FALSE	FALSE	FALSE	1.73846	-1.22804	3.71517	0.845118	-1.03784
PPM1D	LDN-214117	17	Non-CNV	TGF-beta/Smad	TRUE	0.844883	FALSE	FALSE	FALSE	FALSE	FALSE	FALSE	FALSE	3.19231	3.04088	9.50977	0.844883	2.56919
TET2	SL-327	4	Non-CNV	MAPK	FALSE	0.844189	FALSE	FALSE	FALSE	FALSE	FALSE	FALSE	FALSE	2.0159	-3.92499	4.37163	0.844189	-3.31344
GATA1	A66	23	Non-CNV	PI3K/Akt/mTOR	TRUE	0.843092	FALSE	FALSE	FALSE	FALSE	FALSE	FALSE	FALSE	1.34615	9.78812	5.22068	0.843092	8.25229
ZMYM3	A66	23	Non-CNV	PI3K/Akt/mTOR	FALSE	0.843092	FALSE	FALSE	FALSE	FALSE	FALSE	FALSE	FALSE	1.47692	9.78812	5.22068	0.843092	8.25229
FGFR1	LY294002	8	CNV	PI3K/Akt/mTOR	TRUE	0.84098	FALSE	FALSE	FALSE	FALSE	FALSE	FALSE	FALSE	2.03846	2.79756	2.49388	0.84098	2.3527
GLI2	LY294002	2	CNV	PI3K/Akt/mTOR	TRUE	0.84098	FALSE	FALSE	FALSE	FALSE	FALSE	FALSE	FALSE	2.07692	2.79756	2.49388	0.84098	2.3527
MSH6	LY294002	2	Non-CNV	PI3K/Akt/mTOR	TRUE	0.84098	FALSE	FALSE	FALSE	FALSE	FALSE	FALSE	FALSE	2.05128	2.79756	2.49388	0.84098	2.3527
ALK	XL019	2	CNV	JAK/STAT	TRUE	0.84079	FALSE	FALSE	FALSE	FALSE	FALSE	FALSE	FALSE	2.10839	1.04863	8.12699	0.84079	0.88168
TP53	IM-12	16	Non-CNV	PI3K/Akt/mTOR	FALSE	0.839906	FALSE	FALSE	FALSE	FALSE	FALSE	FALSE	FALSE	2	9.34434	6.99927	0.839906	7.84837
ALK	ZM 306416	2	CNV	Protein Tyrosine Kinase	TRUE	0.839461	FALSE	FALSE	FALSE	FALSE	FALSE	FALSE	FALSE	2.10839	1.22955	6.44064	0.839461	1.03215
ARID1A	CO-1686 (AVL-301)	1	Non-CNV	Protein Tyrosine Kinase	TRUE	0.838394	FALSE	FALSE	FALSE	FALSE	FALSE	FALSE	FALSE	1.78747	9.93115	5.59415	0.838394	8.32622
CSF3R	CO-1686 (AVL-301)	1	Non-CNV	Protein Tyrosine Kinase	TRUE	0.837625	FALSE	FALSE	FALSE	FALSE	FALSE	FALSE	FALSE	1.80769	9.93115	5.59415	0.837625	8.31858
ID3	CO-1686 (AVL-301)	1	Non-CNV	Protein Tyrosine Kinase	TRUE	0.837625	FALSE	FALSE	FALSE	FALSE	FALSE	FALSE	FALSE	1.76923	9.93115	5.59415	0.837625	8.31858
DNMT3A	VX-702	2	Non-CNV	MAPK	TRUE	0.837485	FALSE	FALSE	FALSE	FALSE	FALSE	FALSE	FALSE	2.07846	-4.36851	5.97502	0.837485	-3.65856
RHOA	Tyrphostin 9	3	Non-CNV	Protein Tyrosine Kinase	TRUE	0.837266	FALSE	FALSE	FALSE	FALSE	FALSE	FALSE	FALSE	1.73846	23.8124	9.65243	0.837266	19.9373
CALR	6H05	19	Non-CNV	Cell Cycle	TRUE	0.836775	FALSE	FALSE	FALSE	FALSE	FALSE	FALSE	FALSE	1.84615	-0.324131	3.00781	0.836775	-0.271225
CEBPA	6H05	19	Non-CNV	Cell Cycle	TRUE	0.836775	FALSE	FALSE	FALSE	FALSE	FALSE	FALSE	FALSE	1.94406	-0.324131	3.00781	0.836775	-0.271225
CIC	6H05	19	Non-CNV	Cell Cycle	TRUE	0.836775	FALSE	FALSE	FALSE	FALSE	FALSE	FALSE	FALSE	1.84615	-0.324131	3.00781	0.836775	-0.271225
CRLF1	6H05	19	Non-CNV	Cell Cycle	TRUE	0.836775	FALSE	FALSE	FALSE	FALSE	FALSE	FALSE	FALSE	1.85953	-0.324131	3.00781	0.836775	-0.271225
JAK3	6H05	19	CNV	Cell Cycle	TRUE	0.836775	FALSE	FALSE	FALSE	FALSE	FALSE	FALSE	FALSE	1.85128	-0.324131	3.00781	0.836775	-0.271225
TP53	XMD8-92	16	Non-CNV	MAPK	FALSE	0.835526	FALSE	FALSE	FALSE	FALSE	FALSE	FALSE	FALSE	2	11.609	12.2803	0.835526	9.6996
ALK	PFK15	2	CNV	Others	TRUE	0.835349	FALSE	FALSE	FALSE	FALSE	FALSE	FALSE	FALSE	2.10839	3.97646	7.38847	0.835349	3.32173
TCF3	R428 (BGB324)	19	Non-CNV	Protein Tyrosine Kinase	TRUE	0.835236	FALSE	FALSE	FALSE	FALSE	FALSE	FALSE	FALSE	1.95957	18.7759	9.8093	0.835236	15.6823
PSMB5	OSU-03012 (AR-12)	13	Non-CNV	PI3K/Akt/mTOR	TRUE	0.832287	FALSE	FALSE	FALSE	FALSE	FALSE	FALSE	FALSE	1.98077	2.61407	4.98128	0.832287	2.17565
ARID1B	OSI-420	6	Non-CNV	Protein Tyrosine Kinase	TRUE	0.8321	FALSE	FALSE	FALSE	FALSE	FALSE	FALSE	FALSE	1.93029	0.927499	7.39365	0.8321	0.771772
CCND3	OSI-420	6	Non-CNV	Protein Tyrosine Kinase	TRUE	0.8321	FALSE	FALSE	FALSE	FALSE	FALSE	FALSE	FALSE	1.92308	0.927499	7.39365	0.8321	0.771772
DAXX	OSI-420	6	Non-CNV	Protein Tyrosine Kinase	TRUE	0.8321	FALSE	FALSE	FALSE	FALSE	FALSE	FALSE	FALSE	1.92308	0.927499	7.39365	0.8321	0.771772
ESR1	OSI-420	6	Non-CNV	Protein Tyrosine Kinase	TRUE	0.8321	FALSE	FALSE	FALSE	FALSE	FALSE	FALSE	FALSE	1.92308	0.927499	7.39365	0.8321	0.771772
HIST1H3B	OSI-420	6	Non-CNV	Protein Tyrosine Kinase	TRUE	0.8321	FALSE	FALSE	FALSE	FALSE	FALSE	FALSE	FALSE	1.92308	0.927499	7.39365	0.8321	0.771772
TPMT	OSI-420	6	Non-CNV	Protein Tyrosine Kinase	FALSE	0.8321	FALSE	FALSE	FALSE	FALSE	FALSE	FALSE	FALSE	1.92308	0.927499	7.39365	0.8321	0.771772
DNMT3A	Masitinib (AB1010)	2	Non-CNV	Protein Tyrosine Kinase	TRUE	0.831735	FALSE	FALSE	FALSE	FALSE	FALSE	FALSE	FALSE	2.07846	12.6494	6.86156	0.831735	10.521
CHD7	LY294002	8	Non-CNV	PI3K/Akt/mTOR	TRUE	0.830379	FALSE	FALSE	FALSE	FALSE	FALSE	FALSE	FALSE	2.03507	2.79756	2.49388	0.830379	2.32304
PPM1D	AT7519	17	Non-CNV	Cell Cycle	TRUE	0.829846	FALSE	FALSE	FALSE	FALSE	FALSE	FALSE	FALSE	3.19231	69.9882	22.4618	0.829846	58.0794
ATRX	CAL-101 (Idelalisib, GS-1101)	23	Non-CNV	PI3K/Akt/mTOR	TRUE	0.829766	FALSE	FALSE	FALSE	FALSE	FALSE	FALSE	FALSE	1.3576	9.9226	4.91627	0.829766	8.23344
ASXL2	AZD1208	2	Non-CNV	JAK/STAT	TRUE	0.829286	FALSE	FALSE	FALSE	FALSE	FALSE	FALSE	FALSE	2.06977	2.02453	5.80834	0.829286	1.67891
FGFR1	Vandetanib (ZD6474)	8	CNV	Protein Tyrosine Kinase	TRUE	0.829031	FALSE	FALSE	FALSE	TRUE	FALSE	FALSE	TRUE	2.03846	1.04808	5.73131	0.829031	0.868888
GLI2	Vandetanib (ZD6474)	2	CNV	Protein Tyrosine Kinase	TRUE	0.829031	FALSE	FALSE	FALSE	FALSE	FALSE	FALSE	FALSE	2.07692	1.04808	5.73131	0.829031	0.868888
MSH6	Vandetanib (ZD6474)	2	Non-CNV	Protein Tyrosine Kinase	TRUE	0.829031	FALSE	FALSE	FALSE	FALSE	FALSE	FALSE	FALSE	2.05128	1.04808	5.73131	0.829031	0.868888
EP300	Phenformin HCl	22	Non-CNV	PI3K/Akt/mTOR	TRUE	0.828981	FALSE	FALSE	FALSE	FALSE	FALSE	FALSE	FALSE	1.92308	5.0727	5.98276	0.828981	4.20517
DNMT3A	MK-8745	2	Non-CNV	Cell Cycle	TRUE	0.828685	FALSE	FALSE	FALSE	FALSE	FALSE	FALSE	FALSE	2.07846	9.86884	4.0616	0.828685	8.17816
GATA2	Bosutinib (SKI-606)	3	Non-CNV	Angiogenesis	TRUE	0.828261	FALSE	FALSE	FALSE	FALSE	FALSE	FALSE	FALSE	2.05128	3.6231	12.8382	0.828261	3.00087
GATA1	GSK1838705A	23	Non-CNV	Protein Tyrosine Kinase	TRUE	0.827857	FALSE	FALSE	FALSE	FALSE	FALSE	FALSE	FALSE	1.34615	6.73741	7.71148	0.827857	5.57761
ZMYM3	GSK1838705A	23	Non-CNV	Protein Tyrosine Kinase	FALSE	0.827857	FALSE	FALSE	FALSE	FALSE	FALSE	FALSE	FALSE	1.47692	6.73741	7.71148	0.827857	5.57761
AKT1	SU9516	14	Non-CNV	Cell Cycle	TRUE	0.82632	FALSE	FALSE	FALSE	FALSE	FALSE	FALSE	FALSE	2.19231	-9.95028	20.9029	0.82632	-8.22212
DICER1	SU9516	14	Non-CNV	Cell Cycle	TRUE	0.82632	FALSE	FALSE	FALSE	FALSE	FALSE	FALSE	FALSE	2.18803	-9.95028	20.9029	0.82632	-8.22212
MPL	BGT226 (NVP-BGT226)	1	Non-CNV	PI3K/Akt/mTOR	TRUE	0.824921	FALSE	FALSE	FALSE	FALSE	FALSE	FALSE	FALSE	1.84615	83.5551	15.9539	0.824921	68.9263
RHOA	Phenformin HCl	3	Non-CNV	PI3K/Akt/mTOR	TRUE	0.823895	FALSE	FALSE	FALSE	FALSE	FALSE	FALSE	FALSE	1.73846	5.0727	5.98276	0.823895	4.17937
PRPS1	CAL-101 (Idelalisib, GS-1101)	23	Non-CNV	PI3K/Akt/mTOR	TRUE	0.823297	FALSE	FALSE	FALSE	FALSE	FALSE	FALSE	FALSE	1.36095	9.9226	4.91627	0.823297	8.16925
SH2D1A	CAL-101 (Idelalisib, GS-1101)	23	Non-CNV	PI3K/Akt/mTOR	TRUE	0.823297	FALSE	FALSE	FALSE	FALSE	FALSE	FALSE	FALSE	1.30769	9.9226	4.91627	0.823297	8.16925
XIAP	CAL-101 (Idelalisib, GS-1101)	23	Non-CNV	PI3K/Akt/mTOR	TRUE	0.823297	FALSE	FALSE	FALSE	FALSE	FALSE	FALSE	FALSE	1.30769	9.9226	4.91627	0.823297	8.16925
H3F3A	BI 2536	1	CNV	Cell Cycle	TRUE	0.822769	FALSE	FALSE	FALSE	FALSE	FALSE	FALSE	FALSE	2.15385	35.2023	16.6152	0.822769	28.9633
MDM4	BI 2536	1	CNV	Cell Cycle	TRUE	0.822769	FALSE	FALSE	FALSE	FALSE	FALSE	FALSE	FALSE	2.15385	35.2023	16.6152	0.822769	28.9633
ATRX	Lapatinib	23	Non-CNV	Protein Tyrosine Kinase	TRUE	0.822115	FALSE	FALSE	FALSE	FALSE	FALSE	FALSE	FALSE	1.3576	-1.41877	4.08052	0.822115	-1.16639
GNA11	Rapamycin (Sirolimus)	19	Non-CNV	PI3K/Akt/mTOR	TRUE	0.821326	FALSE	FALSE	FALSE	FALSE	FALSE	FALSE	FALSE	1.84615	30.7405	11.2368	0.821326	25.2479
MAP2K2	Rapamycin (Sirolimus)	19	Non-CNV	PI3K/Akt/mTOR	TRUE	0.821326	FALSE	FALSE	FALSE	FALSE	FALSE	FALSE	FALSE	1.84615	30.7405	11.2368	0.821326	25.2479
RHOA	AS-252424	3	Non-CNV	PI3K/Akt/mTOR	TRUE	0.820773	FALSE	FALSE	FALSE	FALSE	FALSE	FALSE	FALSE	1.73846	-3.50514	5.62266	0.820773	-2.87693
TP53	AG-18	16	Non-CNV	Protein Tyrosine Kinase	FALSE	0.819591	FALSE	FALSE	FALSE	FALSE	FALSE	FALSE	FALSE	2	-1.59846	7.56477	0.819591	-1.31008
PHF6	AMG-900	23	Non-CNV	Cell Cycle	TRUE	0.818503	FALSE	FALSE	FALSE	FALSE	FALSE	FALSE	FALSE	2.0579	14.8885	8.03686	0.818503	12.1863
CALR	Telatinib	19	Non-CNV	Protein Tyrosine Kinase	TRUE	0.81781	FALSE	FALSE	FALSE	FALSE	FALSE	FALSE	FALSE	1.84615	10.982	7.90666	0.81781	8.98119
CEBPA	Telatinib	19	Non-CNV	Protein Tyrosine Kinase	TRUE	0.81781	FALSE	FALSE	FALSE	FALSE	FALSE	FALSE	FALSE	1.94406	10.982	7.90666	0.81781	8.98119
CIC	Telatinib	19	Non-CNV	Protein Tyrosine Kinase	TRUE	0.81781	FALSE	FALSE	FALSE	FALSE	FALSE	FALSE	FALSE	1.84615	10.982	7.90666	0.81781	8.98119
CRLF1	Telatinib	19	Non-CNV	Protein Tyrosine Kinase	TRUE	0.81781	FALSE	FALSE	FALSE	FALSE	FALSE	FALSE	FALSE	1.85953	10.982	7.90666	0.81781	8.98119
JAK3	Telatinib	19	CNV	Protein Tyrosine Kinase	TRUE	0.81781	FALSE	FALSE	FALSE	FALSE	FALSE	FALSE	FALSE	1.85128	10.982	7.90666	0.81781	8.98119
ABL2	Entrectinib (RXDX-101)	1	CNV	Protein Tyrosine Kinase	TRUE	0.816972	FALSE	FALSE	FALSE	FALSE	FALSE	FALSE	FALSE	2.04038	8.36579	6.79563	0.816972	6.83462
MPL	Crenolanib (CP-868596)	1	Non-CNV	Protein Tyrosine Kinase	TRUE	0.816124	FALSE	FALSE	FALSE	FALSE	FALSE	FALSE	FALSE	1.84615	12.7953	12.9328	0.816124	10.4425
TP53	Tyrphostin AG 1296	16	Non-CNV	Protein Tyrosine Kinase	FALSE	0.815618	FALSE	FALSE	FALSE	FALSE	FALSE	FALSE	FALSE	2	-6.63206	9.842	0.815618	-5.40923
RUNX1	SU9516	20	Non-CNV	Cell Cycle	TRUE	0.814547	FALSE	FALSE	FALSE	FALSE	FALSE	FALSE	FALSE	2	-9.95028	20.9029	0.814547	-8.10497
ABL2	Defactinib (VS-6063, PF-04554878)	1	CNV	Angiogenesis	TRUE	0.814516	FALSE	FALSE	FALSE	FALSE	FALSE	FALSE	FALSE	2.04038	25.3751	10.317	0.814516	20.6684
GNA11	Ki8751	19	Non-CNV	Protein Tyrosine Kinase	TRUE	0.813811	FALSE	FALSE	FALSE	FALSE	FALSE	FALSE	FALSE	1.84615	5.59375	6.38764	0.813811	4.55226
MAP2K2	Ki8751	19	Non-CNV	Protein Tyrosine Kinase	TRUE	0.813811	FALSE	FALSE	FALSE	FALSE	FALSE	FALSE	FALSE	1.84615	5.59375	6.38764	0.813811	4.55226
PRPS1	Lapatinib	23	Non-CNV	Protein Tyrosine Kinase	TRUE	0.813804	FALSE	FALSE	FALSE	FALSE	FALSE	FALSE	FALSE	1.36095	-1.41877	4.08052	0.813804	-1.1546
SH2D1A	Lapatinib	23	Non-CNV	Protein Tyrosine Kinase	TRUE	0.813804	FALSE	FALSE	FALSE	FALSE	FALSE	FALSE	FALSE	1.30769	-1.41877	4.08052	0.813804	-1.1546
XIAP	Lapatinib	23	Non-CNV	Protein Tyrosine Kinase	TRUE	0.813804	FALSE	FALSE	FALSE	FALSE	FALSE	FALSE	FALSE	1.30769	-1.41877	4.08052	0.813804	-1.1546
CALR	EHop-016	19	Non-CNV	Cell Cycle	TRUE	0.812568	FALSE	FALSE	FALSE	FALSE	FALSE	FALSE	FALSE	1.84615	2.07101	2.48424	0.812568	1.68284
CEBPA	EHop-016	19	Non-CNV	Cell Cycle	TRUE	0.812568	FALSE	FALSE	FALSE	FALSE	FALSE	FALSE	FALSE	1.94406	2.07101	2.48424	0.812568	1.68284
CIC	EHop-016	19	Non-CNV	Cell Cycle	TRUE	0.812568	FALSE	FALSE	FALSE	FALSE	FALSE	FALSE	FALSE	1.84615	2.07101	2.48424	0.812568	1.68284
CRLF1	EHop-016	19	Non-CNV	Cell Cycle	TRUE	0.812568	FALSE	FALSE	FALSE	FALSE	FALSE	FALSE	FALSE	1.85953	2.07101	2.48424	0.812568	1.68284
JAK3	EHop-016	19	CNV	Cell Cycle	TRUE	0.812568	FALSE	FALSE	FALSE	FALSE	FALSE	FALSE	FALSE	1.85128	2.07101	2.48424	0.812568	1.68284
ACVR1	Vatalanib (PTK787) 2HCl	2	Non-CNV	Protein Tyrosine Kinase	TRUE	0.811539	FALSE	FALSE	FALSE	FALSE	FALSE	FALSE	FALSE	2.03394	4.4342	4.8906	0.811539	3.59853
H3F3A	CP-673451	1	CNV	Protein Tyrosine Kinase	TRUE	0.809287	FALSE	FALSE	FALSE	FALSE	FALSE	FALSE	FALSE	2.15385	20.0035	14.8214	0.809287	16.1886
MDM4	CP-673451	1	CNV	Protein Tyrosine Kinase	TRUE	0.809287	FALSE	FALSE	FALSE	FALSE	FALSE	FALSE	FALSE	2.15385	20.0035	14.8214	0.809287	16.1886
MYC	GW441756	8	CNV	Protein Tyrosine Kinase	TRUE	0.80409	FALSE	FALSE	FALSE	FALSE	FALSE	FALSE	FALSE	1.96154	2.26842	5.10901	0.80409	1.82402
EP300	SGX-523	22	Non-CNV	Protein Tyrosine Kinase	TRUE	0.803278	FALSE	FALSE	FALSE	FALSE	FALSE	FALSE	FALSE	1.92308	-0.084448	3.16804	0.803278	-0.0678352
PSMB5	PP1	13	Non-CNV	Angiogenesis	TRUE	0.802906	FALSE	FALSE	FALSE	FALSE	FALSE	FALSE	FALSE	1.98077	16.7422	9.7381	0.802906	13.4424
ABL2	IM-12	1	CNV	PI3K/Akt/mTOR	TRUE	0.801903	FALSE	FALSE	FALSE	FALSE	FALSE	FALSE	FALSE	2.04038	9.34434	6.99927	0.801903	7.49325
ASXL2	CNX-2006	2	Non-CNV	Protein Tyrosine Kinase	TRUE	0.801603	FALSE	FALSE	FALSE	FALSE	FALSE	FALSE	FALSE	2.06977	12.3162	9.03835	0.801603	9.87269
JAK1	GDC-0980 (RG7422)	1	CNV	PI3K/Akt/mTOR	TRUE	0.798191	FALSE	FALSE	FALSE	FALSE	FALSE	FALSE	FALSE	1.96302	64.503	8.10357	0.798191	51.4858
CRLF2	Lapatinib	22	Non-CNV	Protein Tyrosine Kinase	TRUE	0.796556	FALSE	FALSE	FALSE	FALSE	FALSE	FALSE	FALSE	1.38462	-1.41877	4.08052	0.796556	-1.13013
DDX3X	Lapatinib	23	Non-CNV	Protein Tyrosine Kinase	TRUE	0.796556	FALSE	FALSE	FALSE	FALSE	FALSE	FALSE	FALSE	1.40039	-1.41877	4.08052	0.796556	-1.13013
KDM6A	Lapatinib	23	Non-CNV	Protein Tyrosine Kinase	TRUE	0.796556	FALSE	FALSE	FALSE	FALSE	FALSE	FALSE	FALSE	1.40891	-1.41877	4.08052	0.796556	-1.13013
CHD7	Vandetanib (ZD6474)	8	Non-CNV	Protein Tyrosine Kinase	TRUE	0.795086	FALSE	FALSE	FALSE	FALSE	FALSE	FALSE	FALSE	2.03507	1.04808	5.73131	0.795086	0.833311
PHF6	MLN8054	23	Non-CNV	Cell Cycle	TRUE	0.794383	FALSE	FALSE	FALSE	FALSE	FALSE	FALSE	FALSE	2.0579	12.3365	6.08385	0.794383	9.79991
JAK1	NU6027	1	CNV	Cell Cycle	TRUE	0.794183	FALSE	FALSE	FALSE	FALSE	FALSE	FALSE	FALSE	1.96302	2.6474	2.88884	0.794183	2.10252
ATRX	GSK1838705A	23	Non-CNV	Protein Tyrosine Kinase	TRUE	0.79406	FALSE	FALSE	FALSE	FALSE	FALSE	FALSE	FALSE	1.3576	6.73741	7.71148	0.79406	5.34991
GNA11	Cediranib (AZD2171)	19	Non-CNV	Protein Tyrosine Kinase	TRUE	0.793163	FALSE	FALSE	FALSE	FALSE	FALSE	FALSE	FALSE	1.84615	16.5929	11.0425	0.793163	13.1609
MAP2K2	Cediranib (AZD2171)	19	Non-CNV	Protein Tyrosine Kinase	TRUE	0.793163	FALSE	FALSE	FALSE	FALSE	FALSE	FALSE	FALSE	1.84615	16.5929	11.0425	0.793163	13.1609
CALR	AZ 628	19	Non-CNV	MAPK	TRUE	0.792777	FALSE	FALSE	FALSE	FALSE	FALSE	FALSE	FALSE	1.84615	-1.99355	12.926	0.792777	-1.58044
CEBPA	AZ 628	19	Non-CNV	MAPK	TRUE	0.792777	FALSE	FALSE	FALSE	FALSE	FALSE	FALSE	FALSE	1.94406	-1.99355	12.926	0.792777	-1.58044
CIC	AZ 628	19	Non-CNV	MAPK	TRUE	0.792777	FALSE	FALSE	FALSE	FALSE	FALSE	FALSE	FALSE	1.84615	-1.99355	12.926	0.792777	-1.58044
CRLF1	AZ 628	19	Non-CNV	MAPK	TRUE	0.792777	FALSE	FALSE	FALSE	FALSE	FALSE	FALSE	FALSE	1.85953	-1.99355	12.926	0.792777	-1.58044
JAK3	AZ 628	19	CNV	MAPK	TRUE	0.792777	FALSE	FALSE	FALSE	FALSE	FALSE	FALSE	FALSE	1.85128	-1.99355	12.926	0.792777	-1.58044
ASXL2	SSR128129E	2	Non-CNV	Angiogenesis	TRUE	0.791839	FALSE	FALSE	FALSE	FALSE	FALSE	FALSE	FALSE	2.06977	-3.02133	6.21554	0.791839	-2.39241
TP53	L-685,458	16	Non-CNV	Others	FALSE	0.791536	FALSE	FALSE	FALSE	FALSE	FALSE	FALSE	FALSE	2	1.91233	8.08135	0.791536	1.51368
ATRX	RN486	23	Non-CNV	Angiogenesis	TRUE	0.791296	FALSE	FALSE	FALSE	FALSE	FALSE	FALSE	FALSE	1.3576	8.25609	4.07367	0.791296	6.53301
ABL2	LY2228820	1	CNV	MAPK	TRUE	0.791027	FALSE	FALSE	FALSE	FALSE	FALSE	FALSE	FALSE	2.04038	-1.22102	4.0596	0.791027	-0.965857
ARID1B	ZM 306416	6	Non-CNV	Protein Tyrosine Kinase	TRUE	0.790901	FALSE	FALSE	FALSE	FALSE	FALSE	FALSE	FALSE	1.93029	1.22955	6.44064	0.790901	0.972449
CCND3	ZM 306416	6	Non-CNV	Protein Tyrosine Kinase	TRUE	0.790901	FALSE	FALSE	FALSE	FALSE	FALSE	FALSE	FALSE	1.92308	1.22955	6.44064	0.790901	0.972449
DAXX	ZM 306416	6	Non-CNV	Protein Tyrosine Kinase	TRUE	0.790901	FALSE	FALSE	FALSE	FALSE	FALSE	FALSE	FALSE	1.92308	1.22955	6.44064	0.790901	0.972449
ESR1	ZM 306416	6	Non-CNV	Protein Tyrosine Kinase	TRUE	0.790901	FALSE	FALSE	FALSE	FALSE	FALSE	FALSE	FALSE	1.92308	1.22955	6.44064	0.790901	0.972449
HIST1H3B	ZM 306416	6	Non-CNV	Protein Tyrosine Kinase	TRUE	0.790901	FALSE	FALSE	FALSE	FALSE	FALSE	FALSE	FALSE	1.92308	1.22955	6.44064	0.790901	0.972449
TPMT	ZM 306416	6	Non-CNV	Protein Tyrosine Kinase	FALSE	0.790901	FALSE	FALSE	FALSE	FALSE	FALSE	FALSE	FALSE	1.92308	1.22955	6.44064	0.790901	0.972449
MYCN	Palbociclib (PD-0332991) HCl	2	CNV	Cell Cycle	TRUE	0.790743	FALSE	FALSE	FALSE	FALSE	FALSE	FALSE	FALSE	27.9269	13.7377	6.27344	0.790743	10.863
CALR	CGI1746	19	Non-CNV	Angiogenesis	TRUE	0.790469	FALSE	FALSE	FALSE	FALSE	FALSE	FALSE	FALSE	1.84615	-2.26302	4.17755	0.790469	-1.78885
CEBPA	CGI1746	19	Non-CNV	Angiogenesis	TRUE	0.790469	FALSE	FALSE	FALSE	FALSE	FALSE	FALSE	FALSE	1.94406	-2.26302	4.17755	0.790469	-1.78885
CIC	CGI1746	19	Non-CNV	Angiogenesis	TRUE	0.790469	FALSE	FALSE	FALSE	FALSE	FALSE	FALSE	FALSE	1.84615	-2.26302	4.17755	0.790469	-1.78885
CRLF1	CGI1746	19	Non-CNV	Angiogenesis	TRUE	0.790469	FALSE	FALSE	FALSE	FALSE	FALSE	FALSE	FALSE	1.85953	-2.26302	4.17755	0.790469	-1.78885
JAK3	CGI1746	19	CNV	Angiogenesis	TRUE	0.790469	FALSE	FALSE	FALSE	FALSE	FALSE	FALSE	FALSE	1.85128	-2.26302	4.17755	0.790469	-1.78885
ALK	TDZD-8	2	CNV	PI3K/Akt/mTOR	TRUE	0.787976	FALSE	FALSE	FALSE	FALSE	FALSE	FALSE	FALSE	2.10839	2.44219	6.78329	0.787976	1.92439
GNA11	PD173074	19	Non-CNV	Angiogenesis	TRUE	0.787835	FALSE	FALSE	FALSE	FALSE	FALSE	FALSE	FALSE	1.84615	12.3477	9.96877	0.787835	9.72795
MAP2K2	PD173074	19	Non-CNV	Angiogenesis	TRUE	0.787835	FALSE	FALSE	FALSE	FALSE	FALSE	FALSE	FALSE	1.84615	12.3477	9.96877	0.787835	9.72795
GNA11	LDK378	19	Non-CNV	Protein Tyrosine Kinase	TRUE	0.786639	FALSE	FALSE	FALSE	FALSE	FALSE	FALSE	FALSE	1.84615	42.0936	28.7923	0.786639	33.1125
MAP2K2	LDK378	19	Non-CNV	Protein Tyrosine Kinase	TRUE	0.786639	FALSE	FALSE	FALSE	FALSE	FALSE	FALSE	FALSE	1.84615	42.0936	28.7923	0.786639	33.1125
H3F3A	Volasertib (BI 6727)	1	CNV	Cell Cycle	TRUE	0.786266	FALSE	FALSE	FALSE	FALSE	FALSE	FALSE	FALSE	2.15385	33.2278	10.0992	0.786266	26.1259
MDM4	Volasertib (BI 6727)	1	CNV	Cell Cycle	TRUE	0.786266	FALSE	FALSE	FALSE	FALSE	FALSE	FALSE	FALSE	2.15385	33.2278	10.0992	0.786266	26.1259
PRPS1	GSK1838705A	23	Non-CNV	Protein Tyrosine Kinase	TRUE	0.78597	FALSE	FALSE	FALSE	FALSE	FALSE	FALSE	FALSE	1.36095	6.73741	7.71148	0.78597	5.2954
SH2D1A	GSK1838705A	23	Non-CNV	Protein Tyrosine Kinase	TRUE	0.78597	FALSE	FALSE	FALSE	FALSE	FALSE	FALSE	FALSE	1.30769	6.73741	7.71148	0.78597	5.2954
XIAP	GSK1838705A	23	Non-CNV	Protein Tyrosine Kinase	TRUE	0.78597	FALSE	FALSE	FALSE	FALSE	FALSE	FALSE	FALSE	1.30769	6.73741	7.71148	0.78597	5.2954
PIK3CA	SU9516	3	CNV	Cell Cycle	TRUE	0.785624	FALSE	FALSE	FALSE	FALSE	FALSE	FALSE	FALSE	2.07143	-9.95028	20.9029	0.785624	-7.81718
GATA1	SNS-314 Mesylate	23	Non-CNV	Cell Cycle	TRUE	0.784623	FALSE	FALSE	FALSE	FALSE	FALSE	FALSE	FALSE	1.34615	20.5975	6.39702	0.784623	16.1613
ZMYM3	SNS-314 Mesylate	23	Non-CNV	Cell Cycle	FALSE	0.784623	FALSE	FALSE	FALSE	FALSE	FALSE	FALSE	FALSE	1.47692	20.5975	6.39702	0.784623	16.1613
RAF1	SMI-4a	2	Non-CNV	JAK/STAT	TRUE	0.783982	FALSE	FALSE	FALSE	FALSE	FALSE	FALSE	FALSE	1.83846	-1.22804	3.71517	0.783982	-0.962761
TP53	AR-A014418	16	Non-CNV	PI3K/Akt/mTOR	FALSE	0.783929	FALSE	FALSE	FALSE	FALSE	FALSE	FALSE	FALSE	2	0.850169	7.4016	0.783929	0.666472
TCF3	AP26113	19	Non-CNV	Protein Tyrosine Kinase	TRUE	0.780023	FALSE	FALSE	FALSE	FALSE	FALSE	FALSE	FALSE	1.95957	42.8948	21.3237	0.780023	33.459
PRPS1	RN486	23	Non-CNV	Angiogenesis	TRUE	0.779149	FALSE	FALSE	FALSE	FALSE	FALSE	FALSE	FALSE	1.36095	8.25609	4.07367	0.779149	6.43273
SH2D1A	RN486	23	Non-CNV	Angiogenesis	TRUE	0.779149	FALSE	FALSE	FALSE	FALSE	FALSE	FALSE	FALSE	1.30769	8.25609	4.07367	0.779149	6.43273
XIAP	RN486	23	Non-CNV	Angiogenesis	TRUE	0.779149	FALSE	FALSE	FALSE	FALSE	FALSE	FALSE	FALSE	1.30769	8.25609	4.07367	0.779149	6.43273
DNMT3A	ZM 306416	2	Non-CNV	Protein Tyrosine Kinase	TRUE	0.778399	FALSE	FALSE	FALSE	FALSE	FALSE	FALSE	FALSE	2.07846	1.22955	6.44064	0.778399	0.957076
FBXW7	MGCD-265	4	Non-CNV	Protein Tyrosine Kinase	TRUE	0.777335	FALSE	FALSE	FALSE	FALSE	FALSE	FALSE	FALSE	2.03846	1.32878	6.37652	0.777335	1.03291
FGFR3	MGCD-265	4	CNV	Protein Tyrosine Kinase	TRUE	0.777335	FALSE	FALSE	FALSE	FALSE	FALSE	FALSE	FALSE	2.03846	1.32878	6.37652	0.777335	1.03291
KDR	MGCD-265	4	Non-CNV	Protein Tyrosine Kinase	TRUE	0.777335	FALSE	TRUE	FALSE	FALSE	FALSE	FALSE	TRUE	2.03846	1.32878	6.37652	0.777335	1.03291
KIT	MGCD-265	4	CNV	Protein Tyrosine Kinase	TRUE	0.777335	FALSE	FALSE	FALSE	FALSE	FALSE	FALSE	FALSE	2.03497	1.32878	6.37652	0.777335	1.03291
PDGFRA	MGCD-265	4	CNV	Protein Tyrosine Kinase	TRUE	0.777335	FALSE	FALSE	FALSE	FALSE	FALSE	FALSE	FALSE	2.03846	1.32878	6.37652	0.777335	1.03291
WHSC1	MGCD-265	4	Non-CNV	Protein Tyrosine Kinase	FALSE	0.777335	FALSE	FALSE	FALSE	FALSE	FALSE	FALSE	FALSE	2.03782	1.32878	6.37652	0.777335	1.03291
JAK1	Torin 2	1	CNV	PI3K/Akt/mTOR	TRUE	0.776532	FALSE	FALSE	FALSE	FALSE	FALSE	FALSE	FALSE	1.96302	70.4115	7.81215	0.776532	54.6767
TET2	MGCD-265	4	Non-CNV	Protein Tyrosine Kinase	FALSE	0.776292	FALSE	FALSE	FALSE	FALSE	FALSE	FALSE	FALSE	2.0159	1.32878	6.37652	0.776292	1.03152
TCF3	Pacritinib (SB1518)	19	Non-CNV	JAK/STAT	TRUE	0.775363	FALSE	FALSE	FALSE	FALSE	FALSE	FALSE	FALSE	1.95957	35.0594	19.0636	0.775363	27.1838
CRLF2	GSK1838705A	22	Non-CNV	Protein Tyrosine Kinase	TRUE	0.774802	FALSE	FALSE	FALSE	FALSE	FALSE	FALSE	FALSE	1.38462	6.73741	7.71148	0.774802	5.22016
DDX3X	GSK1838705A	23	Non-CNV	Protein Tyrosine Kinase	TRUE	0.774802	FALSE	FALSE	FALSE	FALSE	FALSE	FALSE	FALSE	1.40039	6.73741	7.71148	0.774802	5.22016
KDM6A	GSK1838705A	23	Non-CNV	Protein Tyrosine Kinase	TRUE	0.774802	FALSE	FALSE	FALSE	FALSE	FALSE	FALSE	FALSE	1.40891	6.73741	7.71148	0.774802	5.22016
ACVR1	Vandetanib (ZD6474)	2	Non-CNV	Protein Tyrosine Kinase	TRUE	0.774788	FALSE	FALSE	FALSE	TRUE	FALSE	FALSE	TRUE	2.03394	1.04808	5.73131	0.774788	0.812037
H3F3A	Entrectinib (RXDX-101)	1	CNV	Protein Tyrosine Kinase	TRUE	0.773615	FALSE	FALSE	FALSE	FALSE	FALSE	FALSE	FALSE	2.15385	8.36579	6.79563	0.773615	6.4719
MDM4	Entrectinib (RXDX-101)	1	CNV	Protein Tyrosine Kinase	TRUE	0.773615	FALSE	FALSE	FALSE	FALSE	FALSE	FALSE	FALSE	2.15385	8.36579	6.79563	0.773615	6.4719
GATA1	Dorsomorphin (Compound C)	23	Non-CNV	PI3K/Akt/mTOR	TRUE	0.772356	FALSE	FALSE	FALSE	FALSE	FALSE	FALSE	FALSE	1.34615	12.1926	6.57847	0.772356	9.41705
ZMYM3	Dorsomorphin (Compound C)	23	Non-CNV	PI3K/Akt/mTOR	FALSE	0.772356	FALSE	FALSE	FALSE	FALSE	FALSE	FALSE	FALSE	1.47692	12.1926	6.57847	0.772356	9.41705
PSMB5	GW441756	13	Non-CNV	Protein Tyrosine Kinase	TRUE	0.771436	FALSE	FALSE	FALSE	FALSE	FALSE	FALSE	FALSE	1.98077	2.26842	5.10901	0.771436	1.74994
ALK	WHI-P154	2	CNV	JAK/STAT	TRUE	0.769803	FALSE	TRUE	FALSE	FALSE	FALSE	FALSE	TRUE	2.10839	5.88349	6.47404	0.769803	4.52913
FGFR1	Vatalanib (PTK787) 2HCl	8	CNV	Protein Tyrosine Kinase	TRUE	0.769797	FALSE	FALSE	FALSE	FALSE	FALSE	FALSE	FALSE	2.03846	4.4342	4.8906	0.769797	3.41344
GLI2	Vatalanib (PTK787) 2HCl	2	CNV	Protein Tyrosine Kinase	TRUE	0.769797	FALSE	FALSE	FALSE	FALSE	FALSE	FALSE	FALSE	2.07692	4.4342	4.8906	0.769797	3.41344
MSH6	Vatalanib (PTK787) 2HCl	2	Non-CNV	Protein Tyrosine Kinase	TRUE	0.769797	FALSE	FALSE	FALSE	FALSE	FALSE	FALSE	FALSE	2.05128	4.4342	4.8906	0.769797	3.41344
GNA11	KRN 633	19	Non-CNV	Protein Tyrosine Kinase	TRUE	0.76964	FALSE	FALSE	FALSE	FALSE	FALSE	FALSE	FALSE	1.84615	10.3034	5.47106	0.76964	7.92995
MAP2K2	KRN 633	19	Non-CNV	Protein Tyrosine Kinase	TRUE	0.76964	FALSE	FALSE	FALSE	FALSE	FALSE	FALSE	FALSE	1.84615	10.3034	5.47106	0.76964	7.92995
CRLF2	CAL-101 (Idelalisib, GS-1101)	22	Non-CNV	PI3K/Akt/mTOR	TRUE	0.768995	FALSE	FALSE	FALSE	FALSE	FALSE	FALSE	FALSE	1.38462	9.9226	4.91627	0.768995	7.63043
DDX3X	CAL-101 (Idelalisib, GS-1101)	23	Non-CNV	PI3K/Akt/mTOR	TRUE	0.768995	FALSE	FALSE	FALSE	FALSE	FALSE	FALSE	FALSE	1.40039	9.9226	4.91627	0.768995	7.63043
KDM6A	CAL-101 (Idelalisib, GS-1101)	23	Non-CNV	PI3K/Akt/mTOR	TRUE	0.768995	FALSE	FALSE	FALSE	FALSE	FALSE	FALSE	FALSE	1.40891	9.9226	4.91627	0.768995	7.63043
FBXW7	6H05	4	Non-CNV	Cell Cycle	TRUE	0.768883	FALSE	FALSE	FALSE	FALSE	FALSE	FALSE	FALSE	2.03846	-0.324131	3.00781	0.768883	-0.249219
FGFR3	6H05	4	CNV	Cell Cycle	TRUE	0.768883	FALSE	FALSE	FALSE	FALSE	FALSE	FALSE	FALSE	2.03846	-0.324131	3.00781	0.768883	-0.249219
KDR	6H05	4	Non-CNV	Cell Cycle	TRUE	0.768883	FALSE	FALSE	FALSE	FALSE	FALSE	FALSE	FALSE	2.03846	-0.324131	3.00781	0.768883	-0.249219
KIT	6H05	4	CNV	Cell Cycle	TRUE	0.768883	FALSE	FALSE	FALSE	FALSE	FALSE	FALSE	FALSE	2.03497	-0.324131	3.00781	0.768883	-0.249219
PDGFRA	6H05	4	CNV	Cell Cycle	TRUE	0.768883	FALSE	FALSE	FALSE	FALSE	FALSE	FALSE	FALSE	2.03846	-0.324131	3.00781	0.768883	-0.249219
WHSC1	6H05	4	Non-CNV	Cell Cycle	FALSE	0.768883	FALSE	FALSE	FALSE	FALSE	FALSE	FALSE	FALSE	2.03782	-0.324131	3.00781	0.768883	-0.249219
JAK1	VS-5584 (SB2343)	1	CNV	PI3K/Akt/mTOR	TRUE	0.768744	FALSE	FALSE	FALSE	FALSE	FALSE	FALSE	FALSE	1.96302	65.236	7.92625	0.768744	50.1498
JAK1	AZD8055	1	CNV	PI3K/Akt/mTOR	TRUE	0.767496	FALSE	FALSE	FALSE	FALSE	FALSE	FALSE	FALSE	1.96302	67.6823	8.93466	0.767496	51.9458
ACVR1	Tepotinib (EMD 1214063)	2	Non-CNV	Protein Tyrosine Kinase	TRUE	0.767333	FALSE	FALSE	FALSE	FALSE	FALSE	FALSE	FALSE	2.03394	-2.6904	3.6208	0.767333	-2.06443
DNMT3A	AC480 (BMS-599626)	2	Non-CNV	Protein Tyrosine Kinase	TRUE	0.766974	FALSE	FALSE	FALSE	FALSE	FALSE	FALSE	FALSE	2.07846	-2.48315	6.78584	0.766974	-1.90451
MPL	AZD2014	1	Non-CNV	PI3K/Akt/mTOR	TRUE	0.765608	FALSE	FALSE	FALSE	FALSE	FALSE	FALSE	FALSE	1.84615	63.679	9.12731	0.765608	48.7532
MPL	ERK5-IN-1	1	Non-CNV	MAPK	TRUE	0.765347	FALSE	FALSE	FALSE	FALSE	FALSE	FALSE	FALSE	1.84615	22.8102	10.5039	0.765347	17.4577
MPL	OSI-027	1	Non-CNV	PI3K/Akt/mTOR	TRUE	0.765232	FALSE	FALSE	FALSE	FALSE	FALSE	FALSE	FALSE	1.84615	50.5368	8.14644	0.765232	38.6724
ABL1	SNS-314 Mesylate	9	Non-CNV	Cell Cycle	TRUE	0.763154	FALSE	FALSE	FALSE	FALSE	FALSE	FALSE	FALSE	2.03846	20.5975	6.39702	0.763154	15.7191
NOTCH1	SNS-314 Mesylate	9	Non-CNV	Cell Cycle	TRUE	0.763154	FALSE	FALSE	FALSE	FALSE	FALSE	FALSE	FALSE	2.03497	20.5975	6.39702	0.763154	15.7191
TSC1	SNS-314 Mesylate	9	Non-CNV	Cell Cycle	FALSE	0.763154	FALSE	FALSE	FALSE	FALSE	FALSE	FALSE	FALSE	2.03644	20.5975	6.39702	0.763154	15.7191
TCF3	ERK5-IN-1	19	Non-CNV	MAPK	TRUE	0.762578	FALSE	FALSE	FALSE	FALSE	FALSE	FALSE	FALSE	1.95957	22.8102	10.5039	0.762578	17.3946
PRPS1	KRN 633	23	Non-CNV	Protein Tyrosine Kinase	TRUE	0.762262	FALSE	FALSE	FALSE	FALSE	FALSE	FALSE	FALSE	1.36095	10.3034	5.47106	0.762262	7.85393
SH2D1A	KRN 633	23	Non-CNV	Protein Tyrosine Kinase	TRUE	0.762262	FALSE	FALSE	FALSE	FALSE	FALSE	FALSE	FALSE	1.30769	10.3034	5.47106	0.762262	7.85393
XIAP	KRN 633	23	Non-CNV	Protein Tyrosine Kinase	TRUE	0.762262	FALSE	FALSE	FALSE	FALSE	FALSE	FALSE	FALSE	1.30769	10.3034	5.47106	0.762262	7.85393
TCF3	URMC-099	19	Non-CNV	Others	TRUE	0.762134	FALSE	FALSE	FALSE	FALSE	FALSE	FALSE	FALSE	1.95957	-6.69592	9.15221	0.762134	-5.10319
TSC2	K-Ras (G12C) inhibitor 9	16	Non-CNV	Cell Cycle	FALSE	0.761165	FALSE	FALSE	FALSE	FALSE	FALSE	FALSE	FALSE	2.06301	10.2517	6.57636	0.761165	7.80323
JAK1	KX2-391	1	CNV	Angiogenesis	TRUE	0.761089	FALSE	FALSE	FALSE	FALSE	FALSE	FALSE	FALSE	1.96302	51.2134	9.35587	0.761089	38.9779
CALR	Imatinib Mesylate (STI571)	19	Non-CNV	Protein Tyrosine Kinase	TRUE	0.760634	FALSE	FALSE	FALSE	FALSE	FALSE	FALSE	FALSE	1.84615	7.14622	6.27394	0.760634	5.43565
CEBPA	Imatinib Mesylate (STI571)	19	Non-CNV	Protein Tyrosine Kinase	TRUE	0.760634	FALSE	FALSE	FALSE	FALSE	FALSE	FALSE	FALSE	1.94406	7.14622	6.27394	0.760634	5.43565
CIC	Imatinib Mesylate (STI571)	19	Non-CNV	Protein Tyrosine Kinase	TRUE	0.760634	FALSE	FALSE	FALSE	FALSE	FALSE	FALSE	FALSE	1.84615	7.14622	6.27394	0.760634	5.43565
CRLF1	Imatinib Mesylate (STI571)	19	Non-CNV	Protein Tyrosine Kinase	TRUE	0.760634	FALSE	FALSE	FALSE	FALSE	FALSE	FALSE	FALSE	1.85953	7.14622	6.27394	0.760634	5.43565
JAK3	Imatinib Mesylate (STI571)	19	CNV	Protein Tyrosine Kinase	TRUE	0.760634	FALSE	FALSE	FALSE	TRUE	FALSE	FALSE	TRUE	1.85128	7.14622	6.27394	0.760634	5.43565
DNMT3A	AZ 628	2	Non-CNV	MAPK	TRUE	0.760594	FALSE	FALSE	FALSE	FALSE	FALSE	FALSE	FALSE	2.07846	-1.99355	12.926	0.760594	-1.51628
ALK	AC480 (BMS-599626)	2	CNV	Protein Tyrosine Kinase	TRUE	0.760024	FALSE	FALSE	FALSE	FALSE	FALSE	FALSE	FALSE	2.10839	-2.48315	6.78584	0.760024	-1.88726
GNA11	Nintedanib (BIBF 1120)	19	Non-CNV	Protein Tyrosine Kinase	TRUE	0.759985	FALSE	FALSE	FALSE	FALSE	FALSE	FALSE	FALSE	1.84615	12.5514	9.04946	0.759985	9.53891
MAP2K2	Nintedanib (BIBF 1120)	19	Non-CNV	Protein Tyrosine Kinase	TRUE	0.759985	FALSE	FALSE	FALSE	FALSE	FALSE	FALSE	FALSE	1.84615	12.5514	9.04946	0.759985	9.53891
TCF3	CEP-33779	19	Non-CNV	JAK/STAT	TRUE	0.75961	FALSE	FALSE	FALSE	FALSE	FALSE	FALSE	FALSE	1.95957	14.2169	10.279	0.75961	10.7993
ASXL2	ZM 306416	2	Non-CNV	Protein Tyrosine Kinase	TRUE	0.759392	FALSE	FALSE	FALSE	FALSE	FALSE	FALSE	FALSE	2.06977	1.22955	6.44064	0.759392	0.933707
ASXL2	AC480 (BMS-599626)	2	Non-CNV	Protein Tyrosine Kinase	TRUE	0.759169	FALSE	FALSE	FALSE	FALSE	FALSE	FALSE	FALSE	2.06977	-2.48315	6.78584	0.759169	-1.88513
FBXW7	TG003	4	Non-CNV	Cell Cycle	TRUE	0.759161	FALSE	FALSE	FALSE	FALSE	FALSE	FALSE	FALSE	2.03846	0.965361	4.07258	0.759161	0.732865
FGFR3	TG003	4	CNV	Cell Cycle	TRUE	0.759161	FALSE	FALSE	FALSE	FALSE	FALSE	FALSE	FALSE	2.03846	0.965361	4.07258	0.759161	0.732865
KDR	TG003	4	Non-CNV	Cell Cycle	TRUE	0.759161	FALSE	FALSE	FALSE	FALSE	FALSE	FALSE	FALSE	2.03846	0.965361	4.07258	0.759161	0.732865
KIT	TG003	4	CNV	Cell Cycle	TRUE	0.759161	FALSE	FALSE	FALSE	FALSE	FALSE	FALSE	FALSE	2.03497	0.965361	4.07258	0.759161	0.732865
PDGFRA	TG003	4	CNV	Cell Cycle	TRUE	0.759161	FALSE	FALSE	FALSE	FALSE	FALSE	FALSE	FALSE	2.03846	0.965361	4.07258	0.759161	0.732865
WHSC1	TG003	4	Non-CNV	Cell Cycle	FALSE	0.759161	FALSE	FALSE	FALSE	FALSE	FALSE	FALSE	FALSE	2.03782	0.965361	4.07258	0.759161	0.732865
GNA11	TG003	19	Non-CNV	Cell Cycle	TRUE	0.758486	FALSE	FALSE	FALSE	FALSE	FALSE	FALSE	FALSE	1.84615	0.965361	4.07258	0.758486	0.732213
MAP2K2	TG003	19	Non-CNV	Cell Cycle	TRUE	0.758486	FALSE	FALSE	FALSE	FALSE	FALSE	FALSE	FALSE	1.84615	0.965361	4.07258	0.758486	0.732213
PHF6	HS-173	23	Non-CNV	PI3K/Akt/mTOR	TRUE	0.757712	FALSE	FALSE	FALSE	FALSE	FALSE	FALSE	FALSE	2.0579	46.1933	12.5871	0.757712	35.0012
GNA11	Zotarolimus (ABT-578)	19	Non-CNV	PI3K/Akt/mTOR	TRUE	0.756977	FALSE	FALSE	FALSE	FALSE	FALSE	FALSE	FALSE	1.84615	27.9631	11.141	0.756977	21.1674
MAP2K2	Zotarolimus (ABT-578)	19	Non-CNV	PI3K/Akt/mTOR	TRUE	0.756977	FALSE	FALSE	FALSE	FALSE	FALSE	FALSE	FALSE	1.84615	27.9631	11.141	0.756977	21.1674
H3F3A	AT13148	1	CNV	PI3K/Akt/mTOR	TRUE	0.756775	FALSE	FALSE	FALSE	FALSE	FALSE	FALSE	FALSE	2.15385	28.5507	15.0234	0.756775	21.6065
MDM4	AT13148	1	CNV	PI3K/Akt/mTOR	TRUE	0.756775	FALSE	FALSE	FALSE	FALSE	FALSE	FALSE	FALSE	2.15385	28.5507	15.0234	0.756775	21.6065
CRLF2	SNS-314 Mesylate	22	Non-CNV	Cell Cycle	TRUE	0.756712	FALSE	FALSE	FALSE	FALSE	FALSE	FALSE	FALSE	1.38462	20.5975	6.39702	0.756712	15.5864
DDX3X	SNS-314 Mesylate	23	Non-CNV	Cell Cycle	TRUE	0.756712	FALSE	FALSE	FALSE	FALSE	FALSE	FALSE	FALSE	1.40039	20.5975	6.39702	0.756712	15.5864
KDM6A	SNS-314 Mesylate	23	Non-CNV	Cell Cycle	TRUE	0.756712	FALSE	FALSE	FALSE	FALSE	FALSE	FALSE	FALSE	1.40891	20.5975	6.39702	0.756712	15.5864
CHD7	Vatalanib (PTK787) 2HCl	8	Non-CNV	Protein Tyrosine Kinase	TRUE	0.756369	FALSE	FALSE	FALSE	FALSE	FALSE	FALSE	FALSE	2.03507	4.4342	4.8906	0.756369	3.3539
ASXL2	AZ 628	2	Non-CNV	MAPK	TRUE	0.756172	FALSE	FALSE	FALSE	FALSE	FALSE	FALSE	FALSE	2.06977	-1.99355	12.926	0.756172	-1.50747
CBL	TAK-715	11	Non-CNV	MAPK	TRUE	0.755916	FALSE	FALSE	FALSE	FALSE	FALSE	FALSE	FALSE	1.69231	-5.7332	3.97163	0.755916	-4.33382
TCF3	PP242	19	Non-CNV	PI3K/Akt/mTOR	TRUE	0.75521	FALSE	FALSE	FALSE	FALSE	FALSE	FALSE	FALSE	1.95957	57.5602	10.2758	0.75521	43.47
PPM1D	Tivantinib (ARQ 197)	17	Non-CNV	Protein Tyrosine Kinase	TRUE	0.753763	FALSE	FALSE	FALSE	FALSE	FALSE	FALSE	FALSE	3.19231	76.7148	11.2274	0.753763	57.8247
RAF1	CCT128930	2	Non-CNV	PI3K/Akt/mTOR	TRUE	0.75306	FALSE	FALSE	FALSE	FALSE	FALSE	FALSE	FALSE	1.83846	7.03393	5.27566	0.75306	5.29697
SMARCA4	CGI1746	19	Non-CNV	Angiogenesis	TRUE	0.752916	FALSE	FALSE	FALSE	FALSE	FALSE	FALSE	FALSE	1.88462	-2.26302	4.17755	0.752916	-1.70386
ATRX	KRN 633	23	Non-CNV	Protein Tyrosine Kinase	TRUE	0.752859	FALSE	FALSE	FALSE	FALSE	FALSE	FALSE	FALSE	1.3576	10.3034	5.47106	0.752859	7.75704
MPL	PP242	1	Non-CNV	PI3K/Akt/mTOR	TRUE	0.750646	FALSE	FALSE	FALSE	FALSE	FALSE	FALSE	FALSE	1.84615	57.5602	10.2758	0.750646	43.2073
CBL	Linifanib (ABT-869)	11	Non-CNV	Protein Tyrosine Kinase	TRUE	0.74987	FALSE	FALSE	FALSE	FALSE	FALSE	FALSE	FALSE	1.69231	2.28625	6.72449	0.74987	1.71439
JAK1	FIIN-2	1	CNV	Protein Tyrosine Kinase	TRUE	0.748285	FALSE	FALSE	FALSE	FALSE	FALSE	FALSE	FALSE	1.96302	35.1843	17.0148	0.748285	26.3279
GNA13	SU9516	17	Non-CNV	Cell Cycle	TRUE	0.747671	FALSE	FALSE	FALSE	FALSE	FALSE	FALSE	FALSE	2.92564	-9.95028	20.9029	0.747671	-7.43953
EP300	CCT128930	22	Non-CNV	PI3K/Akt/mTOR	TRUE	0.747387	FALSE	FALSE	FALSE	FALSE	FALSE	FALSE	FALSE	1.92308	7.03393	5.27566	0.747387	5.25707
H3F3A	WYE-125132 (WYE-132)	1	CNV	PI3K/Akt/mTOR	TRUE	0.747036	FALSE	FALSE	FALSE	FALSE	FALSE	FALSE	FALSE	2.15385	65.6448	7.67286	0.747036	49.0391
MDM4	WYE-125132 (WYE-132)	1	CNV	PI3K/Akt/mTOR	TRUE	0.747036	FALSE	FALSE	FALSE	FALSE	FALSE	FALSE	FALSE	2.15385	65.6448	7.67286	0.747036	49.0391
H3F3A	AZD8330	1	CNV	MAPK	TRUE	0.746559	FALSE	FALSE	FALSE	FALSE	FALSE	FALSE	FALSE	2.15385	21.977	15.8121	0.746559	16.4071
MDM4	AZD8330	1	CNV	MAPK	TRUE	0.746559	FALSE	FALSE	FALSE	FALSE	FALSE	FALSE	FALSE	2.15385	21.977	15.8121	0.746559	16.4071
ABL2	GW5074	1	CNV	MAPK	TRUE	0.745924	FALSE	FALSE	FALSE	FALSE	FALSE	FALSE	FALSE	2.04038	8.38937	4.175	0.745924	6.25783
TP53	SU6656	16	Non-CNV	Angiogenesis	FALSE	0.745306	FALSE	FALSE	FALSE	FALSE	FALSE	FALSE	FALSE	2	-6.74484	12.5552	0.745306	-5.02697
GNA11	VX-745	19	Non-CNV	MAPK	TRUE	0.74471	FALSE	FALSE	FALSE	FALSE	FALSE	FALSE	FALSE	1.84615	-3.05918	6.28221	0.74471	-2.2782
MAP2K2	VX-745	19	Non-CNV	MAPK	TRUE	0.74471	FALSE	FALSE	FALSE	FALSE	FALSE	FALSE	FALSE	1.84615	-3.05918	6.28221	0.74471	-2.2782
CBL	VX-702	11	Non-CNV	MAPK	TRUE	0.744456	FALSE	FALSE	FALSE	FALSE	FALSE	FALSE	FALSE	1.69231	-4.36851	5.97502	0.744456	-3.25216
BRAF	PIK-75	7	CNV	PI3K/Akt/mTOR	TRUE	0.74444	FALSE	FALSE	FALSE	FALSE	FALSE	FALSE	FALSE	2.17308	78.872	14.5442	0.74444	58.7155
EZH2	PIK-75	7	Non-CNV	PI3K/Akt/mTOR	TRUE	0.74444	FALSE	FALSE	FALSE	FALSE	FALSE	FALSE	FALSE	2.19231	78.872	14.5442	0.74444	58.7155
MET	PIK-75	7	CNV	PI3K/Akt/mTOR	TRUE	0.74444	FALSE	FALSE	FALSE	FALSE	FALSE	FALSE	FALSE	2.19231	78.872	14.5442	0.74444	58.7155
SMO	PIK-75	7	Non-CNV	PI3K/Akt/mTOR	TRUE	0.74444	FALSE	FALSE	FALSE	FALSE	FALSE	FALSE	FALSE	2.19231	78.872	14.5442	0.74444	58.7155
JAK1	Triciribine	1	CNV	PI3K/Akt/mTOR	TRUE	0.742603	FALSE	FALSE	FALSE	FALSE	FALSE	FALSE	FALSE	1.96302	32.3434	8.73582	0.742603	24.0183
GNA11	CGI1746	19	Non-CNV	Angiogenesis	TRUE	0.742371	FALSE	FALSE	FALSE	FALSE	FALSE	FALSE	FALSE	1.84615	-2.26302	4.17755	0.742371	-1.68
MAP2K2	CGI1746	19	Non-CNV	Angiogenesis	TRUE	0.742371	FALSE	FALSE	FALSE	FALSE	FALSE	FALSE	FALSE	1.84615	-2.26302	4.17755	0.742371	-1.68
ABL2	Tofacitinib (CP-690550,Tasocitinib)	1	CNV	JAK/STAT	TRUE	0.74206	FALSE	FALSE	FALSE	FALSE	FALSE	FALSE	FALSE	2.04038	1.13744	3.08088	0.74206	0.844045
GNA11	Imatinib Mesylate (STI571)	19	Non-CNV	Protein Tyrosine Kinase	TRUE	0.739907	FALSE	FALSE	FALSE	FALSE	FALSE	FALSE	FALSE	1.84615	7.14622	6.27394	0.739907	5.28753
MAP2K2	Imatinib Mesylate (STI571)	19	Non-CNV	Protein Tyrosine Kinase	TRUE	0.739907	FALSE	FALSE	FALSE	TRUE	FALSE	FALSE	TRUE	1.84615	7.14622	6.27394	0.739907	5.28753
MPL	AT13148	1	Non-CNV	PI3K/Akt/mTOR	TRUE	0.739609	FALSE	FALSE	FALSE	FALSE	FALSE	FALSE	FALSE	1.84615	28.5507	15.0234	0.739609	21.1164
ABL1	Palbociclib (PD-0332991) HCl	9	Non-CNV	Cell Cycle	TRUE	0.73923	FALSE	FALSE	FALSE	FALSE	FALSE	FALSE	FALSE	2.03846	13.7377	6.27344	0.73923	10.1553
NOTCH1	Palbociclib (PD-0332991) HCl	9	Non-CNV	Cell Cycle	TRUE	0.73923	FALSE	FALSE	FALSE	FALSE	FALSE	FALSE	FALSE	2.03497	13.7377	6.27344	0.73923	10.1553
TSC1	Palbociclib (PD-0332991) HCl	9	Non-CNV	Cell Cycle	FALSE	0.73923	FALSE	FALSE	FALSE	FALSE	FALSE	FALSE	FALSE	2.03644	13.7377	6.27344	0.73923	10.1553
DNMT3A	TAK-632	2	Non-CNV	MAPK	TRUE	0.739127	FALSE	FALSE	FALSE	FALSE	FALSE	FALSE	FALSE	2.07846	5.96704	11.448	0.739127	4.4104
EED	AS-252424	11	Non-CNV	PI3K/Akt/mTOR	TRUE	0.738888	FALSE	FALSE	FALSE	FALSE	FALSE	FALSE	FALSE	1.8284	-3.50514	5.62266	0.738888	-2.58991
ASXL2	TAK-632	2	Non-CNV	MAPK	TRUE	0.738809	FALSE	FALSE	FALSE	FALSE	FALSE	FALSE	FALSE	2.06977	5.96704	11.448	0.738809	4.40851
ALK	FRAX597	2	CNV	Cytoskeletal Signaling	TRUE	0.738222	FALSE	FALSE	FALSE	FALSE	FALSE	FALSE	FALSE	2.10839	13.6389	10.6116	0.738222	10.0685
JAK1	AP26113	1	CNV	Protein Tyrosine Kinase	TRUE	0.738187	FALSE	FALSE	FALSE	FALSE	FALSE	FALSE	FALSE	1.96302	42.8948	21.3237	0.738187	31.6644
JAK2	CO-1686 (AVL-301)	8	CNV	Protein Tyrosine Kinase	TRUE	0.737858	FALSE	FALSE	FALSE	FALSE	FALSE	FALSE	FALSE	1.831	9.93115	5.59415	0.737858	7.32778
KDM4C	CO-1686 (AVL-301)	9	Non-CNV	Protein Tyrosine Kinase	TRUE	0.737858	FALSE	FALSE	FALSE	FALSE	FALSE	FALSE	FALSE	1.80769	9.93115	5.59415	0.737858	7.32778
ABL1	AMG-900	9	Non-CNV	Cell Cycle	TRUE	0.737455	FALSE	FALSE	FALSE	FALSE	FALSE	FALSE	FALSE	2.03846	14.8885	8.03686	0.737455	10.9796
NOTCH1	AMG-900	9	Non-CNV	Cell Cycle	TRUE	0.737455	FALSE	FALSE	FALSE	FALSE	FALSE	FALSE	FALSE	2.03497	14.8885	8.03686	0.737455	10.9796
TSC1	AMG-900	9	Non-CNV	Cell Cycle	FALSE	0.737455	FALSE	FALSE	FALSE	FALSE	FALSE	FALSE	FALSE	2.03644	14.8885	8.03686	0.737455	10.9796
CREBBP	Saracatinib (AZD0530)	16	Non-CNV	Angiogenesis	TRUE	0.737445	FALSE	FALSE	FALSE	FALSE	FALSE	FALSE	FALSE	1.94231	22.4467	12.5088	0.737445	16.5532
ATRX	SNS-314 Mesylate	23	Non-CNV	Cell Cycle	TRUE	0.737364	FALSE	FALSE	FALSE	FALSE	FALSE	FALSE	FALSE	1.3576	20.5975	6.39702	0.737364	15.1878
CCR5	Fasudil (HA-1077) HCl	3	Non-CNV	Cell Cycle	TRUE	0.736768	FALSE	FALSE	FALSE	FALSE	FALSE	FALSE	FALSE	1.80769	-0.863605	3.75748	0.736768	-0.636276
CTNNB1	Fasudil (HA-1077) HCl	3	Non-CNV	Cell Cycle	TRUE	0.736768	FALSE	FALSE	FALSE	FALSE	FALSE	FALSE	FALSE	1.80769	-0.863605	3.75748	0.736768	-0.636276
PSMB5	Saracatinib (AZD0530)	13	Non-CNV	Angiogenesis	TRUE	0.736407	FALSE	FALSE	FALSE	FALSE	FALSE	FALSE	FALSE	1.98077	22.4467	12.5088	0.736407	16.5299
GNA11	Telatinib	19	Non-CNV	Protein Tyrosine Kinase	TRUE	0.735461	FALSE	FALSE	FALSE	FALSE	FALSE	FALSE	FALSE	1.84615	10.982	7.90666	0.735461	8.07684
MAP2K2	Telatinib	19	Non-CNV	Protein Tyrosine Kinase	TRUE	0.735461	FALSE	FALSE	FALSE	FALSE	FALSE	FALSE	FALSE	1.84615	10.982	7.90666	0.735461	8.07684
PSMB5	PF-562271	13	Non-CNV	Angiogenesis	TRUE	0.735444	FALSE	FALSE	FALSE	FALSE	FALSE	FALSE	FALSE	1.98077	22.8677	10.6251	0.735444	16.8179
GNA11	NU6027	19	Non-CNV	Cell Cycle	TRUE	0.735101	FALSE	FALSE	FALSE	FALSE	FALSE	FALSE	FALSE	1.84615	2.6474	2.88884	0.735101	1.94611
MAP2K2	NU6027	19	Non-CNV	Cell Cycle	TRUE	0.735101	FALSE	FALSE	FALSE	FALSE	FALSE	FALSE	FALSE	1.84615	2.6474	2.88884	0.735101	1.94611
GNA13	Staurosporine	17	Non-CNV	TGF-beta/Smad	TRUE	0.732896	FALSE	FALSE	FALSE	FALSE	FALSE	FALSE	FALSE	2.92564	95.6694	5.46272	0.732896	70.1157
RUNX1	Bosutinib (SKI-606)	20	Non-CNV	Angiogenesis	TRUE	0.732885	FALSE	FALSE	FALSE	FALSE	FALSE	FALSE	FALSE	2	3.6231	12.8382	0.732885	2.65531
TCF3	CYT387	19	Non-CNV	JAK/STAT	TRUE	0.730959	FALSE	FALSE	FALSE	FALSE	FALSE	FALSE	FALSE	1.95957	25.4904	14.6037	0.730959	18.6324
ERBB4	Brivanib (BMS-540215)	2	Non-CNV	Protein Tyrosine Kinase	TRUE	0.73089	FALSE	FALSE	FALSE	FALSE	FALSE	FALSE	FALSE	1.96154	-5.54428	3.20761	0.73089	-4.05226
IDH1	Brivanib (BMS-540215)	2	Non-CNV	Protein Tyrosine Kinase	TRUE	0.73089	FALSE	FALSE	FALSE	FALSE	FALSE	FALSE	FALSE	1.96154	-5.54428	3.20761	0.73089	-4.05226
TP53	Anacardic Acid	16	Non-CNV	Epigenetics	FALSE	0.729803	FALSE	FALSE	FALSE	FALSE	FALSE	FALSE	FALSE	2	-1.02402	4.97973	0.729803	-0.74733
ALK	CNX-2006	2	CNV	Protein Tyrosine Kinase	TRUE	0.729653	FALSE	FALSE	FALSE	FALSE	FALSE	FALSE	FALSE	2.10839	12.3162	9.03835	0.729653	8.98655
PRPS1	SNS-314 Mesylate	23	Non-CNV	Cell Cycle	TRUE	0.728266	FALSE	FALSE	FALSE	FALSE	FALSE	FALSE	FALSE	1.36095	20.5975	6.39702	0.728266	15.0004
SH2D1A	SNS-314 Mesylate	23	Non-CNV	Cell Cycle	TRUE	0.728266	FALSE	FALSE	FALSE	FALSE	FALSE	FALSE	FALSE	1.30769	20.5975	6.39702	0.728266	15.0004
XIAP	SNS-314 Mesylate	23	Non-CNV	Cell Cycle	TRUE	0.728266	FALSE	FALSE	FALSE	FALSE	FALSE	FALSE	FALSE	1.30769	20.5975	6.39702	0.728266	15.0004
TP53	TAK-285	16	Non-CNV	Protein Tyrosine Kinase	FALSE	0.727932	FALSE	FALSE	FALSE	FALSE	FALSE	FALSE	FALSE	2	2.58012	3.6439	0.727932	1.87816
PSMB5	PF-00562271	13	Non-CNV	Angiogenesis	TRUE	0.727044	FALSE	FALSE	FALSE	FALSE	FALSE	FALSE	FALSE	1.98077	17.8611	8.40507	0.727044	12.9858
JAK1	PP242	1	CNV	PI3K/Akt/mTOR	TRUE	0.72666	FALSE	FALSE	FALSE	FALSE	FALSE	FALSE	FALSE	1.96302	57.5602	10.2758	0.72666	41.8267
JAK1	Tivozanib (AV-951)	1	CNV	Protein Tyrosine Kinase	TRUE	0.725426	FALSE	FALSE	FALSE	FALSE	FALSE	FALSE	FALSE	1.96302	15.8542	9.80486	0.725426	11.5011
PPM1D	Ro3280	17	Non-CNV	Cell Cycle	TRUE	0.725009	FALSE	FALSE	FALSE	FALSE	FALSE	FALSE	FALSE	3.19231	29.8507	13.9722	0.725009	21.642
DNMT3A	FRAX597	2	Non-CNV	Cytoskeletal Signaling	TRUE	0.724739	FALSE	FALSE	FALSE	FALSE	FALSE	FALSE	FALSE	2.07846	13.6389	10.6116	0.724739	9.88463
JAK1	BGT226 (NVP-BGT226)	1	CNV	PI3K/Akt/mTOR	TRUE	0.724706	FALSE	FALSE	FALSE	FALSE	FALSE	FALSE	FALSE	1.96302	83.5551	15.9539	0.724706	60.5529
MPL	VS-5584 (SB2343)	1	Non-CNV	PI3K/Akt/mTOR	TRUE	0.724568	FALSE	FALSE	FALSE	FALSE	FALSE	FALSE	FALSE	1.84615	65.236	7.92625	0.724568	47.2679
HDAC9	AS-604850	6	Non-CNV	PI3K/Akt/mTOR	TRUE	0.724054	FALSE	FALSE	FALSE	FALSE	FALSE	FALSE	FALSE	2.11538	-0.132746	3.17529	0.724054	-0.0961154
JAK1	HMN-214	1	CNV	Cell Cycle	TRUE	0.724003	FALSE	FALSE	FALSE	FALSE	FALSE	FALSE	FALSE	1.96302	51.8586	12.9515	0.724003	37.5458
ASXL2	VX-702	2	Non-CNV	MAPK	TRUE	0.723566	FALSE	FALSE	FALSE	FALSE	FALSE	FALSE	FALSE	2.06977	-4.36851	5.97502	0.723566	-3.1609
FBXW7	Tepotinib (EMD 1214063)	4	Non-CNV	Protein Tyrosine Kinase	TRUE	0.723488	FALSE	FALSE	FALSE	FALSE	FALSE	FALSE	FALSE	2.03846	-2.6904	3.6208	0.723488	-1.94647
FGFR3	Tepotinib (EMD 1214063)	4	CNV	Protein Tyrosine Kinase	TRUE	0.723488	FALSE	FALSE	FALSE	FALSE	FALSE	FALSE	FALSE	2.03846	-2.6904	3.6208	0.723488	-1.94647
KDR	Tepotinib (EMD 1214063)	4	Non-CNV	Protein Tyrosine Kinase	TRUE	0.723488	FALSE	FALSE	FALSE	FALSE	FALSE	FALSE	FALSE	2.03846	-2.6904	3.6208	0.723488	-1.94647
KIT	Tepotinib (EMD 1214063)	4	CNV	Protein Tyrosine Kinase	TRUE	0.723488	FALSE	FALSE	FALSE	FALSE	FALSE	FALSE	FALSE	2.03497	-2.6904	3.6208	0.723488	-1.94647
PDGFRA	Tepotinib (EMD 1214063)	4	CNV	Protein Tyrosine Kinase	TRUE	0.723488	FALSE	FALSE	FALSE	FALSE	FALSE	FALSE	FALSE	2.03846	-2.6904	3.6208	0.723488	-1.94647
WHSC1	Tepotinib (EMD 1214063)	4	Non-CNV	Protein Tyrosine Kinase	FALSE	0.723488	FALSE	FALSE	FALSE	FALSE	FALSE	FALSE	FALSE	2.03782	-2.6904	3.6208	0.723488	-1.94647
PSMB5	Honokiol	13	Non-CNV	PI3K/Akt/mTOR	TRUE	0.720547	FALSE	FALSE	FALSE	FALSE	FALSE	FALSE	FALSE	1.98077	5.81153	4.17407	0.720547	4.18748
FBXW7	LY294002	4	Non-CNV	PI3K/Akt/mTOR	TRUE	0.719696	FALSE	FALSE	FALSE	FALSE	FALSE	FALSE	FALSE	2.03846	2.79756	2.49388	0.719696	2.0134
FGFR3	LY294002	4	CNV	PI3K/Akt/mTOR	TRUE	0.719696	FALSE	FALSE	FALSE	FALSE	FALSE	FALSE	FALSE	2.03846	2.79756	2.49388	0.719696	2.0134
KIT	LY294002	4	CNV	PI3K/Akt/mTOR	TRUE	0.719696	FALSE	FALSE	FALSE	FALSE	FALSE	FALSE	FALSE	2.03497	2.79756	2.49388	0.719696	2.0134
PDGFRA	LY294002	4	CNV	PI3K/Akt/mTOR	TRUE	0.719696	FALSE	FALSE	FALSE	FALSE	FALSE	FALSE	FALSE	2.03846	2.79756	2.49388	0.719696	2.0134
WHSC1	LY294002	4	Non-CNV	PI3K/Akt/mTOR	FALSE	0.719696	FALSE	FALSE	FALSE	FALSE	FALSE	FALSE	FALSE	2.03782	2.79756	2.49388	0.719696	2.0134
FBXW7	TAK-715	4	Non-CNV	MAPK	TRUE	0.71946	FALSE	FALSE	FALSE	FALSE	FALSE	FALSE	FALSE	2.03846	-5.7332	3.97163	0.71946	-4.12481
FGFR3	TAK-715	4	CNV	MAPK	TRUE	0.71946	FALSE	FALSE	FALSE	FALSE	FALSE	FALSE	FALSE	2.03846	-5.7332	3.97163	0.71946	-4.12481
KDR	TAK-715	4	Non-CNV	MAPK	TRUE	0.71946	FALSE	FALSE	FALSE	FALSE	FALSE	FALSE	FALSE	2.03846	-5.7332	3.97163	0.71946	-4.12481
KIT	TAK-715	4	CNV	MAPK	TRUE	0.71946	FALSE	FALSE	FALSE	FALSE	FALSE	FALSE	FALSE	2.03497	-5.7332	3.97163	0.71946	-4.12481
PDGFRA	TAK-715	4	CNV	MAPK	TRUE	0.71946	FALSE	FALSE	FALSE	FALSE	FALSE	FALSE	FALSE	2.03846	-5.7332	3.97163	0.71946	-4.12481
WHSC1	TAK-715	4	Non-CNV	MAPK	TRUE	0.71946	FALSE	FALSE	FALSE	FALSE	FALSE	FALSE	FALSE	2.03782	-5.7332	3.97163	0.71946	-4.12481
ABL2	PF-562271	1	CNV	Angiogenesis	TRUE	0.718923	FALSE	FALSE	FALSE	FALSE	FALSE	FALSE	FALSE	2.04038	22.8677	10.6251	0.718923	16.4401
MPL	Dorsomorphin (Compound C)	1	Non-CNV	PI3K/Akt/mTOR	TRUE	0.718589	FALSE	FALSE	FALSE	FALSE	FALSE	FALSE	FALSE	1.84615	12.1926	6.57847	0.718589	8.76149
PPM1D	IMD 0354	17	Non-CNV	NF-KB	TRUE	0.718086	FALSE	FALSE	FALSE	FALSE	FALSE	FALSE	FALSE	3.19231	45.5512	8.51064	0.718086	32.7097
DNMT3A	PFK15	2	Non-CNV	Others	TRUE	0.717387	FALSE	FALSE	FALSE	FALSE	FALSE	FALSE	FALSE	2.07846	3.97646	7.38847	0.717387	2.85266
ACVR1	SL-327	2	Non-CNV	MAPK	TRUE	0.717078	FALSE	FALSE	FALSE	FALSE	FALSE	FALSE	FALSE	2.03394	-3.92499	4.37163	0.717078	-2.81453
GATA1	BYL719	23	Non-CNV	PI3K/Akt/mTOR	TRUE	0.716641	FALSE	FALSE	FALSE	FALSE	FALSE	FALSE	FALSE	1.34615	15.2648	6.86285	0.716641	10.9394
ZMYM3	BYL719	23	Non-CNV	PI3K/Akt/mTOR	FALSE	0.716641	FALSE	FALSE	FALSE	FALSE	FALSE	FALSE	FALSE	1.47692	15.2648	6.86285	0.716641	10.9394
ALK	TAK-632	2	CNV	MAPK	TRUE	0.716462	FALSE	FALSE	FALSE	FALSE	FALSE	FALSE	FALSE	2.10839	5.96704	11.448	0.716462	4.27516
JAK1	GDC-0349	1	CNV	PI3K/Akt/mTOR	TRUE	0.715853	FALSE	FALSE	FALSE	FALSE	FALSE	FALSE	FALSE	1.96302	48.4208	11.0651	0.715853	34.6622
GNA11	Linifanib (ABT-869)	19	Non-CNV	Protein Tyrosine Kinase	TRUE	0.715783	FALSE	FALSE	FALSE	FALSE	FALSE	FALSE	FALSE	1.84615	2.28625	6.72449	0.715783	1.63646
MAP2K2	Linifanib (ABT-869)	19	Non-CNV	Protein Tyrosine Kinase	TRUE	0.715783	FALSE	FALSE	FALSE	FALSE	FALSE	FALSE	FALSE	1.84615	2.28625	6.72449	0.715783	1.63646
MDM2	MEK162 (ARRY-162, ARRY-438162)	12	CNV	MAPK	TRUE	0.715678	FALSE	FALSE	FALSE	FALSE	FALSE	FALSE	FALSE	2.10769	-4.78452	7.44237	0.715678	-3.42417
H3F3A	VX-745	1	CNV	MAPK	TRUE	0.715375	FALSE	FALSE	FALSE	FALSE	FALSE	FALSE	FALSE	2.15385	-3.05918	6.28221	0.715375	-2.18846
MDM4	VX-745	1	CNV	MAPK	TRUE	0.715375	FALSE	FALSE	FALSE	FALSE	FALSE	FALSE	FALSE	2.15385	-3.05918	6.28221	0.715375	-2.18846
CRLF2	Cabozantinib malate (XL184)	22	Non-CNV	Protein Tyrosine Kinase	TRUE	0.715365	FALSE	FALSE	FALSE	FALSE	FALSE	FALSE	FALSE	1.38462	16.4784	9.9438	0.715365	11.788
DDX3X	Cabozantinib malate (XL184)	23	Non-CNV	Protein Tyrosine Kinase	TRUE	0.715365	FALSE	FALSE	FALSE	FALSE	FALSE	FALSE	FALSE	1.40039	16.4784	9.9438	0.715365	11.788
KDM6A	Cabozantinib malate (XL184)	23	Non-CNV	Protein Tyrosine Kinase	TRUE	0.715365	FALSE	FALSE	FALSE	FALSE	FALSE	FALSE	FALSE	1.40891	16.4784	9.9438	0.715365	11.788
ABL2	OSU-03012 (AR-12)	1	CNV	PI3K/Akt/mTOR	TRUE	0.715056	FALSE	FALSE	FALSE	FALSE	FALSE	FALSE	FALSE	2.04038	2.61407	4.98128	0.715056	1.8692
TCF3	ETP-46464	19	Non-CNV	PI3K/Akt/mTOR	TRUE	0.714816	FALSE	FALSE	FALSE	FALSE	FALSE	FALSE	FALSE	1.95957	29.4486	9.46005	0.714816	21.0503
NCOR2	MEK162 (ARRY-162, ARRY-438162)	12	Non-CNV	MAPK	TRUE	0.714361	FALSE	FALSE	FALSE	FALSE	FALSE	FALSE	FALSE	2.11538	-4.78452	7.44237	0.714361	-3.41787
PTPN11	MEK162 (ARRY-162, ARRY-438162)	12	Non-CNV	MAPK	TRUE	0.714361	FALSE	FALSE	FALSE	FALSE	FALSE	FALSE	FALSE	2.11538	-4.78452	7.44237	0.714361	-3.41787
SH2B3	MEK162 (ARRY-162, ARRY-438162)	12	Non-CNV	MAPK	TRUE	0.714361	FALSE	FALSE	FALSE	FALSE	FALSE	FALSE	FALSE	2.08654	-4.78452	7.44237	0.714361	-3.41787
SOCS2	MEK162 (ARRY-162, ARRY-438162)	12	Non-CNV	MAPK	TRUE	0.714361	FALSE	FALSE	FALSE	FALSE	FALSE	FALSE	FALSE	2.11538	-4.78452	7.44237	0.714361	-3.41787
TET2	Tepotinib (EMD 1214063)	4	Non-CNV	Protein Tyrosine Kinase	FALSE	0.714124	FALSE	FALSE	FALSE	FALSE	FALSE	FALSE	FALSE	2.0159	-2.6904	3.6208	0.714124	-1.92128
ATRX	A66	23	Non-CNV	PI3K/Akt/mTOR	TRUE	0.713632	FALSE	FALSE	FALSE	FALSE	FALSE	FALSE	FALSE	1.3576	9.78812	5.22068	0.713632	6.98512
GNA13	KX2-391	17	Non-CNV	Angiogenesis	TRUE	0.7134	FALSE	FALSE	FALSE	FALSE	FALSE	FALSE	FALSE	2.92564	51.2134	9.35587	0.7134	36.5356
CALR	Sorafenib Tosylate	19	Non-CNV	MAPK	TRUE	0.713352	FALSE	FALSE	FALSE	FALSE	FALSE	FALSE	FALSE	1.84615	18.7491	8.27089	0.713352	13.3747
CEBPA	Sorafenib Tosylate	19	Non-CNV	MAPK	TRUE	0.713352	FALSE	FALSE	FALSE	FALSE	FALSE	FALSE	FALSE	1.94406	18.7491	8.27089	0.713352	13.3747
CIC	Sorafenib Tosylate	19	Non-CNV	MAPK	TRUE	0.713352	FALSE	FALSE	FALSE	FALSE	FALSE	FALSE	FALSE	1.84615	18.7491	8.27089	0.713352	13.3747
CRLF1	Sorafenib Tosylate	19	Non-CNV	MAPK	TRUE	0.713352	FALSE	FALSE	FALSE	FALSE	FALSE	FALSE	FALSE	1.85953	18.7491	8.27089	0.713352	13.3747
JAK3	Sorafenib Tosylate	19	CNV	MAPK	TRUE	0.713352	FALSE	FALSE	FALSE	TRUE	FALSE	FALSE	TRUE	1.85128	18.7491	8.27089	0.713352	13.3747
FBXW7	PHT-427	4	Non-CNV	PI3K/Akt/mTOR	TRUE	0.713315	FALSE	FALSE	FALSE	FALSE	FALSE	FALSE	FALSE	2.03846	-2.83461	5.18714	0.713315	-2.02197
FGFR3	PHT-427	4	CNV	PI3K/Akt/mTOR	TRUE	0.713315	FALSE	FALSE	FALSE	FALSE	FALSE	FALSE	FALSE	2.03846	-2.83461	5.18714	0.713315	-2.02197
KDR	PHT-427	4	Non-CNV	PI3K/Akt/mTOR	TRUE	0.713315	FALSE	FALSE	FALSE	FALSE	FALSE	FALSE	FALSE	2.03846	-2.83461	5.18714	0.713315	-2.02197
KIT	PHT-427	4	CNV	PI3K/Akt/mTOR	TRUE	0.713315	FALSE	FALSE	FALSE	FALSE	FALSE	FALSE	FALSE	2.03497	-2.83461	5.18714	0.713315	-2.02197
PDGFRA	PHT-427	4	CNV	PI3K/Akt/mTOR	TRUE	0.713315	FALSE	FALSE	FALSE	FALSE	FALSE	FALSE	FALSE	2.03846	-2.83461	5.18714	0.713315	-2.02197
WHSC1	PHT-427	4	Non-CNV	PI3K/Akt/mTOR	FALSE	0.713315	FALSE	FALSE	FALSE	FALSE	FALSE	FALSE	FALSE	2.03782	-2.83461	5.18714	0.713315	-2.02197
PSMB5	Losmapimod (GW856553X)	13	Non-CNV	MAPK	TRUE	0.713026	FALSE	FALSE	FALSE	FALSE	FALSE	FALSE	FALSE	1.98077	-2.74678	16.4091	0.713026	-1.95852
PHF6	Rigosertib (ON-01910)	23	Non-CNV	Cell Cycle	TRUE	0.71267	FALSE	FALSE	FALSE	FALSE	FALSE	FALSE	FALSE	2.0579	57.1603	10.9364	0.71267	40.7365
TP53	AS-604850	16	Non-CNV	PI3K/Akt/mTOR	FALSE	0.71187	FALSE	FALSE	FALSE	FALSE	FALSE	FALSE	FALSE	2	-0.132746	3.17529	0.71187	-0.0944982
H3F3A	TG101348 (SAR302503)	1	CNV	JAK/STAT	TRUE	0.711846	FALSE	FALSE	FALSE	FALSE	FALSE	FALSE	FALSE	2.15385	36.2549	17.3341	0.711846	25.8079
MDM4	TG101348 (SAR302503)	1	CNV	JAK/STAT	TRUE	0.711846	FALSE	FALSE	FALSE	FALSE	FALSE	FALSE	FALSE	2.15385	36.2549	17.3341	0.711846	25.8079
MYCN	VX-680 (Tozasertib, MK-0457)	2	CNV	Cell Cycle	TRUE	0.711164	FALSE	FALSE	FALSE	FALSE	FALSE	FALSE	FALSE	27.9269	11.0709	7.3311	0.711164	7.87322
GNA13	Ro3280	17	Non-CNV	Cell Cycle	TRUE	0.710163	FALSE	FALSE	FALSE	FALSE	FALSE	FALSE	FALSE	2.92564	29.8507	13.9722	0.710163	21.1989
JAK1	Everolimus (RAD001)	1	CNV	PI3K/Akt/mTOR	TRUE	0.710121	FALSE	FALSE	FALSE	FALSE	FALSE	FALSE	FALSE	1.96302	31.273	12.1864	0.710121	22.2076
GNA11	Masitinib (AB1010)	19	Non-CNV	Protein Tyrosine Kinase	TRUE	0.709975	FALSE	FALSE	FALSE	FALSE	FALSE	FALSE	FALSE	1.84615	12.6494	6.86156	0.709975	8.98079
MAP2K2	Masitinib (AB1010)	19	Non-CNV	Protein Tyrosine Kinase	TRUE	0.709975	FALSE	FALSE	FALSE	FALSE	FALSE	FALSE	FALSE	1.84615	12.6494	6.86156	0.709975	8.98079
PSMB5	Tyrphostin AG 879	13	Non-CNV	Protein Tyrosine Kinase	TRUE	0.709537	FALSE	FALSE	FALSE	FALSE	FALSE	FALSE	FALSE	1.98077	8.84869	4.60812	0.709537	6.27847
ABL1	OSI-027	9	Non-CNV	PI3K/Akt/mTOR	TRUE	0.709468	FALSE	FALSE	FALSE	FALSE	FALSE	FALSE	FALSE	2.03846	50.5368	8.14644	0.709468	35.8543
NOTCH1	OSI-027	9	Non-CNV	PI3K/Akt/mTOR	TRUE	0.709468	FALSE	FALSE	FALSE	FALSE	FALSE	FALSE	FALSE	2.03497	50.5368	8.14644	0.709468	35.8543
TSC1	OSI-027	9	Non-CNV	PI3K/Akt/mTOR	FALSE	0.709468	FALSE	FALSE	FALSE	FALSE	FALSE	FALSE	FALSE	2.03644	50.5368	8.14644	0.709468	35.8543
ALK	SB203580	2	CNV	MAPK	TRUE	0.70913	FALSE	FALSE	FALSE	FALSE	FALSE	FALSE	FALSE	2.10839	-4.36493	4.77192	0.70913	-3.0953
GATA1	ANA-12	23	Non-CNV	Protein Tyrosine Kinase	TRUE	0.708971	FALSE	FALSE	FALSE	FALSE	FALSE	FALSE	FALSE	1.34615	-0.106069	9.39895	0.708971	-0.0752
ZMYM3	ANA-12	23	Non-CNV	Protein Tyrosine Kinase	FALSE	0.708971	FALSE	FALSE	FALSE	FALSE	FALSE	FALSE	FALSE	1.47692	-0.106069	9.39895	0.708971	-0.0752
JAK2	AZ 628	8	CNV	MAPK	TRUE	0.708239	FALSE	FALSE	FALSE	FALSE	FALSE	FALSE	FALSE	1.831	-1.99355	12.926	0.708239	-1.41191
KDM4C	AZ 628	9	Non-CNV	MAPK	TRUE	0.708239	FALSE	FALSE	FALSE	FALSE	FALSE	FALSE	FALSE	1.80769	-1.99355	12.926	0.708239	-1.41191
APC	URMC-099	5	Non-CNV	Others	TRUE	0.708202	FALSE	FALSE	FALSE	FALSE	FALSE	FALSE	FALSE	2.07311	-6.69592	9.15221	0.708202	-4.74206
CSF1R	URMC-099	5	Non-CNV	Others	TRUE	0.708202	FALSE	FALSE	FALSE	FALSE	FALSE	FALSE	FALSE	2.07692	-6.69592	9.15221	0.708202	-4.74206
EBF1	URMC-099	5	Non-CNV	Others	TRUE	0.708202	FALSE	FALSE	FALSE	FALSE	FALSE	FALSE	FALSE	2.07452	-6.69592	9.15221	0.708202	-4.74206
FGFR4	URMC-099	5	CNV	Others	TRUE	0.708202	FALSE	FALSE	FALSE	FALSE	FALSE	FALSE	FALSE	2.07101	-6.69592	9.15221	0.708202	-4.74206
IL7R	URMC-099	4	Non-CNV	Others	TRUE	0.708202	FALSE	FALSE	FALSE	FALSE	FALSE	FALSE	FALSE	2.07692	-6.69592	9.15221	0.708202	-4.74206
NPM1	URMC-099	5	Non-CNV	Others	TRUE	0.708202	FALSE	FALSE	FALSE	FALSE	FALSE	FALSE	FALSE	2.07692	-6.69592	9.15221	0.708202	-4.74206
PDGFRB	URMC-099	5	Non-CNV	Others	TRUE	0.708202	FALSE	FALSE	FALSE	FALSE	FALSE	FALSE	FALSE	2.07692	-6.69592	9.15221	0.708202	-4.74206
PIK3R1	URMC-099	5	Non-CNV	Others	TRUE	0.708202	FALSE	FALSE	FALSE	FALSE	FALSE	FALSE	FALSE	2.07143	-6.69592	9.15221	0.708202	-4.74206
TP53	Ruxolitinib (INCB018424)	16	Non-CNV	JAK/STAT	FALSE	0.708016	FALSE	FALSE	FALSE	FALSE	FALSE	FALSE	FALSE	2	0.698623	10.2756	0.708016	0.494637
ACVR1	GW441756	2	Non-CNV	Protein Tyrosine Kinase	TRUE	0.707578	FALSE	FALSE	FALSE	FALSE	FALSE	FALSE	FALSE	2.03394	2.26842	5.10901	0.707578	1.60509
TP53	SKI II	16	Non-CNV	GPCR & G Protein	TRUE	0.707049	FALSE	FALSE	FALSE	FALSE	FALSE	FALSE	FALSE	2	0.00969139	5.77399	0.707049	0.00685229
TCF3	LY2835219	19	Non-CNV	Cell Cycle	TRUE	0.706936	FALSE	FALSE	FALSE	FALSE	FALSE	FALSE	FALSE	1.95957	29.7449	11.6136	0.706936	21.0278
CDKN2A	AZ 628	9	Non-CNV	MAPK	TRUE	0.706512	FALSE	FALSE	FALSE	FALSE	FALSE	FALSE	FALSE	1.76923	-1.99355	12.926	0.706512	-1.40847
PHF6	Palbociclib (PD-0332991) HCl	23	Non-CNV	Cell Cycle	TRUE	0.706047	FALSE	FALSE	FALSE	FALSE	FALSE	FALSE	FALSE	2.0579	13.7377	6.27344	0.706047	9.69945
MPL	GDC-0980 (RG7422)	1	Non-CNV	PI3K/Akt/mTOR	TRUE	0.705253	FALSE	FALSE	FALSE	FALSE	FALSE	FALSE	FALSE	1.84615	64.503	8.10357	0.705253	45.4909
TCF3	Ponatinib (AP24534)	19	Non-CNV	Angiogenesis	TRUE	0.704946	FALSE	FALSE	FALSE	FALSE	FALSE	FALSE	FALSE	1.95957	32.7885	16.4217	0.704946	23.1141
ALK	PIK-293	2	CNV	PI3K/Akt/mTOR	TRUE	0.704198	FALSE	FALSE	FALSE	FALSE	FALSE	FALSE	FALSE	2.10839	9.72183	3.62341	0.704198	6.84609
TCF3	GDC-0349	19	Non-CNV	PI3K/Akt/mTOR	TRUE	0.703525	FALSE	FALSE	FALSE	FALSE	FALSE	FALSE	FALSE	1.95957	48.4208	11.0651	0.703525	34.0653
MPL	RKI-1447	1	Non-CNV	Cell Cycle	TRUE	0.703454	FALSE	FALSE	FALSE	FALSE	FALSE	FALSE	FALSE	1.84615	30.137	13.4136	0.703454	21.2
JAK2	BMS-536924	8	CNV	Protein Tyrosine Kinase	TRUE	0.703207	FALSE	FALSE	FALSE	FALSE	FALSE	FALSE	FALSE	1.831	9.79489	7.40107	0.703207	6.88783
KDM4C	BMS-536924	9	Non-CNV	Protein Tyrosine Kinase	TRUE	0.703207	FALSE	FALSE	FALSE	FALSE	FALSE	FALSE	FALSE	1.80769	9.79489	7.40107	0.703207	6.88783
MYCN	HS-173	2	CNV	PI3K/Akt/mTOR	TRUE	0.702947	FALSE	FALSE	FALSE	FALSE	FALSE	FALSE	FALSE	27.9269	46.1933	12.5871	0.702947	32.4715
TET2	LY294002	4	Non-CNV	PI3K/Akt/mTOR	FALSE	0.701964	FALSE	FALSE	FALSE	FALSE	FALSE	FALSE	FALSE	2.0159	2.79756	2.49388	0.701964	1.96379
ASXL2	CO-1686 (AVL-301)	2	Non-CNV	Protein Tyrosine Kinase	TRUE	0.701467	FALSE	FALSE	FALSE	FALSE	FALSE	FALSE	FALSE	2.06977	9.93115	5.59415	0.701467	6.96637
ABL1	JNJ-7706621	9	Non-CNV	Cell Cycle	TRUE	0.701319	FALSE	FALSE	FALSE	FALSE	FALSE	FALSE	FALSE	2.03846	13.4209	9.4013	0.701319	9.41233
NOTCH1	JNJ-7706621	9	Non-CNV	Cell Cycle	TRUE	0.701319	FALSE	FALSE	FALSE	FALSE	FALSE	FALSE	FALSE	2.03497	13.4209	9.4013	0.701319	9.41233
TSC1	JNJ-7706621	9	Non-CNV	Cell Cycle	FALSE	0.701319	FALSE	FALSE	FALSE	FALSE	FALSE	FALSE	FALSE	2.03644	13.4209	9.4013	0.701319	9.41233
GNA11	TG101348 (SAR302503)	19	Non-CNV	JAK/STAT	TRUE	0.701227	FALSE	FALSE	FALSE	FALSE	FALSE	FALSE	FALSE	1.84615	36.2549	17.3341	0.701227	25.423
MAP2K2	TG101348 (SAR302503)	19	Non-CNV	JAK/STAT	TRUE	0.701227	FALSE	FALSE	FALSE	FALSE	FALSE	FALSE	FALSE	1.84615	36.2549	17.3341	0.701227	25.423
JAK1	AZD3463	1	CNV	Protein Tyrosine Kinase	TRUE	0.701103	FALSE	FALSE	FALSE	FALSE	FALSE	FALSE	FALSE	1.96302	65.1767	17.4209	0.701103	45.6955
ABL2	GF109203X	1	CNV	TGF-beta/Smad	TRUE	0.700653	FALSE	FALSE	FALSE	FALSE	FALSE	FALSE	FALSE	2.04038	1.4628	6.1405	0.700653	1.02491
GNA11	Temsirolimus (CCI-779, NSC 683864)	19	Non-CNV	PI3K/Akt/mTOR	TRUE	0.699841	FALSE	FALSE	FALSE	FALSE	FALSE	FALSE	FALSE	1.84615	31.5262	11.2339	0.699841	22.0633
MAP2K2	Temsirolimus (CCI-779, NSC 683864)	19	Non-CNV	PI3K/Akt/mTOR	TRUE	0.699841	FALSE	FALSE	FALSE	FALSE	FALSE	FALSE	FALSE	1.84615	31.5262	11.2339	0.699841	22.0633
ATRX	Varlitinib	23	Non-CNV	Protein Tyrosine Kinase	TRUE	0.699779	FALSE	FALSE	FALSE	FALSE	FALSE	FALSE	FALSE	1.3576	2.66146	4.42478	0.699779	1.86243
ARID1B	NVP-BHG712	6	Non-CNV	Protein Tyrosine Kinase	TRUE	0.699059	FALSE	FALSE	FALSE	FALSE	FALSE	FALSE	FALSE	1.93029	-9.5634	5.48486	0.699059	-6.68538
CCND3	NVP-BHG712	6	Non-CNV	Protein Tyrosine Kinase	TRUE	0.699059	FALSE	FALSE	FALSE	FALSE	FALSE	FALSE	FALSE	1.92308	-9.5634	5.48486	0.699059	-6.68538
DAXX	NVP-BHG712	6	Non-CNV	Protein Tyrosine Kinase	TRUE	0.699059	FALSE	FALSE	FALSE	FALSE	FALSE	FALSE	FALSE	1.92308	-9.5634	5.48486	0.699059	-6.68538
ESR1	NVP-BHG712	6	Non-CNV	Protein Tyrosine Kinase	TRUE	0.699059	FALSE	FALSE	FALSE	FALSE	FALSE	FALSE	FALSE	1.92308	-9.5634	5.48486	0.699059	-6.68538
HIST1H3B	NVP-BHG712	6	Non-CNV	Protein Tyrosine Kinase	TRUE	0.699059	FALSE	FALSE	FALSE	FALSE	FALSE	FALSE	FALSE	1.92308	-9.5634	5.48486	0.699059	-6.68538
TPMT	NVP-BHG712	6	Non-CNV	Protein Tyrosine Kinase	FALSE	0.699059	FALSE	FALSE	FALSE	FALSE	FALSE	FALSE	FALSE	1.92308	-9.5634	5.48486	0.699059	-6.68538
ASXL2	PFK15	2	Non-CNV	Others	TRUE	0.698837	FALSE	FALSE	FALSE	FALSE	FALSE	FALSE	FALSE	2.06977	3.97646	7.38847	0.698837	2.7789
RHOA	XL147	3	Non-CNV	PI3K/Akt/mTOR	TRUE	0.698813	FALSE	FALSE	FALSE	FALSE	FALSE	FALSE	FALSE	1.73846	0.0772393	4.53777	0.698813	0.0539758
MPL	Volasertib (BI 6727)	1	Non-CNV	Cell Cycle	TRUE	0.698701	FALSE	FALSE	FALSE	FALSE	FALSE	FALSE	FALSE	1.84615	33.2278	10.0992	0.698701	23.2163
STAT3	AZD4547	17	Non-CNV	Angiogenesis	TRUE	0.698395	FALSE	FALSE	FALSE	FALSE	FALSE	FALSE	FALSE	2.52198	11.9868	10.2455	0.698395	8.37154
ABL1	Aurora A Inhibitor I	9	Non-CNV	Cell Cycle	TRUE	0.697716	FALSE	FALSE	FALSE	FALSE	FALSE	FALSE	FALSE	2.03846	16.063	8.29517	0.697716	11.2074
NOTCH1	Aurora A Inhibitor I	9	Non-CNV	Cell Cycle	TRUE	0.697716	FALSE	FALSE	FALSE	FALSE	FALSE	FALSE	FALSE	2.03497	16.063	8.29517	0.697716	11.2074
TSC1	Aurora A Inhibitor I	9	Non-CNV	Cell Cycle	FALSE	0.697716	FALSE	FALSE	FALSE	FALSE	FALSE	FALSE	FALSE	2.03644	16.063	8.29517	0.697716	11.2074
CRLF2	Wortmannin	22	Non-CNV	PI3K/Akt/mTOR	TRUE	0.697615	FALSE	FALSE	FALSE	FALSE	FALSE	FALSE	FALSE	1.38462	19.6093	7.54043	0.697615	13.6797
DDX3X	Wortmannin	23	Non-CNV	PI3K/Akt/mTOR	TRUE	0.697615	FALSE	FALSE	FALSE	FALSE	FALSE	FALSE	FALSE	1.40039	19.6093	7.54043	0.697615	13.6797
KDM6A	Wortmannin	23	Non-CNV	PI3K/Akt/mTOR	TRUE	0.697615	FALSE	FALSE	FALSE	FALSE	FALSE	FALSE	FALSE	1.40891	19.6093	7.54043	0.697615	13.6797
ALK	Sunitinib Malate	2	CNV	Protein Tyrosine Kinase	TRUE	0.697513	FALSE	FALSE	FALSE	TRUE	FALSE	FALSE	TRUE	2.10839	7.57214	13.0353	0.697513	5.28166
ERBB2	MK-2461	17	CNV	Protein Tyrosine Kinase	TRUE	0.697062	FALSE	FALSE	FALSE	FALSE	FALSE	FALSE	FALSE	2.42308	15.7808	8.71873	0.697062	11.0002
CSF3R	AZ 628	1	Non-CNV	MAPK	TRUE	0.696658	FALSE	FALSE	FALSE	FALSE	FALSE	FALSE	FALSE	1.80769	-1.99355	12.926	0.696658	-1.38882
ID3	AZ 628	1	Non-CNV	MAPK	TRUE	0.696658	FALSE	FALSE	FALSE	FALSE	FALSE	FALSE	FALSE	1.76923	-1.99355	12.926	0.696658	-1.38882
PRPS1	A66	23	Non-CNV	PI3K/Akt/mTOR	TRUE	0.696195	FALSE	FALSE	FALSE	FALSE	FALSE	FALSE	FALSE	1.36095	9.78812	5.22068	0.696195	6.81444
SH2D1A	A66	23	Non-CNV	PI3K/Akt/mTOR	TRUE	0.696195	FALSE	FALSE	FALSE	FALSE	FALSE	FALSE	FALSE	1.30769	9.78812	5.22068	0.696195	6.81444
XIAP	A66	23	Non-CNV	PI3K/Akt/mTOR	TRUE	0.696195	FALSE	FALSE	FALSE	FALSE	FALSE	FALSE	FALSE	1.30769	9.78812	5.22068	0.696195	6.81444
CREBBP	NVP-BSK805 2HCl	16	Non-CNV	JAK/STAT	TRUE	0.696065	FALSE	FALSE	FALSE	FALSE	FALSE	FALSE	FALSE	1.94231	5.1316	5.04485	0.696065	3.57193
ATRX	ANA-12	23	Non-CNV	Protein Tyrosine Kinase	TRUE	0.69601	FALSE	FALSE	FALSE	FALSE	FALSE	FALSE	FALSE	1.3576	-0.106069	9.39895	0.69601	-0.0738252
ABL2	SB202190 (FHPI)	1	CNV	MAPK	TRUE	0.695548	FALSE	FALSE	FALSE	FALSE	FALSE	FALSE	FALSE	2.04038	9.25139	8.83367	0.695548	6.43478
SETD2	Fasudil (HA-1077) HCl	3	Non-CNV	Cell Cycle	TRUE	0.695144	FALSE	FALSE	FALSE	FALSE	FALSE	FALSE	FALSE	1.82418	-0.863605	3.75748	0.695144	-0.60033
TCF3	Degrasyn (WP1130)	19	Non-CNV	Angiogenesis	TRUE	0.694751	FALSE	FALSE	FALSE	FALSE	FALSE	FALSE	FALSE	1.95957	9.16481	2.81065	0.694751	6.36726
ERBB2	AZD4547	17	CNV	Angiogenesis	TRUE	0.694377	FALSE	TRUE	FALSE	FALSE	FALSE	FALSE	TRUE	2.42308	11.9868	10.2455	0.694377	8.32337
TP53	SB202190 (FHPI)	16	Non-CNV	MAPK	FALSE	0.69407	FALSE	FALSE	FALSE	FALSE	FALSE	FALSE	FALSE	2	9.25139	8.83367	0.69407	6.4211
ASXL2	WZ4002	2	Non-CNV	Protein Tyrosine Kinase	TRUE	0.694043	FALSE	FALSE	FALSE	FALSE	FALSE	FALSE	FALSE	2.06977	8.65796	6.06122	0.694043	6.009
TCF3	GDC-0980 (RG7422)	19	Non-CNV	PI3K/Akt/mTOR	TRUE	0.693332	FALSE	FALSE	FALSE	FALSE	FALSE	FALSE	FALSE	1.95957	64.503	8.10357	0.693332	44.722
TP53	Filgotinib (GLPG0634)	16	Non-CNV	JAK/STAT	FALSE	0.693068	FALSE	FALSE	FALSE	FALSE	FALSE	FALSE	FALSE	2	0.18494	9.96533	0.693068	0.128176
GATA1	PIK-93	23	Non-CNV	PI3K/Akt/mTOR	FALSE	0.691111	FALSE	FALSE	FALSE	FALSE	FALSE	FALSE	FALSE	1.34615	16.2266	8.57237	0.691111	11.2144
ZMYM3	PIK-93	23	Non-CNV	PI3K/Akt/mTOR	FALSE	0.691111	FALSE	FALSE	FALSE	FALSE	FALSE	FALSE	FALSE	1.47692	16.2266	8.57237	0.691111	11.2144
PRPS1	ANA-12	23	Non-CNV	Protein Tyrosine Kinase	FALSE	0.691099	FALSE	FALSE	FALSE	FALSE	FALSE	FALSE	FALSE	1.36095	-0.106069	9.39895	0.691099	-0.0733043
SH2D1A	ANA-12	23	Non-CNV	Protein Tyrosine Kinase	FALSE	0.691099	FALSE	FALSE	FALSE	FALSE	FALSE	FALSE	FALSE	1.30769	-0.106069	9.39895	0.691099	-0.0733043
XIAP	ANA-12	23	Non-CNV	Protein Tyrosine Kinase	FALSE	0.691099	FALSE	FALSE	FALSE	FALSE	FALSE	FALSE	FALSE	1.30769	-0.106069	9.39895	0.691099	-0.0733043
ASXL2	Sunitinib Malate	2	Non-CNV	Protein Tyrosine Kinase	FALSE	0.690994	FALSE	FALSE	FALSE	FALSE	FALSE	FALSE	FALSE	2.06977	7.57214	13.0353	0.690994	5.2323
ABL1	LY2603618	9	Non-CNV	Cell Cycle	FALSE	0.690104	FALSE	FALSE	FALSE	FALSE	FALSE	FALSE	FALSE	2.03846	23.5065	12.4915	0.690104	16.2219
NOTCH1	LY2603618	9	Non-CNV	Cell Cycle	FALSE	0.690104	FALSE	FALSE	FALSE	FALSE	FALSE	FALSE	FALSE	2.03497	23.5065	12.4915	0.690104	16.2219
TSC1	LY2603618	9	Non-CNV	Cell Cycle	FALSE	0.690104	FALSE	FALSE	FALSE	FALSE	FALSE	FALSE	FALSE	2.03644	23.5065	12.4915	0.690104	16.2219
CHD7	Imatinib (STI571)	8	Non-CNV	Protein Tyrosine Kinase	FALSE	0.690085	FALSE	FALSE	FALSE	FALSE	FALSE	FALSE	FALSE	2.03507	4.74512	5.09143	0.690085	3.27453
STAT5B	AZD4547	17	Non-CNV	Angiogenesis	FALSE	0.689979	FALSE	FALSE	FALSE	FALSE	FALSE	FALSE	FALSE	2.47436	11.9868	10.2455	0.689979	8.27066
TCF3	KU-0063794	19	Non-CNV	PI3K/Akt/mTOR	FALSE	0.689721	FALSE	FALSE	FALSE	FALSE	FALSE	FALSE	FALSE	1.95957	46.9761	11.5261	0.689721	32.4004
MPL	G-749	1	Non-CNV	Angiogenesis	FALSE	0.689615	FALSE	FALSE	FALSE	FALSE	FALSE	FALSE	FALSE	1.84615	19.2735	11.096	0.689615	13.2913
ABL2	KN-62	1	CNV	Others	FALSE	0.689436	FALSE	FALSE	FALSE	FALSE	FALSE	FALSE	FALSE	2.04038	7.96588	3.44518	0.689436	5.49196
PSMB5	SB590885	13	Non-CNV	MAPK	FALSE	0.689339	FALSE	FALSE	FALSE	FALSE	FALSE	FALSE	FALSE	1.98077	12.2635	10.1079	0.689339	8.45372
TCF3	PI-103	19	Non-CNV	PI3K/Akt/mTOR	FALSE	0.689216	FALSE	FALSE	FALSE	FALSE	FALSE	FALSE	FALSE	1.95957	68.3255	7.54953	0.689216	47.091
JAK1	LY2603618	1	CNV	Cell Cycle	FALSE	0.688917	FALSE	FALSE	FALSE	FALSE	FALSE	FALSE	FALSE	1.96302	23.5065	12.4915	0.688917	16.194
TCF3	G-749	19	Non-CNV	Angiogenesis	FALSE	0.688087	FALSE	FALSE	FALSE	FALSE	FALSE	FALSE	FALSE	1.95957	19.2735	11.096	0.688087	13.2619
PPM1D	SU9516	17	Non-CNV	Cell Cycle	FALSE	0.687594	FALSE	FALSE	FALSE	FALSE	FALSE	FALSE	FALSE	3.19231	-9.95028	20.9029	0.687594	-6.84175
CHD7	TSU-68 (SU6668, Orantinib)	8	Non-CNV	Protein Tyrosine Kinase	FALSE	0.687433	FALSE	FALSE	FALSE	FALSE	FALSE	FALSE	FALSE	2.03507	1.38613	3.1547	0.687433	0.952873
MPL	Nilotinib (AMN-107)	1	Non-CNV	Angiogenesis	FALSE	0.687091	FALSE	FALSE	FALSE	FALSE	FALSE	FALSE	FALSE	1.84615	4.94665	8.67919	0.687091	3.3988
GATA1	OSI-027	23	Non-CNV	PI3K/Akt/mTOR	FALSE	0.68563	FALSE	FALSE	FALSE	FALSE	FALSE	FALSE	FALSE	1.34615	50.5368	8.14644	0.68563	34.6496
ZMYM3	OSI-027	23	Non-CNV	PI3K/Akt/mTOR	FALSE	0.68563	FALSE	FALSE	FALSE	FALSE	FALSE	FALSE	FALSE	1.47692	50.5368	8.14644	0.68563	34.6496
PPM1D	KX2-391	17	Non-CNV	Angiogenesis	FALSE	0.685533	FALSE	FALSE	FALSE	FALSE	FALSE	FALSE	FALSE	3.19231	51.2134	9.35587	0.685533	35.1084
RB1	URMC-099	13	Non-CNV	Others	FALSE	0.685371	FALSE	FALSE	FALSE	FALSE	FALSE	FALSE	FALSE	2.26211	-6.69592	9.15221	0.685371	-4.58919
ARID1A	AZ 628	1	Non-CNV	MAPK	FALSE	0.685276	FALSE	FALSE	FALSE	FALSE	FALSE	FALSE	FALSE	1.78747	-1.99355	12.926	0.685276	-1.36613
TCF3	WZ3146	19	Non-CNV	Protein Tyrosine Kinase	FALSE	0.685219	FALSE	FALSE	FALSE	FALSE	FALSE	FALSE	FALSE	1.95957	41.1378	15.6501	0.685219	28.1884
DNMT3A	XL019	2	Non-CNV	JAK/STAT	FALSE	0.684901	FALSE	FALSE	FALSE	FALSE	FALSE	FALSE	FALSE	2.07846	1.04863	8.12699	0.684901	0.718209
GLI2	TSU-68 (SU6668, Orantinib)	2	CNV	Protein Tyrosine Kinase	FALSE	0.68484	FALSE	FALSE	FALSE	FALSE	FALSE	FALSE	FALSE	2.07692	1.38613	3.1547	0.68484	0.949279
MSH6	TSU-68 (SU6668, Orantinib)	2	Non-CNV	Protein Tyrosine Kinase	FALSE	0.68484	FALSE	FALSE	FALSE	FALSE	FALSE	FALSE	FALSE	2.05128	1.38613	3.1547	0.68484	0.949279
H3F3A	AZ 960	1	CNV	JAK/STAT	FALSE	0.684551	FALSE	FALSE	FALSE	FALSE	FALSE	FALSE	FALSE	2.15385	34.6809	11.4317	0.684551	23.7408
MDM4	AZ 960	1	CNV	JAK/STAT	FALSE	0.684551	FALSE	FALSE	FALSE	FALSE	FALSE	FALSE	FALSE	2.15385	34.6809	11.4317	0.684551	23.7408
GLI2	Brivanib (BMS-540215)	2	CNV	Protein Tyrosine Kinase	FALSE	0.684185	FALSE	FALSE	FALSE	FALSE	FALSE	FALSE	FALSE	2.07692	-5.54428	3.20761	0.684185	-3.79331
MSH6	Brivanib (BMS-540215)	2	Non-CNV	Protein Tyrosine Kinase	FALSE	0.684185	FALSE	FALSE	FALSE	FALSE	FALSE	FALSE	FALSE	2.05128	-5.54428	3.20761	0.684185	-3.79331
TCF3	AZD4547	19	Non-CNV	Angiogenesis	FALSE	0.684145	FALSE	FALSE	FALSE	FALSE	FALSE	FALSE	FALSE	1.95957	11.9868	10.2455	0.684145	8.20072
TET2	PHT-427	4	Non-CNV	PI3K/Akt/mTOR	FALSE	0.683921	FALSE	FALSE	FALSE	FALSE	FALSE	FALSE	FALSE	2.0159	-2.83461	5.18714	0.683921	-1.93865
CALR	Motesanib Diphosphate (AMG-706)	19	Non-CNV	Protein Tyrosine Kinase	FALSE	0.683842	FALSE	FALSE	FALSE	FALSE	FALSE	FALSE	FALSE	1.84615	9.2562	6.81122	0.683842	6.32978
CEBPA	Motesanib Diphosphate (AMG-706)	19	Non-CNV	Protein Tyrosine Kinase	FALSE	0.683842	FALSE	FALSE	FALSE	FALSE	FALSE	FALSE	FALSE	1.94406	9.2562	6.81122	0.683842	6.32978
CIC	Motesanib Diphosphate (AMG-706)	19	Non-CNV	Protein Tyrosine Kinase	FALSE	0.683842	FALSE	FALSE	FALSE	FALSE	FALSE	FALSE	FALSE	1.84615	9.2562	6.81122	0.683842	6.32978
CRLF1	Motesanib Diphosphate (AMG-706)	19	Non-CNV	Protein Tyrosine Kinase	FALSE	0.683842	FALSE	FALSE	FALSE	FALSE	FALSE	FALSE	FALSE	1.85953	9.2562	6.81122	0.683842	6.32978
JAK3	Motesanib Diphosphate (AMG-706)	19	CNV	Protein Tyrosine Kinase	FALSE	0.683842	FALSE	FALSE	FALSE	FALSE	FALSE	FALSE	FALSE	1.85128	9.2562	6.81122	0.683842	6.32978
ASXL1	SU9516	19	Non-CNV	Cell Cycle	FALSE	0.683562	FALSE	FALSE	FALSE	FALSE	FALSE	FALSE	FALSE	2.07692	-9.95028	20.9029	0.683562	-6.80163
H3F3A	AZD3463	1	CNV	Protein Tyrosine Kinase	FALSE	0.683009	FALSE	FALSE	FALSE	FALSE	FALSE	FALSE	FALSE	2.15385	65.1767	17.4209	0.683009	44.5162
MDM4	AZD3463	1	CNV	Protein Tyrosine Kinase	FALSE	0.683009	FALSE	FALSE	FALSE	FALSE	FALSE	FALSE	FALSE	2.15385	65.1767	17.4209	0.683009	44.5162
TP53	Entrectinib (RXDX-101)	16	Non-CNV	Protein Tyrosine Kinase	FALSE	0.682914	FALSE	FALSE	FALSE	FALSE	FALSE	FALSE	FALSE	2	8.36579	6.79563	0.682914	5.71312
RHOA	Tofacitinib (CP-690550) Citrate	3	Non-CNV	JAK/STAT	FALSE	0.682658	FALSE	FALSE	FALSE	FALSE	FALSE	FALSE	FALSE	1.73846	-0.255141	6.64688	0.682658	-0.174174
DNMT3A	CNX-2006	2	Non-CNV	Protein Tyrosine Kinase	FALSE	0.682575	FALSE	FALSE	FALSE	FALSE	FALSE	FALSE	FALSE	2.07846	12.3162	9.03835	0.682575	8.40672
TCF3	VS-5584 (SB2343)	19	Non-CNV	PI3K/Akt/mTOR	FALSE	0.682475	FALSE	FALSE	FALSE	FALSE	FALSE	FALSE	FALSE	1.95957	65.236	7.92625	0.682475	44.5219
PSMB5	Skepinone-L	13	Non-CNV	MAPK	FALSE	0.682339	FALSE	FALSE	FALSE	FALSE	FALSE	FALSE	FALSE	1.98077	-5.94313	13.2026	0.682339	-4.05523
FGFR1	Imatinib (STI571)	8	CNV	Protein Tyrosine Kinase	FALSE	0.682247	FALSE	FALSE	FALSE	FALSE	FALSE	FALSE	FALSE	2.03846	4.74512	5.09143	0.682247	3.23735
GLI2	Imatinib (STI571)	2	CNV	Protein Tyrosine Kinase	FALSE	0.682247	FALSE	FALSE	FALSE	FALSE	FALSE	FALSE	FALSE	2.07692	4.74512	5.09143	0.682247	3.23735
MSH6	Imatinib (STI571)	2	Non-CNV	Protein Tyrosine Kinase	FALSE	0.682247	FALSE	FALSE	FALSE	FALSE	FALSE	FALSE	FALSE	2.05128	4.74512	5.09143	0.682247	3.23735
CRLF2	Asiatic Acid	22	Non-CNV	MAPK	FALSE	0.682241	FALSE	FALSE	FALSE	FALSE	FALSE	FALSE	FALSE	1.38462	7.06709	3.60149	0.682241	4.82145
DDX3X	Asiatic Acid	23	Non-CNV	MAPK	FALSE	0.682241	FALSE	FALSE	FALSE	FALSE	FALSE	FALSE	FALSE	1.40039	7.06709	3.60149	0.682241	4.82145
KDM6A	Asiatic Acid	23	Non-CNV	MAPK	FALSE	0.682241	FALSE	FALSE	FALSE	FALSE	FALSE	FALSE	FALSE	1.40891	7.06709	3.60149	0.682241	4.82145
ALK	S-Ruxolitinib (INCB018424)	2	CNV	JAK/STAT	FALSE	0.68198	FALSE	FALSE	FALSE	FALSE	FALSE	FALSE	FALSE	2.10839	3.02601	4.79216	0.68198	2.06368
RAF1	PHT-427	2	Non-CNV	PI3K/Akt/mTOR	FALSE	0.681867	FALSE	FALSE	FALSE	FALSE	FALSE	FALSE	FALSE	1.83846	-2.83461	5.18714	0.681867	-1.93283
PHF6	AZD8055	23	Non-CNV	PI3K/Akt/mTOR	FALSE	0.681464	FALSE	FALSE	FALSE	FALSE	FALSE	FALSE	FALSE	2.0579	67.6823	8.93466	0.681464	46.123
CRLF2	WZ4003	22	Non-CNV	PI3K/Akt/mTOR	FALSE	0.680678	FALSE	FALSE	FALSE	FALSE	FALSE	FALSE	FALSE	1.38462	6.60663	4.42116	0.680678	4.49699
DDX3X	WZ4003	23	Non-CNV	PI3K/Akt/mTOR	FALSE	0.680678	FALSE	FALSE	FALSE	FALSE	FALSE	FALSE	FALSE	1.40039	6.60663	4.42116	0.680678	4.49699
KDM6A	WZ4003	23	Non-CNV	PI3K/Akt/mTOR	FALSE	0.680678	FALSE	FALSE	FALSE	FALSE	FALSE	FALSE	FALSE	1.40891	6.60663	4.42116	0.680678	4.49699
CREBBP	PHA-767491	16	Non-CNV	Cell Cycle	FALSE	0.680154	FALSE	FALSE	FALSE	FALSE	FALSE	FALSE	FALSE	1.94231	23.657	16.7727	0.680154	16.0904
ABL1	Volasertib (BI 6727)	9	Non-CNV	Cell Cycle	FALSE	0.67994	FALSE	FALSE	FALSE	FALSE	FALSE	FALSE	FALSE	2.03846	33.2278	10.0992	0.67994	22.5929
NOTCH1	Volasertib (BI 6727)	9	Non-CNV	Cell Cycle	FALSE	0.67994	FALSE	FALSE	FALSE	FALSE	FALSE	FALSE	FALSE	2.03497	33.2278	10.0992	0.67994	22.5929
TSC1	Volasertib (BI 6727)	9	Non-CNV	Cell Cycle	FALSE	0.67994	FALSE	FALSE	FALSE	FALSE	FALSE	FALSE	FALSE	2.03644	33.2278	10.0992	0.67994	22.5929
TCF3	BI 2536	19	Non-CNV	Cell Cycle	FALSE	0.679845	FALSE	FALSE	FALSE	FALSE	FALSE	FALSE	FALSE	1.95957	35.2023	16.6152	0.679845	23.9321
JAK1	PHA-680632	1	CNV	Cell Cycle	FALSE	0.679234	FALSE	FALSE	FALSE	FALSE	FALSE	FALSE	FALSE	1.96302	11.5089	8.93282	0.679234	7.81723
GNA11	WYE-354	19	Non-CNV	PI3K/Akt/mTOR	FALSE	0.67888	FALSE	FALSE	FALSE	FALSE	FALSE	FALSE	FALSE	1.84615	40.7217	12.5535	0.67888	27.6451
MAP2K2	WYE-354	19	Non-CNV	PI3K/Akt/mTOR	FALSE	0.67888	FALSE	FALSE	FALSE	FALSE	FALSE	FALSE	FALSE	1.84615	40.7217	12.5535	0.67888	27.6451
CREBBP	GSK650394	16	Non-CNV	Others	FALSE	0.678724	FALSE	FALSE	FALSE	FALSE	FALSE	FALSE	FALSE	1.94231	-2.24509	21.1018	0.678724	-1.5238
PRPS1	Varlitinib	23	Non-CNV	Protein Tyrosine Kinase	FALSE	0.678492	FALSE	FALSE	FALSE	FALSE	FALSE	FALSE	FALSE	1.36095	2.66146	4.42478	0.678492	1.80578
SH2D1A	Varlitinib	23	Non-CNV	Protein Tyrosine Kinase	FALSE	0.678492	FALSE	FALSE	FALSE	FALSE	FALSE	FALSE	FALSE	1.30769	2.66146	4.42478	0.678492	1.80578
XIAP	Varlitinib	23	Non-CNV	Protein Tyrosine Kinase	FALSE	0.678492	FALSE	FALSE	FALSE	FALSE	FALSE	FALSE	FALSE	1.30769	2.66146	4.42478	0.678492	1.80578
CREBBP	WZ4003	16	Non-CNV	PI3K/Akt/mTOR	FALSE	0.677456	FALSE	FALSE	FALSE	FALSE	FALSE	FALSE	FALSE	1.94231	6.60663	4.42116	0.677456	4.47571
TET2	TG003	4	Non-CNV	Cell Cycle	FALSE	0.677214	FALSE	FALSE	FALSE	FALSE	FALSE	FALSE	FALSE	2.0159	0.965361	4.07258	0.677214	0.653756
CRLF2	AST-1306	22	Non-CNV	Protein Tyrosine Kinase	FALSE	0.67707	FALSE	FALSE	FALSE	FALSE	FALSE	FALSE	FALSE	1.38462	20.1594	6.85383	0.67707	13.6493
DDX3X	AST-1306	23	Non-CNV	Protein Tyrosine Kinase	FALSE	0.67707	FALSE	FALSE	FALSE	FALSE	FALSE	FALSE	FALSE	1.40039	20.1594	6.85383	0.67707	13.6493
KDM6A	AST-1306	23	Non-CNV	Protein Tyrosine Kinase	FALSE	0.67707	FALSE	FALSE	FALSE	FALSE	FALSE	FALSE	FALSE	1.40891	20.1594	6.85383	0.67707	13.6493
GNA13	PHA-793887	17	Non-CNV	Cell Cycle	FALSE	0.677033	FALSE	FALSE	FALSE	FALSE	FALSE	FALSE	FALSE	2.92564	28.9598	19.5076	0.677033	19.6067
RUNX1	TCS 359	20	Non-CNV	Angiogenesis	FALSE	0.676681	FALSE	FALSE	FALSE	FALSE	FALSE	FALSE	FALSE	2	-1.71034	11.7324	0.676681	-1.15736
EGFR	PIK-75	7	CNV	PI3K/Akt/mTOR	FALSE	0.676553	FALSE	FALSE	FALSE	FALSE	FALSE	FALSE	FALSE	2.26923	78.872	14.5442	0.676553	53.3611
ALK	Brivanib (BMS-540215)	2	CNV	Protein Tyrosine Kinase	FALSE	0.675975	FALSE	FALSE	FALSE	FALSE	FALSE	FALSE	FALSE	2.10839	-5.54428	3.20761	0.675975	-3.7478
ERBB2	Ponatinib (AP24534)	17	CNV	Angiogenesis	FALSE	0.675882	FALSE	TRUE	FALSE	FALSE	FALSE	FALSE	TRUE	2.42308	32.7885	16.4217	0.675882	22.1611
PSMB5	BS-181 HCl	13	Non-CNV	Cell Cycle	FALSE	0.675694	FALSE	FALSE	FALSE	FALSE	FALSE	FALSE	FALSE	1.98077	0.859388	8.55023	0.675694	0.580683
ALK	KU-55933 (ATM Kinase Inhibitor)	2	CNV	DNA Damage	FALSE	0.675641	FALSE	FALSE	FALSE	FALSE	FALSE	FALSE	FALSE	2.10839	-4.35301	3.34451	0.675641	-2.94107
MPL	AT7867	1	Non-CNV	PI3K/Akt/mTOR	FALSE	0.675521	FALSE	FALSE	FALSE	FALSE	FALSE	FALSE	FALSE	1.84615	30.7515	17.5403	0.675521	20.7733
FGFR1	SU11274	8	CNV	Protein Tyrosine Kinase	FALSE	0.674704	FALSE	FALSE	FALSE	FALSE	FALSE	FALSE	FALSE	2.03846	-2.64894	7.29793	0.674704	-1.78725
GLI2	SU11274	2	CNV	Protein Tyrosine Kinase	FALSE	0.674704	FALSE	FALSE	FALSE	FALSE	FALSE	FALSE	FALSE	2.07692	-2.64894	7.29793	0.674704	-1.78725
MSH6	SU11274	2	Non-CNV	Protein Tyrosine Kinase	FALSE	0.674704	FALSE	FALSE	FALSE	FALSE	FALSE	FALSE	FALSE	2.05128	-2.64894	7.29793	0.674704	-1.78725
CBL	AS-252424	11	Non-CNV	PI3K/Akt/mTOR	FALSE	0.674585	FALSE	FALSE	FALSE	FALSE	FALSE	FALSE	FALSE	1.69231	-3.50514	5.62266	0.674585	-2.36452
CHD7	GW441756	8	Non-CNV	Protein Tyrosine Kinase	FALSE	0.674152	FALSE	FALSE	FALSE	FALSE	FALSE	FALSE	FALSE	2.03507	2.26842	5.10901	0.674152	1.52926
GNA13	IMD 0354	17	Non-CNV	NF-KB	FALSE	0.673925	FALSE	FALSE	FALSE	FALSE	FALSE	FALSE	FALSE	2.92564	45.5512	8.51064	0.673925	30.6981
H3F3A	Trametinib (GSK1120212)	1	CNV	MAPK	FALSE	0.673551	FALSE	FALSE	FALSE	FALSE	FALSE	FALSE	FALSE	2.15385	27.453	14.8907	0.673551	18.491
MDM4	Trametinib (GSK1120212)	1	CNV	MAPK	FALSE	0.673551	FALSE	FALSE	FALSE	FALSE	FALSE	FALSE	FALSE	2.15385	27.453	14.8907	0.673551	18.491
MPL	KU-0063794	1	Non-CNV	PI3K/Akt/mTOR	FALSE	0.67348	FALSE	FALSE	FALSE	FALSE	FALSE	FALSE	FALSE	1.84615	46.9761	11.5261	0.67348	31.6375
DNMT3A	WHI-P154	2	Non-CNV	JAK/STAT	FALSE	0.673054	FALSE	FALSE	FALSE	FALSE	FALSE	FALSE	FALSE	2.07846	5.88349	6.47404	0.673054	3.95991
TCF3	CCT129202	19	Non-CNV	Cell Cycle	FALSE	0.672441	FALSE	FALSE	FALSE	FALSE	FALSE	FALSE	FALSE	1.95957	8.23016	4.20619	0.672441	5.5343
TP53	Quercetin	16	Non-CNV	Epigenetics	FALSE	0.672295	FALSE	FALSE	FALSE	FALSE	FALSE	FALSE	FALSE	2	0.839414	4.55979	0.672295	0.564334
ABL2	PF-00562271	1	CNV	Angiogenesis	FALSE	0.672256	FALSE	FALSE	FALSE	FALSE	FALSE	FALSE	FALSE	2.04038	17.8611	8.40507	0.672256	12.0072
ABL1	BMS-265246	9	Non-CNV	Cell Cycle	FALSE	0.672213	FALSE	FALSE	FALSE	FALSE	FALSE	FALSE	FALSE	2.03846	4.01311	12.5357	0.672213	2.69766
NOTCH1	BMS-265246	9	Non-CNV	Cell Cycle	FALSE	0.672213	FALSE	FALSE	FALSE	FALSE	FALSE	FALSE	FALSE	2.03497	4.01311	12.5357	0.672213	2.69766
TSC1	BMS-265246	9	Non-CNV	Cell Cycle	FALSE	0.672213	FALSE	FALSE	FALSE	FALSE	FALSE	FALSE	FALSE	2.03644	4.01311	12.5357	0.672213	2.69766
TCF3	Volasertib (BI 6727)	19	Non-CNV	Cell Cycle	FALSE	0.672201	FALSE	FALSE	FALSE	FALSE	FALSE	FALSE	FALSE	1.95957	33.2278	10.0992	0.672201	22.3358
MPL	MK-8776 (SCH 900776)	1	Non-CNV	Cell Cycle	FALSE	0.672078	FALSE	FALSE	FALSE	FALSE	FALSE	FALSE	FALSE	1.84615	13.3564	9.41981	0.672078	8.97654
ALK	Fingolimod (FTY720) HCl	2	CNV	GPCR & G Protein	FALSE	0.671708	FALSE	FALSE	FALSE	FALSE	FALSE	FALSE	FALSE	2.10839	3.53747	4.66746	0.671708	2.37615
GNA11	CO-1686 (AVL-301)	19	Non-CNV	Protein Tyrosine Kinase	FALSE	0.671288	FALSE	FALSE	FALSE	FALSE	FALSE	FALSE	FALSE	1.84615	9.93115	5.59415	0.671288	6.66666
MAP2K2	CO-1686 (AVL-301)	19	Non-CNV	Protein Tyrosine Kinase	FALSE	0.671288	FALSE	FALSE	FALSE	FALSE	FALSE	FALSE	FALSE	1.84615	9.93115	5.59415	0.671288	6.66666
SMARCA4	AZ 628	19	Non-CNV	MAPK	FALSE	0.671045	FALSE	FALSE	FALSE	FALSE	FALSE	FALSE	FALSE	1.88462	-1.99355	12.926	0.671045	-1.33776
TCF3	BAY 11-7082	19	Non-CNV	NF-KB	FALSE	0.670927	FALSE	FALSE	FALSE	FALSE	FALSE	FALSE	FALSE	1.95957	18.266	11.437	0.670927	12.2552
PHF6	GSK461364	23	Non-CNV	Cell Cycle	FALSE	0.670853	FALSE	FALSE	FALSE	FALSE	FALSE	FALSE	FALSE	2.0579	29.2279	12.5536	0.670853	19.6077
TET2	Vandetanib (ZD6474)	4	Non-CNV	Protein Tyrosine Kinase	FALSE	0.670683	FALSE	FALSE	FALSE	FALSE	FALSE	FALSE	FALSE	2.0159	1.04808	5.73131	0.670683	0.702927
RHOA	CZC24832	3	Non-CNV	PI3K/Akt/mTOR	FALSE	0.670529	FALSE	FALSE	FALSE	FALSE	FALSE	FALSE	FALSE	1.73846	-0.307358	5.04893	0.670529	-0.206092
MPL	Motesanib Diphosphate (AMG-706)	1	Non-CNV	Protein Tyrosine Kinase	FALSE	0.669919	FALSE	FALSE	FALSE	FALSE	FALSE	FALSE	FALSE	1.84615	9.2562	6.81122	0.669919	6.2009
CRLF2	Golvatinib (E7050)	22	Non-CNV	Protein Tyrosine Kinase	FALSE	0.669687	FALSE	FALSE	FALSE	FALSE	FALSE	FALSE	FALSE	1.38462	13.113	6.36997	0.669687	8.78161
DDX3X	Golvatinib (E7050)	23	Non-CNV	Protein Tyrosine Kinase	FALSE	0.669687	FALSE	FALSE	FALSE	FALSE	FALSE	FALSE	FALSE	1.40039	13.113	6.36997	0.669687	8.78161
KDM6A	Golvatinib (E7050)	23	Non-CNV	Protein Tyrosine Kinase	FALSE	0.669687	FALSE	FALSE	FALSE	FALSE	FALSE	FALSE	FALSE	1.40891	13.113	6.36997	0.669687	8.78161
EP300	SMI-4a	22	Non-CNV	JAK/STAT	FALSE	0.669459	FALSE	FALSE	FALSE	FALSE	FALSE	FALSE	FALSE	1.92308	-1.22804	3.71517	0.669459	-0.822122
BRAF	Flavopiridol (Alvocidib)	7	CNV	Cell Cycle	FALSE	0.669073	FALSE	FALSE	FALSE	FALSE	FALSE	FALSE	FALSE	2.17308	75.3802	16.446	0.669073	50.4349
EZH2	Flavopiridol (Alvocidib)	7	Non-CNV	Cell Cycle	FALSE	0.669073	FALSE	FALSE	FALSE	FALSE	FALSE	FALSE	FALSE	2.19231	75.3802	16.446	0.669073	50.4349
MET	Flavopiridol (Alvocidib)	7	CNV	Cell Cycle	FALSE	0.669073	FALSE	FALSE	FALSE	FALSE	FALSE	FALSE	FALSE	2.19231	75.3802	16.446	0.669073	50.4349
SMO	Flavopiridol (Alvocidib)	7	Non-CNV	Cell Cycle	FALSE	0.669073	FALSE	FALSE	FALSE	FALSE	FALSE	FALSE	FALSE	2.19231	75.3802	16.446	0.669073	50.4349
ARID1A	BMS-536924	1	Non-CNV	Protein Tyrosine Kinase	FALSE	0.669035	FALSE	FALSE	FALSE	FALSE	FALSE	FALSE	FALSE	1.78747	9.79489	7.40107	0.669035	6.55312
TCF3	AZD2014	19	Non-CNV	PI3K/Akt/mTOR	FALSE	0.668926	FALSE	FALSE	FALSE	FALSE	FALSE	FALSE	FALSE	1.95957	63.679	9.12731	0.668926	42.5966
ASXL2	WHI-P154	2	Non-CNV	JAK/STAT	FALSE	0.668889	FALSE	FALSE	FALSE	FALSE	FALSE	FALSE	FALSE	2.06977	5.88349	6.47404	0.668889	3.93541
MYC	Erlotinib HCl (OSI-744)	8	CNV	Protein Tyrosine Kinase	FALSE	0.668647	FALSE	FALSE	FALSE	FALSE	FALSE	FALSE	FALSE	1.96154	3.24627	6.97724	0.668647	2.1706
CSF3R	BMS-536924	1	Non-CNV	Protein Tyrosine Kinase	FALSE	0.668305	FALSE	FALSE	FALSE	FALSE	FALSE	FALSE	FALSE	1.80769	9.79489	7.40107	0.668305	6.54597
ID3	BMS-536924	1	Non-CNV	Protein Tyrosine Kinase	FALSE	0.668305	FALSE	FALSE	FALSE	FALSE	FALSE	FALSE	FALSE	1.76923	9.79489	7.40107	0.668305	6.54597
ACVR1	6H05	2	Non-CNV	Cell Cycle	FALSE	0.667877	FALSE	FALSE	FALSE	FALSE	FALSE	FALSE	FALSE	2.03394	-0.324131	3.00781	0.667877	-0.21648
CDKN2A	CO-1686 (AVL-301)	9	Non-CNV	Protein Tyrosine Kinase	FALSE	0.667275	FALSE	FALSE	FALSE	FALSE	FALSE	FALSE	FALSE	1.76923	9.93115	5.59415	0.667275	6.62681
ARID1A	Sunitinib Malate	1	Non-CNV	Protein Tyrosine Kinase	FALSE	0.666381	FALSE	FALSE	FALSE	FALSE	FALSE	FALSE	FALSE	1.78747	7.57214	13.0353	0.666381	5.04592
GATA1	Sorafenib	23	Non-CNV	MAPK	FALSE	0.666288	FALSE	FALSE	FALSE	FALSE	FALSE	FALSE	FALSE	1.34615	10.2314	8.25622	0.666288	6.81706
ZMYM3	Sorafenib	23	Non-CNV	MAPK	FALSE	0.666288	FALSE	FALSE	FALSE	FALSE	FALSE	FALSE	FALSE	1.47692	10.2314	8.25622	0.666288	6.81706
MPL	GDC-0349	1	Non-CNV	PI3K/Akt/mTOR	FALSE	0.666036	FALSE	FALSE	FALSE	FALSE	FALSE	FALSE	FALSE	1.84615	48.4208	11.0651	0.666036	32.25
SMARCA4	EHop-016	19	Non-CNV	Cell Cycle	FALSE	0.665951	FALSE	FALSE	FALSE	FALSE	FALSE	FALSE	FALSE	1.88462	2.07101	2.48424	0.665951	1.37919
RAF1	Fasudil (HA-1077) HCl	2	Non-CNV	Cell Cycle	FALSE	0.665508	FALSE	FALSE	FALSE	FALSE	FALSE	FALSE	FALSE	1.83846	-0.863605	3.75748	0.665508	-0.574736
RHOA	PIK-294	3	Non-CNV	PI3K/Akt/mTOR	FALSE	0.665106	FALSE	FALSE	FALSE	FALSE	FALSE	FALSE	FALSE	1.73846	6.37955	4.65585	0.665106	4.24308
BRAF	Flavopiridol HCl	7	CNV	Cell Cycle	FALSE	0.665102	FALSE	FALSE	FALSE	FALSE	FALSE	FALSE	FALSE	2.17308	73.4338	16.6953	0.665102	48.841
EZH2	Flavopiridol HCl	7	Non-CNV	Cell Cycle	FALSE	0.665102	FALSE	FALSE	FALSE	FALSE	FALSE	FALSE	FALSE	2.19231	73.4338	16.6953	0.665102	48.841
MET	Flavopiridol HCl	7	CNV	Cell Cycle	FALSE	0.665102	FALSE	FALSE	FALSE	FALSE	FALSE	FALSE	FALSE	2.19231	73.4338	16.6953	0.665102	48.841
SMO	Flavopiridol HCl	7	Non-CNV	Cell Cycle	FALSE	0.665102	FALSE	FALSE	FALSE	FALSE	FALSE	FALSE	FALSE	2.19231	73.4338	16.6953	0.665102	48.841
DNMT3A	TDZD-8	2	Non-CNV	PI3K/Akt/mTOR	FALSE	0.66462	FALSE	FALSE	FALSE	FALSE	FALSE	FALSE	FALSE	2.07846	2.44219	6.78329	0.66462	1.62313
MYC	TAK-715	8	CNV	MAPK	FALSE	0.664575	FALSE	FALSE	FALSE	FALSE	FALSE	FALSE	FALSE	1.96154	-5.7332	3.97163	0.664575	-3.81014
CSF3R	Sunitinib Malate	1	Non-CNV	Protein Tyrosine Kinase	FALSE	0.66413	FALSE	FALSE	FALSE	FALSE	FALSE	FALSE	FALSE	1.80769	7.57214	13.0353	0.66413	5.02888
ID3	Sunitinib Malate	1	Non-CNV	Protein Tyrosine Kinase	FALSE	0.66413	FALSE	FALSE	FALSE	FALSE	FALSE	FALSE	FALSE	1.76923	7.57214	13.0353	0.66413	5.02888
H3F3A	AZ20	1	CNV	PI3K/Akt/mTOR	FALSE	0.663991	FALSE	FALSE	FALSE	FALSE	FALSE	FALSE	FALSE	2.15385	35.1703	11.0396	0.663991	23.3528
MDM4	AZ20	1	CNV	PI3K/Akt/mTOR	FALSE	0.663991	FALSE	FALSE	FALSE	FALSE	FALSE	FALSE	FALSE	2.15385	35.1703	11.0396	0.663991	23.3528
MPL	CO-1686 (AVL-301)	1	Non-CNV	Protein Tyrosine Kinase	FALSE	0.663898	FALSE	FALSE	FALSE	FALSE	FALSE	FALSE	FALSE	1.84615	9.93115	5.59415	0.663898	6.59327
H3F3A	Degrasyn (WP1130)	1	CNV	Angiogenesis	FALSE	0.663265	FALSE	FALSE	FALSE	FALSE	FALSE	FALSE	FALSE	2.15385	9.16481	2.81065	0.663265	6.0787
MDM4	Degrasyn (WP1130)	1	CNV	Angiogenesis	FALSE	0.663265	FALSE	FALSE	FALSE	FALSE	FALSE	FALSE	FALSE	2.15385	9.16481	2.81065	0.663265	6.0787
H3F3A	TG101209	1	CNV	JAK/STAT	FALSE	0.663198	FALSE	FALSE	FALSE	FALSE	FALSE	FALSE	FALSE	2.15385	48.4641	16.8295	0.663198	32.1413
MDM4	TG101209	1	CNV	JAK/STAT	FALSE	0.663198	FALSE	FALSE	FALSE	FALSE	FALSE	FALSE	FALSE	2.15385	48.4641	16.8295	0.663198	32.1413
H3F3A	TAK-733	1	CNV	MAPK	FALSE	0.663165	FALSE	FALSE	FALSE	FALSE	FALSE	FALSE	FALSE	2.15385	19.0075	14.2789	0.663165	12.6051
MDM4	TAK-733	1	CNV	MAPK	FALSE	0.663165	FALSE	FALSE	FALSE	FALSE	FALSE	FALSE	FALSE	2.15385	19.0075	14.2789	0.663165	12.6051
RAF1	PIK-294	2	Non-CNV	PI3K/Akt/mTOR	FALSE	0.662722	FALSE	FALSE	FALSE	FALSE	FALSE	FALSE	FALSE	1.83846	6.37955	4.65585	0.662722	4.22787
GNA11	AEE788 (NVP-AEE788)	19	Non-CNV	Protein Tyrosine Kinase	FALSE	0.662603	FALSE	FALSE	FALSE	FALSE	FALSE	FALSE	FALSE	1.84615	1.08603	6.6388	0.662603	0.719607
MAP2K2	AEE788 (NVP-AEE788)	19	Non-CNV	Protein Tyrosine Kinase	FALSE	0.662603	FALSE	FALSE	FALSE	FALSE	FALSE	FALSE	FALSE	1.84615	1.08603	6.6388	0.662603	0.719607
EP300	GNE-0877	22	Non-CNV	Autophagy	FALSE	0.662359	FALSE	FALSE	FALSE	FALSE	FALSE	FALSE	FALSE	1.92308	2.18373	2.57838	0.662359	1.44641
JAK1	BX-912	1	CNV	PI3K/Akt/mTOR	FALSE	0.662155	FALSE	FALSE	FALSE	FALSE	FALSE	FALSE	FALSE	1.96302	18.9408	9.41391	0.662155	12.5417
GNA11	BMS-536924	19	Non-CNV	Protein Tyrosine Kinase	FALSE	0.660687	FALSE	FALSE	FALSE	FALSE	FALSE	FALSE	FALSE	1.84615	9.79489	7.40107	0.660687	6.47135
MAP2K2	BMS-536924	19	Non-CNV	Protein Tyrosine Kinase	FALSE	0.660687	FALSE	FALSE	FALSE	FALSE	FALSE	FALSE	FALSE	1.84615	9.79489	7.40107	0.660687	6.47135
MPL	PRT062607 (P505-15, BIIB057) HCl	1	Non-CNV	Angiogenesis	FALSE	0.6606	FALSE	FALSE	FALSE	FALSE	FALSE	FALSE	FALSE	1.84615	8.29978	5.18087	0.6606	5.48284
SMARCA4	BGT226 (NVP-BGT226)	19	Non-CNV	PI3K/Akt/mTOR	FALSE	0.660461	FALSE	FALSE	FALSE	FALSE	FALSE	FALSE	FALSE	1.88462	83.5551	15.9539	0.660461	55.1849
TCF3	AZ20	19	Non-CNV	PI3K/Akt/mTOR	FALSE	0.660259	FALSE	FALSE	FALSE	FALSE	FALSE	FALSE	FALSE	1.95957	35.1703	11.0396	0.660259	23.2215
MTOR	Masitinib (AB1010)	1	Non-CNV	Protein Tyrosine Kinase	FALSE	0.659294	FALSE	FALSE	FALSE	FALSE	FALSE	FALSE	FALSE	1.69231	12.6494	6.86156	0.659294	8.33971
CALR	KRN 633	19	Non-CNV	Protein Tyrosine Kinase	FALSE	0.659228	FALSE	FALSE	FALSE	FALSE	FALSE	FALSE	FALSE	1.84615	10.3034	5.47106	0.659228	6.79232
CEBPA	KRN 633	19	Non-CNV	Protein Tyrosine Kinase	FALSE	0.659228	FALSE	FALSE	FALSE	FALSE	FALSE	FALSE	FALSE	1.94406	10.3034	5.47106	0.659228	6.79232
CIC	KRN 633	19	Non-CNV	Protein Tyrosine Kinase	FALSE	0.659228	FALSE	FALSE	FALSE	FALSE	FALSE	FALSE	FALSE	1.84615	10.3034	5.47106	0.659228	6.79232
CRLF1	KRN 633	19	Non-CNV	Protein Tyrosine Kinase	FALSE	0.659228	FALSE	FALSE	FALSE	FALSE	FALSE	FALSE	FALSE	1.85953	10.3034	5.47106	0.659228	6.79232
JAK3	KRN 633	19	CNV	Protein Tyrosine Kinase	FALSE	0.659228	FALSE	FALSE	FALSE	FALSE	FALSE	FALSE	FALSE	1.85128	10.3034	5.47106	0.659228	6.79232
JAK1	TG101348 (SAR302503)	1	CNV	JAK/STAT	FALSE	0.658841	FALSE	FALSE	FALSE	FALSE	FALSE	FALSE	FALSE	1.96302	36.2549	17.3341	0.658841	23.8863
HRAS	AS-604850	11	Non-CNV	PI3K/Akt/mTOR	FALSE	0.658819	FALSE	FALSE	FALSE	FALSE	FALSE	FALSE	FALSE	2.15385	-0.132746	3.17529	0.658819	-0.0874557
MYOD1	AS-604850	11	Non-CNV	PI3K/Akt/mTOR	FALSE	0.658819	FALSE	FALSE	FALSE	FALSE	FALSE	FALSE	FALSE	2.14201	-0.132746	3.17529	0.658819	-0.0874557
GATA1	Semaxanib (SU5416)	23	Non-CNV	Protein Tyrosine Kinase	FALSE	0.65844	FALSE	FALSE	FALSE	FALSE	FALSE	FALSE	FALSE	1.34615	10.381	6.34727	0.65844	6.83526
ZMYM3	Semaxanib (SU5416)	23	Non-CNV	Protein Tyrosine Kinase	FALSE	0.65844	FALSE	FALSE	FALSE	FALSE	FALSE	FALSE	FALSE	1.47692	10.381	6.34727	0.65844	6.83526
MPL	AZD5363	1	Non-CNV	PI3K/Akt/mTOR	FALSE	0.658283	FALSE	FALSE	FALSE	FALSE	FALSE	FALSE	FALSE	1.84615	13.5047	7.01363	0.658283	8.88994
CALR	Tepotinib (EMD 1214063)	19	Non-CNV	Protein Tyrosine Kinase	FALSE	0.658253	FALSE	FALSE	FALSE	FALSE	FALSE	FALSE	FALSE	1.84615	-2.6904	3.6208	0.658253	-1.77096
CEBPA	Tepotinib (EMD 1214063)	19	Non-CNV	Protein Tyrosine Kinase	FALSE	0.658253	FALSE	FALSE	FALSE	FALSE	FALSE	FALSE	FALSE	1.94406	-2.6904	3.6208	0.658253	-1.77096
CIC	Tepotinib (EMD 1214063)	19	Non-CNV	Protein Tyrosine Kinase	FALSE	0.658253	FALSE	FALSE	FALSE	FALSE	FALSE	FALSE	FALSE	1.84615	-2.6904	3.6208	0.658253	-1.77096
CRLF1	Tepotinib (EMD 1214063)	19	Non-CNV	Protein Tyrosine Kinase	FALSE	0.658253	FALSE	FALSE	FALSE	FALSE	FALSE	FALSE	FALSE	1.85953	-2.6904	3.6208	0.658253	-1.77096
JAK3	Tepotinib (EMD 1214063)	19	CNV	Protein Tyrosine Kinase	FALSE	0.658253	FALSE	FALSE	FALSE	FALSE	FALSE	FALSE	FALSE	1.85128	-2.6904	3.6208	0.658253	-1.77096
SMARCA4	MGCD-265	19	Non-CNV	Protein Tyrosine Kinase	FALSE	0.658226	FALSE	FALSE	FALSE	FALSE	FALSE	FALSE	FALSE	1.88462	1.32878	6.37652	0.658226	0.874635
ABL1	Lapatinib	9	Non-CNV	Protein Tyrosine Kinase	FALSE	0.657973	FALSE	FALSE	FALSE	FALSE	FALSE	FALSE	FALSE	2.03846	-1.41877	4.08052	0.657973	-0.933509
NOTCH1	Lapatinib	9	Non-CNV	Protein Tyrosine Kinase	FALSE	0.657973	FALSE	FALSE	FALSE	FALSE	FALSE	FALSE	FALSE	2.03497	-1.41877	4.08052	0.657973	-0.933509
TSC1	Lapatinib	9	Non-CNV	Protein Tyrosine Kinase	FALSE	0.657973	FALSE	FALSE	FALSE	FALSE	FALSE	FALSE	FALSE	2.03644	-1.41877	4.08052	0.657973	-0.933509
DNMT3A	Sunitinib Malate	2	Non-CNV	Protein Tyrosine Kinase	FALSE	0.657582	FALSE	FALSE	FALSE	FALSE	FALSE	FALSE	FALSE	2.07846	7.57214	13.0353	0.657582	4.9793
JAK1	Rapamycin (Sirolimus)	1	CNV	PI3K/Akt/mTOR	FALSE	0.657467	FALSE	FALSE	FALSE	FALSE	FALSE	FALSE	FALSE	1.96302	30.7405	11.2368	0.657467	20.2109
H3F3A	Crenolanib (CP-868596)	1	CNV	Protein Tyrosine Kinase	FALSE	0.657324	FALSE	FALSE	FALSE	FALSE	FALSE	FALSE	FALSE	2.15385	12.7953	12.9328	0.657324	8.41064
MDM4	Crenolanib (CP-868596)	1	CNV	Protein Tyrosine Kinase	FALSE	0.657324	FALSE	FALSE	FALSE	FALSE	FALSE	FALSE	FALSE	2.15385	12.7953	12.9328	0.657324	8.41064
TCF3	AT13148	19	Non-CNV	PI3K/Akt/mTOR	FALSE	0.657287	FALSE	FALSE	FALSE	FALSE	FALSE	FALSE	FALSE	1.95957	28.5507	15.0234	0.657287	18.766
CRLF2	Semaxanib (SU5416)	22	Non-CNV	Protein Tyrosine Kinase	FALSE	0.657258	FALSE	FALSE	FALSE	FALSE	FALSE	FALSE	FALSE	1.38462	10.381	6.34727	0.657258	6.82299
DDX3X	Semaxanib (SU5416)	23	Non-CNV	Protein Tyrosine Kinase	FALSE	0.657258	FALSE	FALSE	FALSE	FALSE	FALSE	FALSE	FALSE	1.40039	10.381	6.34727	0.657258	6.82299
KDM6A	Semaxanib (SU5416)	23	Non-CNV	Protein Tyrosine Kinase	FALSE	0.657258	FALSE	FALSE	FALSE	FALSE	FALSE	FALSE	FALSE	1.40891	10.381	6.34727	0.657258	6.82299
RHOA	Y-27632 2HCl	3	Non-CNV	Cell Cycle	FALSE	0.656683	FALSE	FALSE	FALSE	FALSE	FALSE	FALSE	FALSE	1.73846	-3.0185	3.61877	0.656683	-1.9822
MTOR	CO-1686 (AVL-301)	1	Non-CNV	Protein Tyrosine Kinase	FALSE	0.656673	FALSE	FALSE	FALSE	FALSE	FALSE	FALSE	FALSE	1.69231	9.93115	5.59415	0.656673	6.52151
MPL	Sunitinib Malate	1	Non-CNV	Protein Tyrosine Kinase	FALSE	0.656147	FALSE	FALSE	FALSE	FALSE	FALSE	FALSE	FALSE	1.84615	7.57214	13.0353	0.656147	4.96843
GNA11	Crenolanib (CP-868596)	19	Non-CNV	Protein Tyrosine Kinase	FALSE	0.655771	FALSE	FALSE	FALSE	FALSE	FALSE	FALSE	FALSE	1.84615	12.7953	12.9328	0.655771	8.39077
MAP2K2	Crenolanib (CP-868596)	19	Non-CNV	Protein Tyrosine Kinase	FALSE	0.655771	FALSE	FALSE	FALSE	FALSE	FALSE	FALSE	FALSE	1.84615	12.7953	12.9328	0.655771	8.39077
TSC2	AS-604850	16	Non-CNV	PI3K/Akt/mTOR	FALSE	0.655163	FALSE	FALSE	FALSE	FALSE	FALSE	FALSE	FALSE	2.06301	-0.132746	3.17529	0.655163	-0.0869705
ABL1	MK-8776 (SCH 900776)	9	Non-CNV	Cell Cycle	FALSE	0.654962	FALSE	FALSE	FALSE	FALSE	FALSE	FALSE	FALSE	2.03846	13.3564	9.41981	0.654962	8.74793
NOTCH1	MK-8776 (SCH 900776)	9	Non-CNV	Cell Cycle	FALSE	0.654962	FALSE	FALSE	FALSE	FALSE	FALSE	FALSE	FALSE	2.03497	13.3564	9.41981	0.654962	8.74793
TSC1	MK-8776 (SCH 900776)	9	Non-CNV	Cell Cycle	FALSE	0.654962	FALSE	FALSE	FALSE	FALSE	FALSE	FALSE	FALSE	2.03644	13.3564	9.41981	0.654962	8.74793
TCF3	PIK-93	19	Non-CNV	PI3K/Akt/mTOR	FALSE	0.654898	FALSE	FALSE	FALSE	FALSE	FALSE	FALSE	FALSE	1.95957	16.2266	8.57237	0.654898	10.6268
JAK1	SU11274	1	CNV	Protein Tyrosine Kinase	FALSE	0.654011	FALSE	FALSE	FALSE	FALSE	FALSE	FALSE	FALSE	1.96302	-2.64894	7.29793	0.654011	-1.73243
ACVR1	Imatinib (STI571)	2	Non-CNV	Protein Tyrosine Kinase	FALSE	0.653995	FALSE	FALSE	FALSE	FALSE	FALSE	FALSE	FALSE	2.03394	4.74512	5.09143	0.653995	3.10329
TP53	K-Ras (G12C) inhibitor 9	16	Non-CNV	Cell Cycle	FALSE	0.653765	FALSE	FALSE	FALSE	FALSE	FALSE	FALSE	FALSE	2	10.2517	6.57636	0.653765	6.7022
TCF3	Dovitinib (TKI-258) Dilactic Acid	19	Non-CNV	Angiogenesis	FALSE	0.653717	FALSE	FALSE	FALSE	FALSE	FALSE	FALSE	FALSE	1.95957	39.7901	16.6052	0.653717	26.0115
EED	SB203580	11	Non-CNV	MAPK	FALSE	0.653605	FALSE	FALSE	FALSE	FALSE	FALSE	FALSE	FALSE	1.8284	-4.36493	4.77192	0.653605	-2.85294
ATRX	Sorafenib	23	Non-CNV	MAPK	FALSE	0.653534	FALSE	FALSE	FALSE	FALSE	FALSE	FALSE	FALSE	1.3576	10.2314	8.25622	0.653534	6.68657
MPL	BMS-536924	1	Non-CNV	Protein Tyrosine Kinase	FALSE	0.653513	FALSE	FALSE	FALSE	FALSE	FALSE	FALSE	FALSE	1.84615	9.79489	7.40107	0.653513	6.40109
GNA11	AZD2932	19	Non-CNV	Protein Tyrosine Kinase	FALSE	0.653366	FALSE	FALSE	FALSE	FALSE	FALSE	FALSE	FALSE	1.84615	7.25857	7.04836	0.653366	4.7425
MAP2K2	AZD2932	19	Non-CNV	Protein Tyrosine Kinase	FALSE	0.653366	FALSE	FALSE	FALSE	FALSE	FALSE	FALSE	FALSE	1.84615	7.25857	7.04836	0.653366	4.7425
CALR	Cabozantinib (XL184, BMS-907351)	19	Non-CNV	Protein Tyrosine Kinase	FALSE	0.653339	FALSE	FALSE	FALSE	FALSE	FALSE	FALSE	FALSE	1.84615	20.5089	11.6348	0.653339	13.3992
CEBPA	Cabozantinib (XL184, BMS-907351)	19	Non-CNV	Protein Tyrosine Kinase	FALSE	0.653339	FALSE	FALSE	FALSE	FALSE	FALSE	FALSE	FALSE	1.94406	20.5089	11.6348	0.653339	13.3992
CIC	Cabozantinib (XL184, BMS-907351)	19	Non-CNV	Protein Tyrosine Kinase	FALSE	0.653339	FALSE	FALSE	FALSE	FALSE	FALSE	FALSE	FALSE	1.84615	20.5089	11.6348	0.653339	13.3992
CRLF1	Cabozantinib (XL184, BMS-907351)	19	Non-CNV	Protein Tyrosine Kinase	FALSE	0.653339	FALSE	FALSE	FALSE	FALSE	FALSE	FALSE	FALSE	1.85953	20.5089	11.6348	0.653339	13.3992
JAK3	Cabozantinib (XL184, BMS-907351)	19	CNV	Protein Tyrosine Kinase	FALSE	0.653339	FALSE	FALSE	FALSE	FALSE	FALSE	FALSE	FALSE	1.85128	20.5089	11.6348	0.653339	13.3992
GNA11	BAY 11-7082	19	Non-CNV	NF-KB	FALSE	0.652972	FALSE	FALSE	FALSE	FALSE	FALSE	FALSE	FALSE	1.84615	18.266	11.437	0.652972	11.9272
MAP2K2	BAY 11-7082	19	Non-CNV	NF-KB	FALSE	0.652972	FALSE	FALSE	FALSE	FALSE	FALSE	FALSE	FALSE	1.84615	18.266	11.437	0.652972	11.9272
TP53	PF-543	16	Non-CNV	GPCR & G Protein	FALSE	0.652611	FALSE	FALSE	FALSE	FALSE	FALSE	FALSE	FALSE	2	2.85605	6.30177	0.652611	1.86389
MPL	NU6027	1	Non-CNV	Cell Cycle	FALSE	0.652579	FALSE	FALSE	FALSE	FALSE	FALSE	FALSE	FALSE	1.84615	2.6474	2.88884	0.652579	1.72764
EP300	EHT 1864	22	Non-CNV	Cell Cycle	FALSE	0.652525	FALSE	FALSE	FALSE	FALSE	FALSE	FALSE	FALSE	1.92308	2.84498	3.76456	0.652525	1.85642
GNA11	BIRB 796 (Doramapimod)	19	Non-CNV	MAPK	FALSE	0.652454	FALSE	FALSE	FALSE	FALSE	FALSE	FALSE	FALSE	1.84615	-2.46559	6.73876	0.652454	-1.60868
MAP2K2	BIRB 796 (Doramapimod)	19	Non-CNV	MAPK	FALSE	0.652454	FALSE	FALSE	FALSE	FALSE	FALSE	FALSE	FALSE	1.84615	-2.46559	6.73876	0.652454	-1.60868
ACVR1	Imatinib Mesylate (STI571)	2	Non-CNV	Protein Tyrosine Kinase	FALSE	0.652374	FALSE	FALSE	FALSE	TRUE	FALSE	FALSE	TRUE	2.03394	7.14622	6.27394	0.652374	4.66201
CRLF2	PD168393	22	Non-CNV	Protein Tyrosine Kinase	FALSE	0.651953	FALSE	FALSE	FALSE	FALSE	FALSE	FALSE	FALSE	1.38462	19.4211	7.45583	0.651953	12.6617
DDX3X	PD168393	23	Non-CNV	Protein Tyrosine Kinase	FALSE	0.651953	FALSE	FALSE	FALSE	FALSE	FALSE	FALSE	FALSE	1.40039	19.4211	7.45583	0.651953	12.6617
KDM6A	PD168393	23	Non-CNV	Protein Tyrosine Kinase	FALSE	0.651953	FALSE	FALSE	FALSE	FALSE	FALSE	FALSE	FALSE	1.40891	19.4211	7.45583	0.651953	12.6617
JAK1	INK 128 (MLN0128)	1	CNV	PI3K/Akt/mTOR	FALSE	0.651831	FALSE	FALSE	FALSE	FALSE	FALSE	FALSE	FALSE	1.96302	70.5155	7.62893	0.651831	45.9642
CRLF2	ANA-12	22	Non-CNV	Protein Tyrosine Kinase	FALSE	0.651604	FALSE	FALSE	FALSE	FALSE	FALSE	FALSE	FALSE	1.38462	-0.106069	9.39895	0.651604	-0.069115
DDX3X	ANA-12	23	Non-CNV	Protein Tyrosine Kinase	FALSE	0.651604	FALSE	FALSE	FALSE	FALSE	FALSE	FALSE	FALSE	1.40039	-0.106069	9.39895	0.651604	-0.069115
KDM6A	ANA-12	23	Non-CNV	Protein Tyrosine Kinase	FALSE	0.651604	FALSE	FALSE	FALSE	FALSE	FALSE	FALSE	FALSE	1.40891	-0.106069	9.39895	0.651604	-0.069115
TCF3	Zotarolimus (ABT-578)	19	Non-CNV	PI3K/Akt/mTOR	FALSE	0.651525	FALSE	FALSE	FALSE	FALSE	FALSE	FALSE	FALSE	1.95957	27.9631	11.141	0.651525	18.2187
CRLF2	MK-2461	22	Non-CNV	Protein Tyrosine Kinase	FALSE	0.651311	FALSE	FALSE	FALSE	FALSE	FALSE	FALSE	FALSE	1.38462	15.7808	8.71873	0.651311	10.2782
DDX3X	MK-2461	23	Non-CNV	Protein Tyrosine Kinase	FALSE	0.651311	FALSE	FALSE	FALSE	FALSE	FALSE	FALSE	FALSE	1.40039	15.7808	8.71873	0.651311	10.2782
KDM6A	MK-2461	23	Non-CNV	Protein Tyrosine Kinase	FALSE	0.651311	FALSE	FALSE	FALSE	FALSE	FALSE	FALSE	FALSE	1.40891	15.7808	8.71873	0.651311	10.2782
ASXL2	XL019	2	Non-CNV	JAK/STAT	FALSE	0.651181	FALSE	FALSE	FALSE	FALSE	FALSE	FALSE	FALSE	2.06977	1.04863	8.12699	0.651181	0.68285
CALR	MGCD-265	19	Non-CNV	Protein Tyrosine Kinase	FALSE	0.651033	FALSE	FALSE	FALSE	FALSE	FALSE	FALSE	FALSE	1.84615	1.32878	6.37652	0.651033	0.865078
CEBPA	MGCD-265	19	Non-CNV	Protein Tyrosine Kinase	FALSE	0.651033	FALSE	FALSE	FALSE	FALSE	FALSE	FALSE	FALSE	1.94406	1.32878	6.37652	0.651033	0.865078
CIC	MGCD-265	19	Non-CNV	Protein Tyrosine Kinase	FALSE	0.651033	FALSE	FALSE	FALSE	FALSE	FALSE	FALSE	FALSE	1.84615	1.32878	6.37652	0.651033	0.865078
CRLF1	MGCD-265	19	Non-CNV	Protein Tyrosine Kinase	FALSE	0.651033	FALSE	FALSE	FALSE	FALSE	FALSE	FALSE	FALSE	1.85953	1.32878	6.37652	0.651033	0.865078
JAK3	MGCD-265	19	CNV	Protein Tyrosine Kinase	FALSE	0.651033	FALSE	FALSE	FALSE	FALSE	FALSE	FALSE	FALSE	1.85128	1.32878	6.37652	0.651033	0.865078
MPL	AZD3463	1	Non-CNV	Protein Tyrosine Kinase	FALSE	0.650982	FALSE	FALSE	FALSE	FALSE	FALSE	FALSE	FALSE	1.84615	65.1767	17.4209	0.650982	42.4289
H3F3A	GDC-0349	1	CNV	PI3K/Akt/mTOR	FALSE	0.650695	FALSE	FALSE	FALSE	FALSE	FALSE	FALSE	FALSE	2.15385	48.4208	11.0651	0.650695	31.5072
MDM4	GDC-0349	1	CNV	PI3K/Akt/mTOR	FALSE	0.650695	FALSE	FALSE	FALSE	FALSE	FALSE	FALSE	FALSE	2.15385	48.4208	11.0651	0.650695	31.5072
FGFR2	BMS-794833	10	CNV	Protein Tyrosine Kinase	FALSE	0.650403	FALSE	FALSE	FALSE	FALSE	FALSE	FALSE	FALSE	2	-5.59591	6.47939	0.650403	-3.6396
GATA3	BMS-794833	9	Non-CNV	Protein Tyrosine Kinase	FALSE	0.650403	FALSE	FALSE	FALSE	FALSE	FALSE	FALSE	FALSE	2	-5.59591	6.47939	0.650403	-3.6396
ARID1A	BGT226 (NVP-BGT226)	1	Non-CNV	PI3K/Akt/mTOR	FALSE	0.649471	FALSE	FALSE	FALSE	FALSE	FALSE	FALSE	FALSE	1.78747	83.5551	15.9539	0.649471	54.2666
JAK2	Sunitinib Malate	8	CNV	Protein Tyrosine Kinase	FALSE	0.649466	FALSE	FALSE	FALSE	TRUE	FALSE	FALSE	TRUE	1.831	7.57214	13.0353	0.649466	4.91785
KDM4C	Sunitinib Malate	9	Non-CNV	Protein Tyrosine Kinase	FALSE	0.649466	FALSE	FALSE	FALSE	FALSE	FALSE	FALSE	FALSE	1.80769	7.57214	13.0353	0.649466	4.91785
JAK1	Temsirolimus (CCI-779, NSC 683864)	1	CNV	PI3K/Akt/mTOR	FALSE	0.649292	FALSE	FALSE	FALSE	FALSE	FALSE	FALSE	FALSE	1.96302	31.5262	11.2339	0.649292	20.4697
PRPS1	Sorafenib	23	Non-CNV	MAPK	FALSE	0.64896	FALSE	FALSE	FALSE	FALSE	FALSE	FALSE	FALSE	1.36095	10.2314	8.25622	0.64896	6.63977
SH2D1A	Sorafenib	23	Non-CNV	MAPK	FALSE	0.64896	FALSE	FALSE	FALSE	FALSE	FALSE	FALSE	FALSE	1.30769	10.2314	8.25622	0.64896	6.63977
XIAP	Sorafenib	23	Non-CNV	MAPK	FALSE	0.64896	FALSE	FALSE	FALSE	FALSE	FALSE	FALSE	FALSE	1.30769	10.2314	8.25622	0.64896	6.63977
GATA1	KRN 633	23	Non-CNV	Protein Tyrosine Kinase	FALSE	0.647898	FALSE	FALSE	FALSE	FALSE	FALSE	FALSE	FALSE	1.34615	10.3034	5.47106	0.647898	6.67558
ZMYM3	KRN 633	23	Non-CNV	Protein Tyrosine Kinase	FALSE	0.647898	FALSE	FALSE	FALSE	FALSE	FALSE	FALSE	FALSE	1.47692	10.3034	5.47106	0.647898	6.67558
MPL	VE-822	1	Non-CNV	PI3K/Akt/mTOR	FALSE	0.647862	FALSE	FALSE	FALSE	FALSE	FALSE	FALSE	FALSE	1.84615	14.0784	14.418	0.647862	9.12084
BRAF	SNS-032 (BMS-387032)	7	CNV	Cell Cycle	FALSE	0.647452	FALSE	FALSE	FALSE	FALSE	FALSE	FALSE	FALSE	2.17308	70.7853	18.0409	0.647452	45.8301
EZH2	SNS-032 (BMS-387032)	7	Non-CNV	Cell Cycle	FALSE	0.647452	FALSE	FALSE	FALSE	FALSE	FALSE	FALSE	FALSE	2.19231	70.7853	18.0409	0.647452	45.8301
MET	SNS-032 (BMS-387032)	7	CNV	Cell Cycle	FALSE	0.647452	FALSE	FALSE	FALSE	FALSE	FALSE	FALSE	FALSE	2.19231	70.7853	18.0409	0.647452	45.8301
SMO	SNS-032 (BMS-387032)	7	Non-CNV	Cell Cycle	FALSE	0.647452	FALSE	FALSE	FALSE	FALSE	FALSE	FALSE	FALSE	2.19231	70.7853	18.0409	0.647452	45.8301
MPL	Triciribine	1	Non-CNV	PI3K/Akt/mTOR	FALSE	0.647317	FALSE	FALSE	FALSE	FALSE	FALSE	FALSE	FALSE	1.84615	32.3434	8.73582	0.647317	20.9364
DNMT3A	PIK-293	2	Non-CNV	PI3K/Akt/mTOR	FALSE	0.647271	FALSE	FALSE	FALSE	FALSE	FALSE	FALSE	FALSE	2.07846	9.72183	3.62341	0.647271	6.29266
TCF3	Hesperadin	19	Non-CNV	Cell Cycle	FALSE	0.647242	FALSE	FALSE	FALSE	FALSE	FALSE	FALSE	FALSE	1.95957	35.4007	18.8281	0.647242	22.9128
CBL	Tepotinib (EMD 1214063)	11	Non-CNV	Protein Tyrosine Kinase	FALSE	0.647181	FALSE	FALSE	FALSE	FALSE	FALSE	FALSE	FALSE	1.69231	-2.6904	3.6208	0.647181	-1.74117
GNA11	AZD3463	19	Non-CNV	Protein Tyrosine Kinase	FALSE	0.647149	FALSE	FALSE	FALSE	FALSE	FALSE	FALSE	FALSE	1.84615	65.1767	17.4209	0.647149	42.179
MAP2K2	AZD3463	19	Non-CNV	Protein Tyrosine Kinase	FALSE	0.647149	FALSE	FALSE	FALSE	FALSE	FALSE	FALSE	FALSE	1.84615	65.1767	17.4209	0.647149	42.179
PSMB5	PP2	13	Non-CNV	Angiogenesis	FALSE	0.646896	FALSE	FALSE	FALSE	FALSE	FALSE	FALSE	FALSE	1.98077	5.46932	5.57692	0.646896	3.53808
MPL	PF-3758309	1	Non-CNV	Cytoskeletal Signaling	FALSE	0.646658	FALSE	FALSE	FALSE	FALSE	FALSE	FALSE	FALSE	1.84615	55.2498	18.749	0.646658	35.7277
H3F3A	INK 128 (MLN0128)	1	CNV	PI3K/Akt/mTOR	FALSE	0.646238	FALSE	FALSE	FALSE	FALSE	FALSE	FALSE	FALSE	2.15385	70.5155	7.62893	0.646238	45.5698
MDM4	INK 128 (MLN0128)	1	CNV	PI3K/Akt/mTOR	FALSE	0.646238	FALSE	FALSE	FALSE	FALSE	FALSE	FALSE	FALSE	2.15385	70.5155	7.62893	0.646238	45.5698
RHOA	10058-F4	3	Non-CNV	Cell Cycle	FALSE	0.646094	FALSE	FALSE	FALSE	FALSE	FALSE	FALSE	FALSE	1.73846	1.67859	5.842	0.646094	1.08452
STAT3	Ibrutinib (PCI-32765)	17	Non-CNV	Angiogenesis	FALSE	0.645851	FALSE	FALSE	FALSE	FALSE	FALSE	FALSE	FALSE	2.52198	-0.892312	7.97674	0.645851	-0.576301
JAK2	Telatinib	8	CNV	Protein Tyrosine Kinase	FALSE	0.645851	FALSE	FALSE	FALSE	FALSE	FALSE	FALSE	FALSE	1.831	10.982	7.90666	0.645851	7.09273
KDM4C	Telatinib	9	Non-CNV	Protein Tyrosine Kinase	FALSE	0.645851	FALSE	FALSE	FALSE	FALSE	FALSE	FALSE	FALSE	1.80769	10.982	7.90666	0.645851	7.09273
CSF3R	BGT226 (NVP-BGT226)	1	Non-CNV	PI3K/Akt/mTOR	FALSE	0.645846	FALSE	FALSE	FALSE	FALSE	FALSE	FALSE	FALSE	1.80769	83.5551	15.9539	0.645846	53.9637
ID3	BGT226 (NVP-BGT226)	1	Non-CNV	PI3K/Akt/mTOR	FALSE	0.645846	FALSE	FALSE	FALSE	FALSE	FALSE	FALSE	FALSE	1.76923	83.5551	15.9539	0.645846	53.9637
MTOR	URMC-099	1	Non-CNV	Others	FALSE	0.645191	FALSE	FALSE	FALSE	FALSE	FALSE	FALSE	FALSE	1.69231	-6.69592	9.15221	0.645191	-4.32014
H3F3A	L-685,458	1	CNV	Others	FALSE	0.645052	FALSE	FALSE	FALSE	FALSE	FALSE	FALSE	FALSE	2.15385	1.91233	8.08135	0.645052	1.23355
MDM4	L-685,458	1	CNV	Others	FALSE	0.645052	FALSE	FALSE	FALSE	FALSE	FALSE	FALSE	FALSE	2.15385	1.91233	8.08135	0.645052	1.23355
MPL	WYE-354	1	Non-CNV	PI3K/Akt/mTOR	FALSE	0.64497	FALSE	FALSE	FALSE	FALSE	FALSE	FALSE	FALSE	1.84615	40.7217	12.5535	0.64497	26.2642
DNMT3A	SB203580	2	Non-CNV	MAPK	FALSE	0.644945	FALSE	FALSE	FALSE	FALSE	FALSE	FALSE	FALSE	2.07846	-4.36493	4.77192	0.644945	-2.81514
STAT5B	Ibrutinib (PCI-32765)	17	Non-CNV	Angiogenesis	FALSE	0.644712	FALSE	FALSE	FALSE	FALSE	FALSE	FALSE	FALSE	2.47436	-0.892312	7.97674	0.644712	-0.575284
ALK	AZ 628	2	CNV	MAPK	FALSE	0.644671	FALSE	FALSE	FALSE	FALSE	FALSE	FALSE	FALSE	2.10839	-1.99355	12.926	0.644671	-1.28519
AKT1	TCS 359	14	Non-CNV	Angiogenesis	FALSE	0.644341	FALSE	FALSE	FALSE	FALSE	FALSE	FALSE	FALSE	2.19231	-1.71034	11.7324	0.644341	-1.10204
DICER1	TCS 359	14	Non-CNV	Angiogenesis	FALSE	0.644341	FALSE	FALSE	FALSE	FALSE	FALSE	FALSE	FALSE	2.18803	-1.71034	11.7324	0.644341	-1.10204
CREBBP	VE-821	16	Non-CNV	DNA Damage	FALSE	0.644004	FALSE	FALSE	FALSE	FALSE	FALSE	FALSE	FALSE	1.94231	12.9382	12.7561	0.644004	8.33225
JAK1	KU-0063794	1	CNV	PI3K/Akt/mTOR	FALSE	0.643986	FALSE	FALSE	FALSE	FALSE	FALSE	FALSE	FALSE	1.96302	46.9761	11.5261	0.643986	30.2519
JAK2	Tivozanib (AV-951)	8	CNV	Protein Tyrosine Kinase	FALSE	0.643788	FALSE	FALSE	FALSE	FALSE	FALSE	FALSE	FALSE	1.831	15.8542	9.80486	0.643788	10.2068
KDM4C	Tivozanib (AV-951)	9	Non-CNV	Protein Tyrosine Kinase	FALSE	0.643788	FALSE	FALSE	FALSE	FALSE	FALSE	FALSE	FALSE	1.80769	15.8542	9.80486	0.643788	10.2068
CHD7	Brivanib (BMS-540215)	8	Non-CNV	Protein Tyrosine Kinase	FALSE	0.64316	FALSE	FALSE	FALSE	FALSE	FALSE	FALSE	FALSE	2.03507	-5.54428	3.20761	0.64316	-3.56586
CALR	Vatalanib (PTK787) 2HCl	19	Non-CNV	Protein Tyrosine Kinase	FALSE	0.642651	FALSE	FALSE	FALSE	FALSE	FALSE	FALSE	FALSE	1.84615	4.4342	4.8906	0.642651	2.84965
CEBPA	Vatalanib (PTK787) 2HCl	19	Non-CNV	Protein Tyrosine Kinase	FALSE	0.642651	FALSE	FALSE	FALSE	FALSE	FALSE	FALSE	FALSE	1.94406	4.4342	4.8906	0.642651	2.84965
CIC	Vatalanib (PTK787) 2HCl	19	Non-CNV	Protein Tyrosine Kinase	FALSE	0.642651	FALSE	FALSE	FALSE	FALSE	FALSE	FALSE	FALSE	1.84615	4.4342	4.8906	0.642651	2.84965
CRLF1	Vatalanib (PTK787) 2HCl	19	Non-CNV	Protein Tyrosine Kinase	FALSE	0.642651	FALSE	FALSE	FALSE	FALSE	FALSE	FALSE	FALSE	1.85953	4.4342	4.8906	0.642651	2.84965
JAK3	Vatalanib (PTK787) 2HCl	19	CNV	Protein Tyrosine Kinase	FALSE	0.642651	FALSE	FALSE	FALSE	FALSE	FALSE	FALSE	FALSE	1.85128	4.4342	4.8906	0.642651	2.84965
MTOR	CCT128930	1	Non-CNV	PI3K/Akt/mTOR	FALSE	0.642301	FALSE	FALSE	FALSE	FALSE	FALSE	FALSE	FALSE	1.69231	7.03393	5.27566	0.642301	4.5179
ABL1	Dorsomorphin (Compound C)	9	Non-CNV	PI3K/Akt/mTOR	FALSE	0.641914	FALSE	FALSE	FALSE	FALSE	FALSE	FALSE	FALSE	2.03846	12.1926	6.57847	0.641914	7.82662
NOTCH1	Dorsomorphin (Compound C)	9	Non-CNV	PI3K/Akt/mTOR	FALSE	0.641914	FALSE	FALSE	FALSE	FALSE	FALSE	FALSE	FALSE	2.03497	12.1926	6.57847	0.641914	7.82662
TSC1	Dorsomorphin (Compound C)	9	Non-CNV	PI3K/Akt/mTOR	FALSE	0.641914	FALSE	FALSE	FALSE	FALSE	FALSE	FALSE	FALSE	2.03644	12.1926	6.57847	0.641914	7.82662
H3F3A	ZM 447439	1	CNV	Cell Cycle	FALSE	0.641669	FALSE	FALSE	FALSE	FALSE	FALSE	FALSE	FALSE	2.15385	6.36931	8.06699	0.641669	4.08699
MDM4	ZM 447439	1	CNV	Cell Cycle	FALSE	0.641669	FALSE	FALSE	FALSE	FALSE	FALSE	FALSE	FALSE	2.15385	6.36931	8.06699	0.641669	4.08699
ERBB4	KU-55933 (ATM Kinase Inhibitor)	2	Non-CNV	DNA Damage	FALSE	0.641136	FALSE	FALSE	FALSE	FALSE	FALSE	FALSE	FALSE	1.96154	-4.35301	3.34451	0.641136	-2.79087
IDH1	KU-55933 (ATM Kinase Inhibitor)	2	Non-CNV	DNA Damage	FALSE	0.641136	FALSE	FALSE	FALSE	FALSE	FALSE	FALSE	FALSE	1.96154	-4.35301	3.34451	0.641136	-2.79087
CRLF2	U0126-EtOH	22	Non-CNV	MAPK	FALSE	0.640601	FALSE	FALSE	FALSE	FALSE	FALSE	FALSE	FALSE	1.38462	3.07565	6.37008	0.640601	1.97027
DDX3X	U0126-EtOH	23	Non-CNV	MAPK	FALSE	0.640601	FALSE	FALSE	FALSE	FALSE	FALSE	FALSE	FALSE	1.40039	3.07565	6.37008	0.640601	1.97027
KDM6A	U0126-EtOH	23	Non-CNV	MAPK	FALSE	0.640601	FALSE	FALSE	FALSE	FALSE	FALSE	FALSE	FALSE	1.40891	3.07565	6.37008	0.640601	1.97027
ASXL2	PIK-293	2	Non-CNV	PI3K/Akt/mTOR	FALSE	0.640546	FALSE	FALSE	FALSE	FALSE	FALSE	FALSE	FALSE	2.06977	9.72183	3.62341	0.640546	6.22728
GATA1	AZD9291	23	Non-CNV	Protein Tyrosine Kinase	FALSE	0.640459	FALSE	FALSE	FALSE	FALSE	FALSE	FALSE	FALSE	1.34615	9.18231	5.20729	0.640459	5.88089
ZMYM3	AZD9291	23	Non-CNV	Protein Tyrosine Kinase	FALSE	0.640459	FALSE	FALSE	FALSE	FALSE	FALSE	FALSE	FALSE	1.47692	9.18231	5.20729	0.640459	5.88089
SETD2	PIK-294	3	Non-CNV	PI3K/Akt/mTOR	FALSE	0.640375	FALSE	FALSE	FALSE	FALSE	FALSE	FALSE	FALSE	1.82418	6.37955	4.65585	0.640375	4.08531
ARID1A	Tivozanib (AV-951)	1	Non-CNV	Protein Tyrosine Kinase	FALSE	0.640278	FALSE	FALSE	FALSE	FALSE	FALSE	FALSE	FALSE	1.78747	15.8542	9.80486	0.640278	10.1511
PHF6	LY2603618	23	Non-CNV	Cell Cycle	FALSE	0.640226	FALSE	FALSE	FALSE	FALSE	FALSE	FALSE	FALSE	2.0579	23.5065	12.4915	0.640226	15.0495
PSMB5	Cabozantinib malate (XL184)	13	Non-CNV	Protein Tyrosine Kinase	FALSE	0.639977	FALSE	FALSE	FALSE	FALSE	FALSE	FALSE	FALSE	1.98077	16.4784	9.9438	0.639977	10.5458
GNA11	FIIN-2	19	Non-CNV	Protein Tyrosine Kinase	FALSE	0.639752	FALSE	FALSE	FALSE	FALSE	FALSE	FALSE	FALSE	1.84615	35.1843	17.0148	0.639752	22.5092
MAP2K2	FIIN-2	19	Non-CNV	Protein Tyrosine Kinase	FALSE	0.639752	FALSE	FALSE	FALSE	FALSE	FALSE	FALSE	FALSE	1.84615	35.1843	17.0148	0.639752	22.5092
TP53	Go 6983	16	Non-CNV	TGF-beta/Smad	FALSE	0.639654	FALSE	FALSE	FALSE	FALSE	FALSE	FALSE	FALSE	2	5.59954	10.5252	0.639654	3.58177
DNMT3A	S-Ruxolitinib (INCB018424)	2	Non-CNV	JAK/STAT	FALSE	0.639482	FALSE	FALSE	FALSE	FALSE	FALSE	FALSE	FALSE	2.07846	3.02601	4.79216	0.639482	1.93508
CALR	Sunitinib Malate	19	Non-CNV	Protein Tyrosine Kinase	FALSE	0.639333	FALSE	FALSE	FALSE	FALSE	FALSE	FALSE	FALSE	1.84615	7.57214	13.0353	0.639333	4.84112
CEBPA	Sunitinib Malate	19	Non-CNV	Protein Tyrosine Kinase	FALSE	0.639333	FALSE	FALSE	FALSE	FALSE	FALSE	FALSE	FALSE	1.94406	7.57214	13.0353	0.639333	4.84112
CIC	Sunitinib Malate	19	Non-CNV	Protein Tyrosine Kinase	FALSE	0.639333	FALSE	FALSE	FALSE	FALSE	FALSE	FALSE	FALSE	1.84615	7.57214	13.0353	0.639333	4.84112
CRLF1	Sunitinib Malate	19	Non-CNV	Protein Tyrosine Kinase	FALSE	0.639333	FALSE	FALSE	FALSE	FALSE	FALSE	FALSE	FALSE	1.85953	7.57214	13.0353	0.639333	4.84112
JAK3	Sunitinib Malate	19	CNV	Protein Tyrosine Kinase	FALSE	0.639333	FALSE	FALSE	FALSE	TRUE	FALSE	FALSE	TRUE	1.85128	7.57214	13.0353	0.639333	4.84112
KMT2D	MEK162 (ARRY-162, ARRY-438162)	12	Non-CNV	MAPK	FALSE	0.63931	FALSE	FALSE	FALSE	FALSE	FALSE	FALSE	FALSE	2.00108	-4.78452	7.44237	0.63931	-3.05879
CSF3R	Tivozanib (AV-951)	1	Non-CNV	Protein Tyrosine Kinase	FALSE	0.639291	FALSE	FALSE	FALSE	FALSE	FALSE	FALSE	FALSE	1.80769	15.8542	9.80486	0.639291	10.1355
ID3	Tivozanib (AV-951)	1	Non-CNV	Protein Tyrosine Kinase	FALSE	0.639291	FALSE	FALSE	FALSE	FALSE	FALSE	FALSE	FALSE	1.76923	15.8542	9.80486	0.639291	10.1355
FGFR1	PHT-427	8	CNV	PI3K/Akt/mTOR	FALSE	0.638923	FALSE	FALSE	FALSE	FALSE	FALSE	FALSE	FALSE	2.03846	-2.83461	5.18714	0.638923	-1.8111
GLI2	PHT-427	2	CNV	PI3K/Akt/mTOR	FALSE	0.638923	FALSE	FALSE	FALSE	FALSE	FALSE	FALSE	FALSE	2.07692	-2.83461	5.18714	0.638923	-1.8111
MSH6	PHT-427	2	Non-CNV	PI3K/Akt/mTOR	FALSE	0.638923	FALSE	FALSE	FALSE	FALSE	FALSE	FALSE	FALSE	2.05128	-2.83461	5.18714	0.638923	-1.8111
TCF3	IKK-16 (IKK Inhibitor VII)	19	Non-CNV	NF-KB	FALSE	0.637983	FALSE	FALSE	FALSE	FALSE	FALSE	FALSE	FALSE	1.95957	10.4224	7.38291	0.637983	6.64933
KRAS	AZ 628	11	CNV	MAPK	FALSE	0.637773	FALSE	FALSE	FALSE	FALSE	FALSE	FALSE	FALSE	2.03846	-1.99355	12.926	0.637773	-1.27143
ARID1A	Telatinib	1	Non-CNV	Protein Tyrosine Kinase	FALSE	0.637598	FALSE	FALSE	FALSE	FALSE	FALSE	FALSE	FALSE	1.78747	10.982	7.90666	0.637598	7.0021
ATRX	NVP-BHG712	23	Non-CNV	Protein Tyrosine Kinase	FALSE	0.637546	FALSE	FALSE	FALSE	FALSE	FALSE	FALSE	FALSE	1.3576	-9.5634	5.48486	0.637546	-6.09711
CCR5	GNE-0877	3	Non-CNV	Autophagy	FALSE	0.637171	FALSE	FALSE	FALSE	FALSE	FALSE	FALSE	FALSE	1.80769	2.18373	2.57838	0.637171	1.39141
CTNNB1	GNE-0877	3	Non-CNV	Autophagy	FALSE	0.637171	FALSE	FALSE	FALSE	FALSE	FALSE	FALSE	FALSE	1.80769	2.18373	2.57838	0.637171	1.39141
CDK4	MEK162 (ARRY-162, ARRY-438162)	12	CNV	MAPK	FALSE	0.637154	FALSE	FALSE	FALSE	FALSE	FALSE	FALSE	FALSE	2	-4.78452	7.44237	0.637154	-3.04848
ERBB3	MEK162 (ARRY-162, ARRY-438162)	12	CNV	MAPK	FALSE	0.637154	FALSE	FALSE	FALSE	FALSE	FALSE	FALSE	FALSE	2	-4.78452	7.44237	0.637154	-3.04848
GLI1	MEK162 (ARRY-162, ARRY-438162)	12	CNV	MAPK	FALSE	0.637154	FALSE	FALSE	FALSE	FALSE	FALSE	FALSE	FALSE	2	-4.78452	7.44237	0.637154	-3.04848
TET2	TAK-715	4	Non-CNV	MAPK	FALSE	0.637094	FALSE	FALSE	FALSE	FALSE	FALSE	FALSE	FALSE	2.0159	-5.7332	3.97163	0.637094	-3.65259
EED	LY2228820	11	Non-CNV	MAPK	FALSE	0.636918	FALSE	FALSE	FALSE	FALSE	FALSE	FALSE	FALSE	1.8284	-1.22102	4.0596	0.636918	-0.777687
GATA1	NVP-BHG712	23	Non-CNV	Protein Tyrosine Kinase	FALSE	0.636582	FALSE	FALSE	FALSE	FALSE	FALSE	FALSE	FALSE	1.34615	-9.5634	5.48486	0.636582	-6.08789
ZMYM3	NVP-BHG712	23	Non-CNV	Protein Tyrosine Kinase	FALSE	0.636582	FALSE	FALSE	FALSE	FALSE	FALSE	FALSE	FALSE	1.47692	-9.5634	5.48486	0.636582	-6.08789
FGFR1	GW441756	8	CNV	Protein Tyrosine Kinase	FALSE	0.63649	FALSE	FALSE	FALSE	FALSE	FALSE	FALSE	FALSE	2.03846	2.26842	5.10901	0.63649	1.44383
GLI2	GW441756	2	CNV	Protein Tyrosine Kinase	FALSE	0.63649	FALSE	FALSE	FALSE	FALSE	FALSE	FALSE	FALSE	2.07692	2.26842	5.10901	0.63649	1.44383
MSH6	GW441756	2	Non-CNV	Protein Tyrosine Kinase	FALSE	0.63649	FALSE	FALSE	FALSE	FALSE	FALSE	FALSE	FALSE	2.05128	2.26842	5.10901	0.63649	1.44383
GNA11	Foretinib (GSK1363089)	19	Non-CNV	Protein Tyrosine Kinase	FALSE	0.636356	FALSE	FALSE	FALSE	FALSE	FALSE	FALSE	FALSE	1.84615	36.8153	16.2866	0.636356	23.4276
MAP2K2	Foretinib (GSK1363089)	19	Non-CNV	Protein Tyrosine Kinase	FALSE	0.636356	FALSE	FALSE	FALSE	FALSE	FALSE	FALSE	FALSE	1.84615	36.8153	16.2866	0.636356	23.4276
CSF3R	Telatinib	1	Non-CNV	Protein Tyrosine Kinase	FALSE	0.63634	FALSE	FALSE	FALSE	FALSE	FALSE	FALSE	FALSE	1.80769	10.982	7.90666	0.63634	6.98828
ID3	Telatinib	1	Non-CNV	Protein Tyrosine Kinase	FALSE	0.63634	FALSE	FALSE	FALSE	FALSE	FALSE	FALSE	FALSE	1.76923	10.982	7.90666	0.63634	6.98828
GNA11	EHop-016	19	Non-CNV	Cell Cycle	FALSE	0.636298	FALSE	FALSE	FALSE	FALSE	FALSE	FALSE	FALSE	1.84615	2.07101	2.48424	0.636298	1.31778
MAP2K2	EHop-016	19	Non-CNV	Cell Cycle	FALSE	0.636298	FALSE	FALSE	FALSE	FALSE	FALSE	FALSE	FALSE	1.84615	2.07101	2.48424	0.636298	1.31778
CREBBP	Dasatinib	16	Non-CNV	Angiogenesis	FALSE	0.63623	FALSE	FALSE	FALSE	FALSE	FALSE	FALSE	FALSE	1.94231	65.2884	10.8731	0.63623	41.5384
GATA1	SB590885	23	Non-CNV	MAPK	FALSE	0.636202	FALSE	FALSE	FALSE	FALSE	FALSE	FALSE	FALSE	1.34615	12.2635	10.1079	0.636202	7.80207
ZMYM3	SB590885	23	Non-CNV	MAPK	FALSE	0.636202	FALSE	FALSE	FALSE	FALSE	FALSE	FALSE	FALSE	1.47692	12.2635	10.1079	0.636202	7.80207
ASXL2	Fingolimod (FTY720) HCl	2	Non-CNV	GPCR & G Protein	FALSE	0.636197	FALSE	FALSE	FALSE	FALSE	FALSE	FALSE	FALSE	2.06977	3.53747	4.66746	0.636197	2.25053
TCF3	BKM120 (NVP-BKM120, Buparlisib)	19	Non-CNV	PI3K/Akt/mTOR	FALSE	0.636045	FALSE	FALSE	FALSE	FALSE	FALSE	FALSE	FALSE	1.95957	39.6087	9.81538	0.636045	25.1929
PHF6	BMS-265246	23	Non-CNV	Cell Cycle	FALSE	0.635831	FALSE	FALSE	FALSE	FALSE	FALSE	FALSE	FALSE	2.0579	4.01311	12.5357	0.635831	2.55166
H3F3A	Danusertib (PHA-739358)	1	CNV	Cell Cycle	FALSE	0.63572	FALSE	FALSE	FALSE	FALSE	FALSE	FALSE	FALSE	2.15385	26.4848	11.7197	0.63572	16.8369
MDM4	Danusertib (PHA-739358)	1	CNV	Cell Cycle	FALSE	0.63572	FALSE	FALSE	FALSE	FALSE	FALSE	FALSE	FALSE	2.15385	26.4848	11.7197	0.63572	16.8369
CRLF2	Ibrutinib (PCI-32765)	22	Non-CNV	Angiogenesis	FALSE	0.635475	FALSE	FALSE	FALSE	FALSE	FALSE	FALSE	FALSE	1.38462	-0.892312	7.97674	0.635475	-0.567042
DDX3X	Ibrutinib (PCI-32765)	23	Non-CNV	Angiogenesis	FALSE	0.635475	FALSE	FALSE	FALSE	FALSE	FALSE	FALSE	FALSE	1.40039	-0.892312	7.97674	0.635475	-0.567042
KDM6A	Ibrutinib (PCI-32765)	23	Non-CNV	Angiogenesis	FALSE	0.635475	FALSE	FALSE	FALSE	FALSE	FALSE	FALSE	FALSE	1.40891	-0.892312	7.97674	0.635475	-0.567042
ABL1	VE-821	9	Non-CNV	DNA Damage	FALSE	0.635404	FALSE	FALSE	FALSE	FALSE	FALSE	FALSE	FALSE	2.03846	12.9382	12.7561	0.635404	8.22098
NOTCH1	VE-821	9	Non-CNV	DNA Damage	FALSE	0.635404	FALSE	FALSE	FALSE	FALSE	FALSE	FALSE	FALSE	2.03497	12.9382	12.7561	0.635404	8.22098
TSC1	VE-821	9	Non-CNV	DNA Damage	FALSE	0.635404	FALSE	FALSE	FALSE	FALSE	FALSE	FALSE	FALSE	2.03644	12.9382	12.7561	0.635404	8.22098
JAK1	WYE-125132 (WYE-132)	1	CNV	PI3K/Akt/mTOR	FALSE	0.635394	FALSE	FALSE	FALSE	FALSE	FALSE	FALSE	FALSE	1.96302	65.6448	7.67286	0.635394	41.7103
STAT5B	Ponatinib (AP24534)	17	Non-CNV	Angiogenesis	FALSE	0.63534	FALSE	FALSE	FALSE	FALSE	FALSE	FALSE	FALSE	2.47436	32.7885	16.4217	0.63534	20.8318
ERBB4	EHop-016	2	Non-CNV	Cell Cycle	FALSE	0.63471	FALSE	FALSE	FALSE	FALSE	FALSE	FALSE	FALSE	1.96154	2.07101	2.48424	0.63471	1.31449
IDH1	EHop-016	2	Non-CNV	Cell Cycle	FALSE	0.63471	FALSE	FALSE	FALSE	FALSE	FALSE	FALSE	FALSE	1.96154	2.07101	2.48424	0.63471	1.31449
PRPS1	NVP-BHG712	23	Non-CNV	Protein Tyrosine Kinase	FALSE	0.634684	FALSE	FALSE	FALSE	FALSE	FALSE	FALSE	FALSE	1.36095	-9.5634	5.48486	0.634684	-6.06974
SH2D1A	NVP-BHG712	23	Non-CNV	Protein Tyrosine Kinase	FALSE	0.634684	FALSE	FALSE	FALSE	FALSE	FALSE	FALSE	FALSE	1.30769	-9.5634	5.48486	0.634684	-6.06974
XIAP	NVP-BHG712	23	Non-CNV	Protein Tyrosine Kinase	FALSE	0.634684	FALSE	FALSE	FALSE	FALSE	FALSE	FALSE	FALSE	1.30769	-9.5634	5.48486	0.634684	-6.06974
MPL	Thiazovivin	1	Non-CNV	Cell Cycle	FALSE	0.63397	FALSE	FALSE	FALSE	FALSE	FALSE	FALSE	FALSE	1.84615	8.23459	10.3662	0.63397	5.22048
CHD7	SU11274	8	Non-CNV	Protein Tyrosine Kinase	FALSE	0.633836	FALSE	FALSE	FALSE	FALSE	FALSE	FALSE	FALSE	2.03507	-2.64894	7.29793	0.633836	-1.67899
ABL2	Bikinin	1	CNV	PI3K/Akt/mTOR	FALSE	0.633653	FALSE	FALSE	FALSE	FALSE	FALSE	FALSE	FALSE	2.04038	2.90445	3.01782	0.633653	1.84041
GNA11	NVP-AEW541	19	Non-CNV	Protein Tyrosine Kinase	FALSE	0.633252	FALSE	FALSE	FALSE	FALSE	FALSE	FALSE	FALSE	1.84615	7.85669	7.68725	0.633252	4.97526
MAP2K2	NVP-AEW541	19	Non-CNV	Protein Tyrosine Kinase	FALSE	0.633252	FALSE	FALSE	FALSE	FALSE	FALSE	FALSE	FALSE	1.84615	7.85669	7.68725	0.633252	4.97526
FGFR1	KW-2449	8	CNV	Angiogenesis	FALSE	0.633214	FALSE	FALSE	FALSE	FALSE	TRUE	FALSE	TRUE	2.03846	-2.92824	9.99245	0.633214	-1.8542
GLI2	KW-2449	2	CNV	Angiogenesis	FALSE	0.633214	FALSE	FALSE	FALSE	FALSE	FALSE	FALSE	FALSE	2.07692	-2.92824	9.99245	0.633214	-1.8542
MSH6	KW-2449	2	Non-CNV	Angiogenesis	FALSE	0.633214	FALSE	FALSE	FALSE	FALSE	FALSE	FALSE	FALSE	2.05128	-2.92824	9.99245	0.633214	-1.8542
CDK6	Dabrafenib (GSK2118436)	7	CNV	MAPK	FALSE	0.633043	FALSE	FALSE	FALSE	FALSE	FALSE	FALSE	FALSE	2.3312	47.428	12.1163	0.633043	30.024
CCR5	PHT-427	3	Non-CNV	PI3K/Akt/mTOR	FALSE	0.633036	FALSE	FALSE	FALSE	FALSE	FALSE	FALSE	FALSE	1.80769	-2.83461	5.18714	0.633036	-1.79441
CTNNB1	PHT-427	3	Non-CNV	PI3K/Akt/mTOR	FALSE	0.633036	FALSE	FALSE	FALSE	FALSE	FALSE	FALSE	FALSE	1.80769	-2.83461	5.18714	0.633036	-1.79441
TCF3	CO-1686 (AVL-301)	19	Non-CNV	Protein Tyrosine Kinase	FALSE	0.632996	FALSE	FALSE	FALSE	FALSE	FALSE	FALSE	FALSE	1.95957	9.93115	5.59415	0.632996	6.28638
ABL2	PH-797804	1	CNV	MAPK	FALSE	0.632461	FALSE	FALSE	FALSE	FALSE	FALSE	FALSE	FALSE	2.04038	-1.04923	4.75674	0.632461	-0.663595
CDK6	WP1066	7	CNV	JAK/STAT	FALSE	0.63231	FALSE	FALSE	FALSE	FALSE	FALSE	FALSE	FALSE	2.3312	10.2659	4.62308	0.63231	6.4912
H3F3A	R547	1	CNV	Cell Cycle	FALSE	0.631726	FALSE	FALSE	FALSE	FALSE	FALSE	FALSE	FALSE	2.15385	34.7551	13.72	0.631726	21.9557
MDM4	R547	1	CNV	Cell Cycle	FALSE	0.631726	FALSE	FALSE	FALSE	FALSE	FALSE	FALSE	FALSE	2.15385	34.7551	13.72	0.631726	21.9557
TP53	DASA-58	16	Non-CNV	Others	FALSE	0.631712	FALSE	FALSE	FALSE	FALSE	FALSE	FALSE	FALSE	2	1.21333	9.79955	0.631712	0.766473
SMARCA4	HTH-01-015	19	Non-CNV	PI3K/Akt/mTOR	FALSE	0.631568	FALSE	FALSE	FALSE	FALSE	FALSE	FALSE	FALSE	1.88462	4.63578	4.83495	0.631568	2.92781
CRLF2	SB590885	22	Non-CNV	MAPK	FALSE	0.630893	FALSE	FALSE	FALSE	FALSE	FALSE	FALSE	FALSE	1.38462	12.2635	10.1079	0.630893	7.73697
DDX3X	SB590885	23	Non-CNV	MAPK	FALSE	0.630893	FALSE	FALSE	FALSE	FALSE	FALSE	FALSE	FALSE	1.40039	12.2635	10.1079	0.630893	7.73697
KDM6A	SB590885	23	Non-CNV	MAPK	FALSE	0.630893	FALSE	FALSE	FALSE	FALSE	FALSE	FALSE	FALSE	1.40891	12.2635	10.1079	0.630893	7.73697
TCF3	WP1066	19	Non-CNV	JAK/STAT	FALSE	0.630761	FALSE	FALSE	FALSE	FALSE	FALSE	FALSE	FALSE	1.95957	10.2659	4.62308	0.630761	6.47531
ACVR1	TG003	2	Non-CNV	Cell Cycle	FALSE	0.629166	FALSE	FALSE	FALSE	FALSE	FALSE	FALSE	FALSE	2.03394	0.965361	4.07258	0.629166	0.607372
ACVR1	TAK-715	2	Non-CNV	MAPK	FALSE	0.628973	FALSE	FALSE	FALSE	FALSE	FALSE	FALSE	FALSE	2.03394	-5.7332	3.97163	0.628973	-3.60603
FLT3	SL-327	12	Non-CNV	MAPK	FALSE	0.628901	FALSE	FALSE	FALSE	FALSE	FALSE	FALSE	FALSE	2.30769	-3.92499	4.37163	0.628901	-2.46843
RB1	SL-327	13	Non-CNV	MAPK	FALSE	0.628901	FALSE	FALSE	FALSE	FALSE	FALSE	FALSE	FALSE	2.26211	-3.92499	4.37163	0.628901	-2.46843
ARID1A	Masitinib (AB1010)	1	Non-CNV	Protein Tyrosine Kinase	FALSE	0.62856	FALSE	FALSE	FALSE	FALSE	FALSE	FALSE	FALSE	1.78747	12.6494	6.86156	0.62856	7.95093
ACVR1	CGI1746	2	Non-CNV	Angiogenesis	FALSE	0.628074	FALSE	FALSE	FALSE	FALSE	FALSE	FALSE	FALSE	2.03394	-2.26302	4.17755	0.628074	-1.42134
TCF3	AVL-292	19	Non-CNV	Angiogenesis	FALSE	0.627968	FALSE	FALSE	FALSE	FALSE	FALSE	FALSE	FALSE	1.95957	26.5599	10.7069	0.627968	16.6788
ABL2	JNK-IN-8	1	CNV	MAPK	FALSE	0.627785	FALSE	FALSE	FALSE	FALSE	FALSE	FALSE	FALSE	2.04038	-3.08621	8.25233	0.627785	-1.93748
ABL2	Sotrastaurin	1	CNV	TGF-beta/Smad	FALSE	0.627025	FALSE	FALSE	FALSE	FALSE	FALSE	FALSE	FALSE	2.04038	3.42232	4.68971	0.627025	2.14588
CALR	Brivanib (BMS-540215)	19	Non-CNV	Protein Tyrosine Kinase	FALSE	0.626875	FALSE	FALSE	FALSE	FALSE	FALSE	FALSE	FALSE	1.84615	-5.54428	3.20761	0.626875	-3.47557
CEBPA	Brivanib (BMS-540215)	19	Non-CNV	Protein Tyrosine Kinase	FALSE	0.626875	FALSE	FALSE	FALSE	FALSE	FALSE	FALSE	FALSE	1.94406	-5.54428	3.20761	0.626875	-3.47557
CIC	Brivanib (BMS-540215)	19	Non-CNV	Protein Tyrosine Kinase	FALSE	0.626875	FALSE	FALSE	FALSE	FALSE	FALSE	FALSE	FALSE	1.84615	-5.54428	3.20761	0.626875	-3.47557
CRLF1	Brivanib (BMS-540215)	19	Non-CNV	Protein Tyrosine Kinase	FALSE	0.626875	FALSE	FALSE	FALSE	FALSE	FALSE	FALSE	FALSE	1.85953	-5.54428	3.20761	0.626875	-3.47557
JAK3	Brivanib (BMS-540215)	19	CNV	Protein Tyrosine Kinase	FALSE	0.626875	FALSE	FALSE	FALSE	FALSE	FALSE	FALSE	FALSE	1.85128	-5.54428	3.20761	0.626875	-3.47557
SMARCA4	Sunitinib Malate	19	Non-CNV	Protein Tyrosine Kinase	FALSE	0.62684	FALSE	FALSE	FALSE	FALSE	FALSE	FALSE	FALSE	1.88462	7.57214	13.0353	0.62684	4.74652
CRLF2	BIX 02189	22	Non-CNV	MAPK	FALSE	0.626571	FALSE	FALSE	FALSE	FALSE	FALSE	FALSE	FALSE	1.38462	3.6447	6.32723	0.626571	2.28366
DDX3X	BIX 02189	23	Non-CNV	MAPK	FALSE	0.626571	FALSE	FALSE	FALSE	FALSE	FALSE	FALSE	FALSE	1.40039	3.6447	6.32723	0.626571	2.28366
KDM6A	BIX 02189	23	Non-CNV	MAPK	FALSE	0.626571	FALSE	FALSE	FALSE	FALSE	FALSE	FALSE	FALSE	1.40891	3.6447	6.32723	0.626571	2.28366
CDKN2A	Telatinib	9	Non-CNV	Protein Tyrosine Kinase	FALSE	0.626094	FALSE	FALSE	FALSE	FALSE	FALSE	FALSE	FALSE	1.76923	10.982	7.90666	0.626094	6.87576
ASXL2	TDZD-8	2	Non-CNV	PI3K/Akt/mTOR	FALSE	0.62592	FALSE	FALSE	FALSE	FALSE	FALSE	FALSE	FALSE	2.06977	2.44219	6.78329	0.62592	1.52862
DNMT3A	Brivanib (BMS-540215)	2	Non-CNV	Protein Tyrosine Kinase	FALSE	0.625638	FALSE	FALSE	FALSE	FALSE	FALSE	FALSE	FALSE	2.07846	-5.54428	3.20761	0.625638	-3.46871
ARID1B	BMS-794833	6	Non-CNV	Protein Tyrosine Kinase	FALSE	0.625463	FALSE	FALSE	FALSE	FALSE	FALSE	FALSE	FALSE	1.93029	-5.59591	6.47939	0.625463	-3.50003
CCND3	BMS-794833	6	Non-CNV	Protein Tyrosine Kinase	FALSE	0.625463	FALSE	FALSE	FALSE	FALSE	FALSE	FALSE	FALSE	1.92308	-5.59591	6.47939	0.625463	-3.50003
DAXX	BMS-794833	6	Non-CNV	Protein Tyrosine Kinase	FALSE	0.625463	FALSE	FALSE	FALSE	FALSE	FALSE	FALSE	FALSE	1.92308	-5.59591	6.47939	0.625463	-3.50003
ESR1	BMS-794833	6	Non-CNV	Protein Tyrosine Kinase	FALSE	0.625463	FALSE	FALSE	FALSE	FALSE	FALSE	FALSE	FALSE	1.92308	-5.59591	6.47939	0.625463	-3.50003
HIST1H3B	BMS-794833	6	Non-CNV	Protein Tyrosine Kinase	FALSE	0.625463	FALSE	FALSE	FALSE	FALSE	FALSE	FALSE	FALSE	1.92308	-5.59591	6.47939	0.625463	-3.50003
TPMT	BMS-794833	6	Non-CNV	Protein Tyrosine Kinase	FALSE	0.625463	FALSE	FALSE	FALSE	FALSE	FALSE	FALSE	FALSE	1.92308	-5.59591	6.47939	0.625463	-3.50003
KRAS	MEK162 (ARRY-162, ARRY-438162)	11	CNV	MAPK	FALSE	0.625098	FALSE	TRUE	FALSE	FALSE	FALSE	FALSE	TRUE	2.03846	-4.78452	7.44237	0.625098	-2.99079
PPM1D	Palbociclib (PD-0332991) HCl	17	Non-CNV	Cell Cycle	FALSE	0.625062	FALSE	FALSE	FALSE	FALSE	FALSE	FALSE	FALSE	3.19231	13.7377	6.27344	0.625062	8.58691
TCF3	Triciribine	19	Non-CNV	PI3K/Akt/mTOR	FALSE	0.625048	FALSE	FALSE	FALSE	FALSE	FALSE	FALSE	FALSE	1.95957	32.3434	8.73582	0.625048	20.2162
EP300	Tyrphostin 9	22	Non-CNV	Protein Tyrosine Kinase	FALSE	0.624862	FALSE	FALSE	FALSE	FALSE	FALSE	FALSE	FALSE	1.92308	23.8124	9.65243	0.624862	14.8795
CDK6	CHIR-124	7	CNV	Cell Cycle	FALSE	0.624396	FALSE	FALSE	FALSE	FALSE	FALSE	FALSE	FALSE	2.3312	50.7397	12.7167	0.624396	31.6817
SMARCA4	Quizartinib (AC220)	19	Non-CNV	Angiogenesis	FALSE	0.624246	FALSE	FALSE	FALSE	FALSE	FALSE	FALSE	FALSE	1.88462	4.79206	10.9545	0.624246	2.99142
TCF3	Everolimus (RAD001)	19	Non-CNV	PI3K/Akt/mTOR	FALSE	0.624033	FALSE	FALSE	FALSE	FALSE	FALSE	FALSE	FALSE	1.95957	31.273	12.1864	0.624033	19.5154
DNMT3A	WZ4002	2	Non-CNV	Protein Tyrosine Kinase	FALSE	0.623828	FALSE	FALSE	FALSE	FALSE	FALSE	FALSE	FALSE	2.07846	8.65796	6.06122	0.623828	5.40108
TP53	PF-562271	16	Non-CNV	Angiogenesis	FALSE	0.623757	FALSE	FALSE	FALSE	FALSE	FALSE	FALSE	FALSE	2	22.8677	10.6251	0.623757	14.2639
TSC2	BS-181 HCl	16	Non-CNV	Cell Cycle	FALSE	0.62361	FALSE	FALSE	FALSE	FALSE	FALSE	FALSE	FALSE	2.06301	0.859388	8.55023	0.62361	0.535923
EGFR	Flavopiridol HCl	7	CNV	Cell Cycle	FALSE	0.623477	FALSE	FALSE	FALSE	FALSE	FALSE	FALSE	FALSE	2.26923	73.4338	16.6953	0.623477	45.7843
TET2	CGI1746	4	Non-CNV	Angiogenesis	FALSE	0.62326	FALSE	FALSE	FALSE	FALSE	FALSE	FALSE	FALSE	2.0159	-2.26302	4.17755	0.62326	-1.41045
MPL	Defactinib (VS-6063, PF-04554878)	1	Non-CNV	Angiogenesis	FALSE	0.623222	FALSE	FALSE	FALSE	FALSE	FALSE	FALSE	FALSE	1.84615	25.3751	10.317	0.623222	15.8143
GNA13	Acadesine	17	Non-CNV	PI3K/Akt/mTOR	FALSE	0.622958	FALSE	FALSE	FALSE	FALSE	FALSE	FALSE	FALSE	2.92564	0.686736	3.68399	0.622958	0.427808
PPM1D	PHA-793887	17	Non-CNV	Cell Cycle	FALSE	0.622844	FALSE	FALSE	FALSE	FALSE	FALSE	FALSE	FALSE	3.19231	28.9598	19.5076	0.622844	18.0375
MPL	CP-673451	1	Non-CNV	Protein Tyrosine Kinase	FALSE	0.622301	FALSE	FALSE	FALSE	FALSE	FALSE	FALSE	FALSE	1.84615	20.0035	14.8214	0.622301	12.4482
CRLF2	AZD9291	22	Non-CNV	Protein Tyrosine Kinase	FALSE	0.622253	FALSE	FALSE	FALSE	FALSE	FALSE	FALSE	FALSE	1.38462	9.18231	5.20729	0.622253	5.71372
DDX3X	AZD9291	23	Non-CNV	Protein Tyrosine Kinase	FALSE	0.622253	FALSE	FALSE	FALSE	FALSE	FALSE	FALSE	FALSE	1.40039	9.18231	5.20729	0.622253	5.71372
KDM6A	AZD9291	23	Non-CNV	Protein Tyrosine Kinase	FALSE	0.622253	FALSE	FALSE	FALSE	FALSE	FALSE	FALSE	FALSE	1.40891	9.18231	5.20729	0.622253	5.71372
RHOA	BLZ945	3	Non-CNV	Protein Tyrosine Kinase	FALSE	0.622112	FALSE	FALSE	FALSE	FALSE	FALSE	FALSE	FALSE	1.73846	1.01979	4.37975	0.622112	0.634423
JAK1	AZD5363	1	CNV	PI3K/Akt/mTOR	FALSE	0.622087	FALSE	FALSE	FALSE	FALSE	FALSE	FALSE	FALSE	1.96302	13.5047	7.01363	0.622087	8.40111
CREBBP	Tivantinib (ARQ 197)	16	Non-CNV	Protein Tyrosine Kinase	FALSE	0.621831	FALSE	FALSE	FALSE	FALSE	FALSE	FALSE	FALSE	1.94231	76.7148	11.2274	0.621831	47.7036
JAK1	Crizotinib (PF-02341066)	1	CNV	Protein Tyrosine Kinase	FALSE	0.621646	FALSE	FALSE	FALSE	TRUE	FALSE	FALSE	TRUE	1.96302	6.42472	7.62141	0.621646	3.9939
PRPS1	Motesanib Diphosphate (AMG-706)	23	Non-CNV	Protein Tyrosine Kinase	FALSE	0.621301	FALSE	FALSE	FALSE	FALSE	FALSE	FALSE	FALSE	1.36095	9.2562	6.81122	0.621301	5.75089
SH2D1A	Motesanib Diphosphate (AMG-706)	23	Non-CNV	Protein Tyrosine Kinase	FALSE	0.621301	FALSE	FALSE	FALSE	FALSE	FALSE	FALSE	FALSE	1.30769	9.2562	6.81122	0.621301	5.75089
XIAP	Motesanib Diphosphate (AMG-706)	23	Non-CNV	Protein Tyrosine Kinase	FALSE	0.621301	FALSE	FALSE	FALSE	FALSE	FALSE	FALSE	FALSE	1.30769	9.2562	6.81122	0.621301	5.75089
SETD2	GNE-0877	3	Non-CNV	Autophagy	FALSE	0.621087	FALSE	FALSE	FALSE	FALSE	FALSE	FALSE	FALSE	1.82418	2.18373	2.57838	0.621087	1.35629
CALR	SGI-1776 free base	19	Non-CNV	JAK/STAT	FALSE	0.620975	FALSE	FALSE	FALSE	FALSE	FALSE	FALSE	FALSE	1.84615	8.05728	7.11906	0.620975	5.00337
CEBPA	SGI-1776 free base	19	Non-CNV	JAK/STAT	FALSE	0.620975	FALSE	FALSE	FALSE	FALSE	FALSE	FALSE	FALSE	1.94406	8.05728	7.11906	0.620975	5.00337
CIC	SGI-1776 free base	19	Non-CNV	JAK/STAT	FALSE	0.620975	FALSE	FALSE	FALSE	FALSE	FALSE	FALSE	FALSE	1.84615	8.05728	7.11906	0.620975	5.00337
CRLF1	SGI-1776 free base	19	Non-CNV	JAK/STAT	FALSE	0.620975	FALSE	FALSE	FALSE	FALSE	FALSE	FALSE	FALSE	1.85953	8.05728	7.11906	0.620975	5.00337
JAK3	SGI-1776 free base	19	CNV	JAK/STAT	FALSE	0.620975	FALSE	FALSE	FALSE	FALSE	FALSE	FALSE	FALSE	1.85128	8.05728	7.11906	0.620975	5.00337
ALK	Axitinib	2	CNV	Protein Tyrosine Kinase	FALSE	0.620913	FALSE	FALSE	FALSE	TRUE	FALSE	FALSE	TRUE	2.10839	9.79523	10.9646	0.620913	6.08198
PHF6	KW-2449	23	Non-CNV	Angiogenesis	FALSE	0.620041	FALSE	FALSE	FALSE	FALSE	FALSE	FALSE	FALSE	2.0579	-2.92824	9.99245	0.620041	-1.81563
STAT3	Ponatinib (AP24534)	17	Non-CNV	Angiogenesis	FALSE	0.619941	FALSE	FALSE	FALSE	FALSE	FALSE	FALSE	FALSE	2.52198	32.7885	16.4217	0.619941	20.3269
CSF3R	Masitinib (AB1010)	1	Non-CNV	Protein Tyrosine Kinase	FALSE	0.619852	FALSE	FALSE	FALSE	FALSE	FALSE	FALSE	FALSE	1.80769	12.6494	6.86156	0.619852	7.84078
ID3	Masitinib (AB1010)	1	Non-CNV	Protein Tyrosine Kinase	FALSE	0.619852	FALSE	FALSE	FALSE	FALSE	FALSE	FALSE	FALSE	1.76923	12.6494	6.86156	0.619852	7.84078
JAK1	Dovitinib (TKI-258) Dilactic Acid	1	CNV	Angiogenesis	FALSE	0.6197	FALSE	FALSE	FALSE	FALSE	FALSE	FALSE	FALSE	1.96302	39.7901	16.6052	0.6197	24.6579
GATA1	Cabozantinib malate (XL184)	23	Non-CNV	Protein Tyrosine Kinase	FALSE	0.619688	FALSE	FALSE	FALSE	FALSE	FALSE	FALSE	FALSE	1.34615	16.4784	9.9438	0.619688	10.2114
ZMYM3	Cabozantinib malate (XL184)	23	Non-CNV	Protein Tyrosine Kinase	FALSE	0.619688	FALSE	FALSE	FALSE	FALSE	FALSE	FALSE	FALSE	1.47692	16.4784	9.9438	0.619688	10.2114
ACVR1	TSU-68 (SU6668, Orantinib)	2	Non-CNV	Protein Tyrosine Kinase	FALSE	0.619673	FALSE	FALSE	FALSE	FALSE	FALSE	FALSE	FALSE	2.03394	1.38613	3.1547	0.619673	0.858949
ALK	IPI-145 (INK1197)	2	CNV	Angiogenesis	FALSE	0.619533	FALSE	FALSE	FALSE	FALSE	FALSE	FALSE	FALSE	2.10839	14.8061	7.62817	0.619533	9.17286
APC	Pacritinib (SB1518)	5	Non-CNV	JAK/STAT	FALSE	0.619366	FALSE	FALSE	FALSE	FALSE	FALSE	FALSE	FALSE	2.07311	35.0594	19.0636	0.619366	21.7146
CSF1R	Pacritinib (SB1518)	5	Non-CNV	JAK/STAT	FALSE	0.619366	FALSE	FALSE	FALSE	FALSE	FALSE	FALSE	FALSE	2.07692	35.0594	19.0636	0.619366	21.7146
EBF1	Pacritinib (SB1518)	5	Non-CNV	JAK/STAT	FALSE	0.619366	FALSE	FALSE	FALSE	FALSE	FALSE	FALSE	FALSE	2.07452	35.0594	19.0636	0.619366	21.7146
FGFR4	Pacritinib (SB1518)	5	CNV	JAK/STAT	FALSE	0.619366	FALSE	FALSE	FALSE	FALSE	FALSE	FALSE	FALSE	2.07101	35.0594	19.0636	0.619366	21.7146
IL7R	Pacritinib (SB1518)	4	Non-CNV	JAK/STAT	FALSE	0.619366	FALSE	FALSE	FALSE	FALSE	FALSE	FALSE	FALSE	2.07692	35.0594	19.0636	0.619366	21.7146
NPM1	Pacritinib (SB1518)	5	Non-CNV	JAK/STAT	FALSE	0.619366	FALSE	FALSE	FALSE	FALSE	FALSE	FALSE	FALSE	2.07692	35.0594	19.0636	0.619366	21.7146
PDGFRB	Pacritinib (SB1518)	5	Non-CNV	JAK/STAT	FALSE	0.619366	FALSE	FALSE	FALSE	FALSE	FALSE	FALSE	FALSE	2.07692	35.0594	19.0636	0.619366	21.7146
PIK3R1	Pacritinib (SB1518)	5	Non-CNV	JAK/STAT	FALSE	0.619366	FALSE	FALSE	FALSE	FALSE	FALSE	FALSE	FALSE	2.07143	35.0594	19.0636	0.619366	21.7146
CHD7	PHT-427	8	Non-CNV	PI3K/Akt/mTOR	FALSE	0.619053	FALSE	FALSE	FALSE	FALSE	FALSE	FALSE	FALSE	2.03507	-2.83461	5.18714	0.619053	-1.75478
JAK1	Zotarolimus (ABT-578)	1	CNV	PI3K/Akt/mTOR	FALSE	0.618894	FALSE	FALSE	FALSE	FALSE	FALSE	FALSE	FALSE	1.96302	27.9631	11.141	0.618894	17.3062
TP53	PF-04217903	16	Non-CNV	Protein Tyrosine Kinase	FALSE	0.618868	FALSE	TRUE	FALSE	FALSE	FALSE	FALSE	TRUE	2	-0.385592	4.27533	0.618868	-0.23863
ACVR1	SU11274	2	Non-CNV	Protein Tyrosine Kinase	FALSE	0.618686	FALSE	FALSE	FALSE	FALSE	FALSE	FALSE	FALSE	2.03394	-2.64894	7.29793	0.618686	-1.63886
CALR	CO-1686 (AVL-301)	19	Non-CNV	Protein Tyrosine Kinase	FALSE	0.618621	FALSE	FALSE	FALSE	FALSE	FALSE	FALSE	FALSE	1.84615	9.93115	5.59415	0.618621	6.14362
CEBPA	CO-1686 (AVL-301)	19	Non-CNV	Protein Tyrosine Kinase	FALSE	0.618621	FALSE	FALSE	FALSE	FALSE	FALSE	FALSE	FALSE	1.94406	9.93115	5.59415	0.618621	6.14362
CIC	CO-1686 (AVL-301)	19	Non-CNV	Protein Tyrosine Kinase	FALSE	0.618621	FALSE	FALSE	FALSE	FALSE	FALSE	FALSE	FALSE	1.84615	9.93115	5.59415	0.618621	6.14362
CRLF1	CO-1686 (AVL-301)	19	Non-CNV	Protein Tyrosine Kinase	FALSE	0.618621	FALSE	FALSE	FALSE	FALSE	FALSE	FALSE	FALSE	1.85953	9.93115	5.59415	0.618621	6.14362
JAK3	CO-1686 (AVL-301)	19	CNV	Protein Tyrosine Kinase	FALSE	0.618621	FALSE	FALSE	FALSE	FALSE	FALSE	FALSE	FALSE	1.85128	9.93115	5.59415	0.618621	6.14362
ASXL2	R428 (BGB324)	2	Non-CNV	Protein Tyrosine Kinase	FALSE	0.618136	FALSE	FALSE	FALSE	FALSE	FALSE	FALSE	FALSE	2.06977	18.7759	9.8093	0.618136	11.606
TSC2	6H05	16	Non-CNV	Cell Cycle	FALSE	0.618126	FALSE	FALSE	FALSE	FALSE	FALSE	FALSE	FALSE	2.06301	-0.324131	3.00781	0.618126	-0.200354
ATRX	Motesanib Diphosphate (AMG-706)	23	Non-CNV	Protein Tyrosine Kinase	FALSE	0.617858	FALSE	FALSE	FALSE	FALSE	FALSE	FALSE	FALSE	1.3576	9.2562	6.81122	0.617858	5.71902
PPM1D	Staurosporine	17	Non-CNV	TGF-beta/Smad	FALSE	0.61727	FALSE	FALSE	FALSE	FALSE	FALSE	FALSE	FALSE	3.19231	95.6694	5.46272	0.61727	59.0539
FGFR1	WAY-600	8	CNV	PI3K/Akt/mTOR	FALSE	0.61717	FALSE	FALSE	FALSE	FALSE	FALSE	FALSE	FALSE	2.03846	22.2026	11.5029	0.61717	13.7028
GLI2	WAY-600	2	CNV	PI3K/Akt/mTOR	FALSE	0.61717	FALSE	FALSE	FALSE	FALSE	FALSE	FALSE	FALSE	2.07692	22.2026	11.5029	0.61717	13.7028
MSH6	WAY-600	2	Non-CNV	PI3K/Akt/mTOR	FALSE	0.61717	FALSE	FALSE	FALSE	FALSE	FALSE	FALSE	FALSE	2.05128	22.2026	11.5029	0.61717	13.7028
ABL1	MLN8054	9	Non-CNV	Cell Cycle	FALSE	0.617066	FALSE	FALSE	FALSE	FALSE	FALSE	FALSE	FALSE	2.03846	12.3365	6.08385	0.617066	7.61244
NOTCH1	MLN8054	9	Non-CNV	Cell Cycle	FALSE	0.617066	FALSE	FALSE	FALSE	FALSE	FALSE	FALSE	FALSE	2.03497	12.3365	6.08385	0.617066	7.61244
TSC1	MLN8054	9	Non-CNV	Cell Cycle	FALSE	0.617066	FALSE	FALSE	FALSE	FALSE	FALSE	FALSE	FALSE	2.03644	12.3365	6.08385	0.617066	7.61244
MPL	WAY-600	1	Non-CNV	PI3K/Akt/mTOR	FALSE	0.617028	FALSE	FALSE	FALSE	FALSE	FALSE	FALSE	FALSE	1.84615	22.2026	11.5029	0.617028	13.6996
H3F3A	AT7867	1	CNV	PI3K/Akt/mTOR	FALSE	0.616896	FALSE	FALSE	FALSE	FALSE	FALSE	FALSE	FALSE	2.15385	30.7515	17.5403	0.616896	18.9705
MDM4	AT7867	1	CNV	PI3K/Akt/mTOR	FALSE	0.616896	FALSE	FALSE	FALSE	FALSE	FALSE	FALSE	FALSE	2.15385	30.7515	17.5403	0.616896	18.9705
GNA11	URMC-099	19	Non-CNV	Others	FALSE	0.616552	FALSE	FALSE	FALSE	FALSE	FALSE	FALSE	FALSE	1.84615	-6.69592	9.15221	0.616552	-4.12838
MAP2K2	URMC-099	19	Non-CNV	Others	FALSE	0.616552	FALSE	FALSE	FALSE	FALSE	FALSE	FALSE	FALSE	1.84615	-6.69592	9.15221	0.616552	-4.12838
APC	VE-822	5	Non-CNV	PI3K/Akt/mTOR	FALSE	0.61555	FALSE	FALSE	FALSE	FALSE	FALSE	FALSE	FALSE	2.07311	14.0784	14.418	0.61555	8.66593
CSF1R	VE-822	5	Non-CNV	PI3K/Akt/mTOR	FALSE	0.61555	FALSE	FALSE	FALSE	FALSE	FALSE	FALSE	FALSE	2.07692	14.0784	14.418	0.61555	8.66593
EBF1	VE-822	5	Non-CNV	PI3K/Akt/mTOR	FALSE	0.61555	FALSE	FALSE	FALSE	FALSE	FALSE	FALSE	FALSE	2.07452	14.0784	14.418	0.61555	8.66593
FGFR4	VE-822	5	CNV	PI3K/Akt/mTOR	FALSE	0.61555	FALSE	FALSE	FALSE	FALSE	FALSE	FALSE	FALSE	2.07101	14.0784	14.418	0.61555	8.66593
IL7R	VE-822	4	Non-CNV	PI3K/Akt/mTOR	FALSE	0.61555	FALSE	FALSE	FALSE	FALSE	FALSE	FALSE	FALSE	2.07692	14.0784	14.418	0.61555	8.66593
NPM1	VE-822	5	Non-CNV	PI3K/Akt/mTOR	FALSE	0.61555	FALSE	FALSE	FALSE	FALSE	FALSE	FALSE	FALSE	2.07692	14.0784	14.418	0.61555	8.66593
PDGFRB	VE-822	5	Non-CNV	PI3K/Akt/mTOR	FALSE	0.61555	FALSE	FALSE	FALSE	FALSE	FALSE	FALSE	FALSE	2.07692	14.0784	14.418	0.61555	8.66593
PIK3R1	VE-822	5	Non-CNV	PI3K/Akt/mTOR	FALSE	0.61555	FALSE	FALSE	FALSE	FALSE	FALSE	FALSE	FALSE	2.07143	14.0784	14.418	0.61555	8.66593
PPM1D	Acadesine	17	Non-CNV	PI3K/Akt/mTOR	FALSE	0.615445	FALSE	FALSE	FALSE	FALSE	FALSE	FALSE	FALSE	3.19231	0.686736	3.68399	0.615445	0.422648
ERBB4	HTH-01-015	2	Non-CNV	PI3K/Akt/mTOR	FALSE	0.615392	FALSE	FALSE	FALSE	FALSE	FALSE	FALSE	FALSE	1.96154	4.63578	4.83495	0.615392	2.85282
IDH1	HTH-01-015	2	Non-CNV	PI3K/Akt/mTOR	FALSE	0.615392	FALSE	FALSE	FALSE	FALSE	FALSE	FALSE	FALSE	1.96154	4.63578	4.83495	0.615392	2.85282
JAK1	PI-103	1	CNV	PI3K/Akt/mTOR	FALSE	0.615333	FALSE	FALSE	FALSE	FALSE	FALSE	FALSE	FALSE	1.96302	68.3255	7.54953	0.615333	42.043
CRLF2	Sorafenib	22	Non-CNV	MAPK	FALSE	0.615167	FALSE	FALSE	FALSE	FALSE	FALSE	FALSE	FALSE	1.38462	10.2314	8.25622	0.615167	6.29402
DDX3X	Sorafenib	23	Non-CNV	MAPK	FALSE	0.615167	FALSE	FALSE	FALSE	FALSE	FALSE	FALSE	FALSE	1.40039	10.2314	8.25622	0.615167	6.29402
KDM6A	Sorafenib	23	Non-CNV	MAPK	FALSE	0.615167	FALSE	FALSE	FALSE	FALSE	FALSE	FALSE	FALSE	1.40891	10.2314	8.25622	0.615167	6.29402
MPL	TG101348 (SAR302503)	1	Non-CNV	JAK/STAT	FALSE	0.615016	FALSE	FALSE	FALSE	FALSE	FALSE	FALSE	FALSE	1.84615	36.2549	17.3341	0.615016	22.2974
CALR	AZD2932	19	Non-CNV	Protein Tyrosine Kinase	FALSE	0.614965	FALSE	FALSE	FALSE	FALSE	FALSE	FALSE	FALSE	1.84615	7.25857	7.04836	0.614965	4.46377
CEBPA	AZD2932	19	Non-CNV	Protein Tyrosine Kinase	FALSE	0.614965	FALSE	FALSE	FALSE	FALSE	FALSE	FALSE	FALSE	1.94406	7.25857	7.04836	0.614965	4.46377
CIC	AZD2932	19	Non-CNV	Protein Tyrosine Kinase	FALSE	0.614965	FALSE	FALSE	FALSE	FALSE	FALSE	FALSE	FALSE	1.84615	7.25857	7.04836	0.614965	4.46377
CRLF1	AZD2932	19	Non-CNV	Protein Tyrosine Kinase	FALSE	0.614965	FALSE	FALSE	FALSE	FALSE	FALSE	FALSE	FALSE	1.85953	7.25857	7.04836	0.614965	4.46377
JAK3	AZD2932	19	CNV	Protein Tyrosine Kinase	FALSE	0.614965	FALSE	FALSE	FALSE	FALSE	FALSE	FALSE	FALSE	1.85128	7.25857	7.04836	0.614965	4.46377
ASXL2	S-Ruxolitinib (INCB018424)	2	Non-CNV	JAK/STAT	FALSE	0.614675	FALSE	FALSE	FALSE	FALSE	FALSE	FALSE	FALSE	2.06977	3.02601	4.79216	0.614675	1.86001
SMARCA4	Telatinib	19	Non-CNV	Protein Tyrosine Kinase	FALSE	0.614575	FALSE	FALSE	FALSE	FALSE	FALSE	FALSE	FALSE	1.88462	10.982	7.90666	0.614575	6.74926
STAT3	AZD1480	17	Non-CNV	JAK/STAT	FALSE	0.614143	FALSE	FALSE	FALSE	FALSE	FALSE	FALSE	FALSE	2.52198	18.3913	12.6288	0.614143	11.2949
JAK1	BMS-536924	1	CNV	Protein Tyrosine Kinase	FALSE	0.613653	FALSE	FALSE	FALSE	FALSE	FALSE	FALSE	FALSE	1.96302	9.79489	7.40107	0.613653	6.01067
CRLF2	CEP-32496	22	Non-CNV	MAPK	FALSE	0.613551	FALSE	FALSE	FALSE	FALSE	FALSE	FALSE	FALSE	1.38462	5.92617	10.1168	0.613551	3.63601
DDX3X	CEP-32496	23	Non-CNV	MAPK	FALSE	0.613551	FALSE	FALSE	FALSE	FALSE	FALSE	FALSE	FALSE	1.40039	5.92617	10.1168	0.613551	3.63601
KDM6A	CEP-32496	23	Non-CNV	MAPK	FALSE	0.613551	FALSE	FALSE	FALSE	FALSE	FALSE	FALSE	FALSE	1.40891	5.92617	10.1168	0.613551	3.63601
MYC	Cabozantinib malate (XL184)	8	CNV	Protein Tyrosine Kinase	FALSE	0.613357	FALSE	FALSE	FALSE	FALSE	FALSE	FALSE	FALSE	1.96154	16.4784	9.9438	0.613357	10.1071
JAK1	SNS-032 (BMS-387032)	1	CNV	Cell Cycle	FALSE	0.613089	FALSE	FALSE	FALSE	FALSE	FALSE	FALSE	FALSE	1.96302	70.7853	18.0409	0.613089	43.3977
ABL1	VX-680 (Tozasertib, MK-0457)	9	Non-CNV	Cell Cycle	FALSE	0.613006	FALSE	FALSE	FALSE	FALSE	FALSE	FALSE	FALSE	2.03846	11.0709	7.3311	0.613006	6.78653
NOTCH1	VX-680 (Tozasertib, MK-0457)	9	Non-CNV	Cell Cycle	FALSE	0.613006	FALSE	FALSE	FALSE	FALSE	FALSE	FALSE	FALSE	2.03497	11.0709	7.3311	0.613006	6.78653
TSC1	VX-680 (Tozasertib, MK-0457)	9	Non-CNV	Cell Cycle	FALSE	0.613006	FALSE	FALSE	FALSE	FALSE	FALSE	FALSE	FALSE	2.03644	11.0709	7.3311	0.613006	6.78653
ABL2	DDR1-IN-1	1	CNV	Others	FALSE	0.612911	FALSE	FALSE	FALSE	FALSE	FALSE	FALSE	FALSE	2.04038	8.62351	4.38175	0.612911	5.28544
CHD7	KW-2449	8	Non-CNV	Angiogenesis	FALSE	0.612887	FALSE	FALSE	FALSE	FALSE	FALSE	FALSE	FALSE	2.03507	-2.92824	9.99245	0.612887	-1.79468
SMARCA4	KRN 633	19	Non-CNV	Protein Tyrosine Kinase	FALSE	0.612635	FALSE	FALSE	FALSE	FALSE	FALSE	FALSE	FALSE	1.88462	10.3034	5.47106	0.612635	6.31225
PRPS1	Roscovitine (Seliciclib,CYC202)	23	Non-CNV	Cell Cycle	FALSE	0.612492	FALSE	FALSE	FALSE	FALSE	FALSE	FALSE	FALSE	1.36095	1.25546	4.58335	0.612492	0.768956
SH2D1A	Roscovitine (Seliciclib,CYC202)	23	Non-CNV	Cell Cycle	FALSE	0.612492	FALSE	FALSE	FALSE	FALSE	FALSE	FALSE	FALSE	1.30769	1.25546	4.58335	0.612492	0.768956
XIAP	Roscovitine (Seliciclib,CYC202)	23	Non-CNV	Cell Cycle	FALSE	0.612492	FALSE	FALSE	FALSE	FALSE	FALSE	FALSE	FALSE	1.30769	1.25546	4.58335	0.612492	0.768956
PHF6	LY294002	23	Non-CNV	PI3K/Akt/mTOR	FALSE	0.612309	FALSE	FALSE	FALSE	FALSE	FALSE	FALSE	FALSE	2.0579	2.79756	2.49388	0.612309	1.71297
MPL	Vatalanib (PTK787) 2HCl	1	Non-CNV	Protein Tyrosine Kinase	FALSE	0.612192	FALSE	FALSE	FALSE	FALSE	FALSE	FALSE	FALSE	1.84615	4.4342	4.8906	0.612192	2.71459
GNA11	OSI-930	19	Non-CNV	Protein Tyrosine Kinase	FALSE	0.612174	FALSE	FALSE	FALSE	FALSE	FALSE	FALSE	FALSE	1.84615	25.2085	8.97933	0.612174	15.432
MAP2K2	OSI-930	19	Non-CNV	Protein Tyrosine Kinase	FALSE	0.612174	FALSE	FALSE	FALSE	FALSE	FALSE	FALSE	FALSE	1.84615	25.2085	8.97933	0.612174	15.432
MPL	Tivozanib (AV-951)	1	Non-CNV	Protein Tyrosine Kinase	FALSE	0.611998	FALSE	FALSE	FALSE	FALSE	FALSE	FALSE	FALSE	1.84615	15.8542	9.80486	0.611998	9.70276
TCF3	Entrectinib (RXDX-101)	19	Non-CNV	Protein Tyrosine Kinase	FALSE	0.61197	FALSE	FALSE	FALSE	FALSE	FALSE	FALSE	FALSE	1.95957	8.36579	6.79563	0.61197	5.11962
BRAF	P276-00	7	CNV	Cell Cycle	FALSE	0.611163	FALSE	FALSE	FALSE	FALSE	FALSE	FALSE	FALSE	2.17308	79.7211	14.5295	0.611163	48.7226
EZH2	P276-00	7	Non-CNV	Cell Cycle	FALSE	0.611163	FALSE	FALSE	FALSE	FALSE	FALSE	FALSE	FALSE	2.19231	79.7211	14.5295	0.611163	48.7226
MET	P276-00	7	CNV	Cell Cycle	FALSE	0.611163	FALSE	FALSE	FALSE	FALSE	FALSE	FALSE	FALSE	2.19231	79.7211	14.5295	0.611163	48.7226
SMO	P276-00	7	Non-CNV	Cell Cycle	FALSE	0.611163	FALSE	FALSE	FALSE	FALSE	FALSE	FALSE	FALSE	2.19231	79.7211	14.5295	0.611163	48.7226
H3F3A	VE-822	1	CNV	PI3K/Akt/mTOR	FALSE	0.611017	FALSE	FALSE	FALSE	FALSE	FALSE	FALSE	FALSE	2.15385	14.0784	14.418	0.611017	8.60211
MDM4	VE-822	1	CNV	PI3K/Akt/mTOR	FALSE	0.611017	FALSE	FALSE	FALSE	FALSE	FALSE	FALSE	FALSE	2.15385	14.0784	14.418	0.611017	8.60211
ALK	R428 (BGB324)	2	CNV	Protein Tyrosine Kinase	FALSE	0.610849	FALSE	FALSE	FALSE	FALSE	FALSE	FALSE	FALSE	2.10839	18.7759	9.8093	0.610849	11.4692
ATRX	Roscovitine (Seliciclib,CYC202)	23	Non-CNV	Cell Cycle	FALSE	0.61076	FALSE	FALSE	FALSE	FALSE	FALSE	FALSE	FALSE	1.3576	1.25546	4.58335	0.61076	0.766782
SMARCA4	Crizotinib (PF-02341066)	19	Non-CNV	Protein Tyrosine Kinase	FALSE	0.610348	FALSE	FALSE	FALSE	FALSE	FALSE	FALSE	FALSE	1.88462	6.42472	7.62141	0.610348	3.92132
CBL	SB203580	11	Non-CNV	MAPK	FALSE	0.610001	FALSE	FALSE	FALSE	FALSE	FALSE	FALSE	FALSE	1.69231	-4.36493	4.77192	0.610001	-2.66261
MYC	CAL-101 (Idelalisib, GS-1101)	8	CNV	PI3K/Akt/mTOR	FALSE	0.609956	FALSE	FALSE	FALSE	FALSE	FALSE	FALSE	FALSE	1.96154	9.9226	4.91627	0.609956	6.05235
TCF3	AT7867	19	Non-CNV	PI3K/Akt/mTOR	FALSE	0.609932	FALSE	FALSE	FALSE	FALSE	FALSE	FALSE	FALSE	1.95957	30.7515	17.5403	0.609932	18.7563
MPL	AZD8055	1	Non-CNV	PI3K/Akt/mTOR	FALSE	0.609905	FALSE	FALSE	FALSE	FALSE	FALSE	FALSE	FALSE	1.84615	67.6823	8.93466	0.609905	41.2797
MPL	PF-477736	1	Non-CNV	Cell Cycle	FALSE	0.609821	FALSE	FALSE	FALSE	FALSE	FALSE	FALSE	FALSE	1.84615	56.1759	19.1721	0.609821	34.2573
JAK1	LDK378	1	CNV	Protein Tyrosine Kinase	FALSE	0.609666	FALSE	FALSE	FALSE	FALSE	FALSE	FALSE	FALSE	1.96302	42.0936	28.7923	0.609666	25.6631
TP53	Sorafenib	16	Non-CNV	MAPK	FALSE	0.609395	FALSE	FALSE	FALSE	FALSE	FALSE	FALSE	FALSE	2	10.2314	8.25622	0.609395	6.23497
KRAS	Masitinib (AB1010)	11	CNV	Protein Tyrosine Kinase	FALSE	0.609003	FALSE	FALSE	FALSE	FALSE	FALSE	FALSE	FALSE	2.03846	12.6494	6.86156	0.609003	7.70354
CDK6	PF-562271	7	CNV	Angiogenesis	FALSE	0.608963	FALSE	FALSE	FALSE	FALSE	FALSE	FALSE	FALSE	2.3312	22.8677	10.6251	0.608963	13.9256
MPL	Rapamycin (Sirolimus)	1	Non-CNV	PI3K/Akt/mTOR	FALSE	0.608843	FALSE	FALSE	FALSE	FALSE	FALSE	FALSE	FALSE	1.84615	30.7405	11.2368	0.608843	18.7161
JAK1	Sunitinib Malate	1	CNV	Protein Tyrosine Kinase	FALSE	0.608793	FALSE	FALSE	FALSE	TRUE	FALSE	FALSE	TRUE	1.96302	7.57214	13.0353	0.608793	4.60986
PPM1D	LY2603618	17	Non-CNV	Cell Cycle	FALSE	0.608785	FALSE	FALSE	FALSE	FALSE	FALSE	FALSE	FALSE	3.19231	23.5065	12.4915	0.608785	14.3104
TCF3	R547	19	Non-CNV	Cell Cycle	FALSE	0.608223	FALSE	FALSE	FALSE	FALSE	FALSE	FALSE	FALSE	1.95957	34.7551	13.72	0.608223	21.1389
ALK	SU11274	2	CNV	Protein Tyrosine Kinase	FALSE	0.608182	FALSE	FALSE	FALSE	FALSE	FALSE	FALSE	FALSE	2.10839	-2.64894	7.29793	0.608182	-1.61104
H3F3A	AZD5363	1	CNV	PI3K/Akt/mTOR	FALSE	0.608172	FALSE	FALSE	FALSE	FALSE	FALSE	FALSE	FALSE	2.15385	13.5047	7.01363	0.608172	8.2132
MDM4	AZD5363	1	CNV	PI3K/Akt/mTOR	FALSE	0.608172	FALSE	FALSE	FALSE	FALSE	FALSE	FALSE	FALSE	2.15385	13.5047	7.01363	0.608172	8.2132
FLT3	PD184352 (CI-1040)	12	Non-CNV	MAPK	FALSE	0.608109	FALSE	FALSE	FALSE	FALSE	FALSE	FALSE	FALSE	2.30769	-9.27387	6.64038	0.608109	-5.63952
RB1	PD184352 (CI-1040)	13	Non-CNV	MAPK	FALSE	0.608109	FALSE	FALSE	FALSE	FALSE	FALSE	FALSE	FALSE	2.26211	-9.27387	6.64038	0.608109	-5.63952
SMARCA4	Crenolanib (CP-868596)	19	Non-CNV	Protein Tyrosine Kinase	FALSE	0.607214	FALSE	FALSE	FALSE	FALSE	FALSE	FALSE	FALSE	1.88462	12.7953	12.9328	0.607214	7.76946
ATRX	Semaxanib (SU5416)	23	Non-CNV	Protein Tyrosine Kinase	FALSE	0.607095	FALSE	FALSE	FALSE	FALSE	FALSE	FALSE	FALSE	1.3576	10.381	6.34727	0.607095	6.30225
GATA1	WZ4003	23	Non-CNV	PI3K/Akt/mTOR	FALSE	0.607077	FALSE	FALSE	FALSE	FALSE	FALSE	FALSE	FALSE	1.34615	6.60663	4.42116	0.607077	4.01073
ZMYM3	WZ4003	23	Non-CNV	PI3K/Akt/mTOR	FALSE	0.607077	FALSE	FALSE	FALSE	FALSE	FALSE	FALSE	FALSE	1.47692	6.60663	4.42116	0.607077	4.01073
SMARCA4	Cabozantinib (XL184, BMS-907351)	19	Non-CNV	Protein Tyrosine Kinase	FALSE	0.606031	FALSE	FALSE	FALSE	FALSE	FALSE	FALSE	FALSE	1.88462	20.5089	11.6348	0.606031	12.429
FGFR1	Axitinib	8	CNV	Protein Tyrosine Kinase	FALSE	0.605978	FALSE	FALSE	FALSE	TRUE	FALSE	FALSE	TRUE	2.03846	9.79523	10.9646	0.605978	5.93569
GLI2	Axitinib	2	CNV	Protein Tyrosine Kinase	FALSE	0.605978	FALSE	FALSE	FALSE	FALSE	FALSE	FALSE	FALSE	2.07692	9.79523	10.9646	0.605978	5.93569
MSH6	Axitinib	2	Non-CNV	Protein Tyrosine Kinase	FALSE	0.605978	FALSE	FALSE	FALSE	FALSE	FALSE	FALSE	FALSE	2.05128	9.79523	10.9646	0.605978	5.93569
TCF3	Rapamycin (Sirolimus)	19	Non-CNV	PI3K/Akt/mTOR	FALSE	0.605179	FALSE	FALSE	FALSE	FALSE	FALSE	FALSE	FALSE	1.95957	30.7405	11.2368	0.605179	18.6035
MPL	ETP-46464	1	Non-CNV	PI3K/Akt/mTOR	FALSE	0.604641	FALSE	FALSE	FALSE	FALSE	FALSE	FALSE	FALSE	1.84615	29.4486	9.46005	0.604641	17.8058
MPL	OSI-930	1	Non-CNV	Protein Tyrosine Kinase	FALSE	0.604632	FALSE	FALSE	FALSE	FALSE	FALSE	FALSE	FALSE	1.84615	25.2085	8.97933	0.604632	15.2419
CRLF2	PP121	22	Non-CNV	Protein Tyrosine Kinase	FALSE	0.604617	FALSE	FALSE	FALSE	FALSE	FALSE	FALSE	FALSE	1.38462	68.07	9.0315	0.604617	41.1563
DDX3X	PP121	23	Non-CNV	Protein Tyrosine Kinase	FALSE	0.604617	FALSE	FALSE	FALSE	FALSE	FALSE	FALSE	FALSE	1.40039	68.07	9.0315	0.604617	41.1563
KDM6A	PP121	23	Non-CNV	Protein Tyrosine Kinase	FALSE	0.604617	FALSE	FALSE	FALSE	FALSE	FALSE	FALSE	FALSE	1.40891	68.07	9.0315	0.604617	41.1563
ABL1	GSK2126458 (GSK458)	9	Non-CNV	PI3K/Akt/mTOR	FALSE	0.60447	FALSE	FALSE	FALSE	FALSE	FALSE	FALSE	FALSE	2.03846	67.7822	8.01476	0.60447	40.9723
NOTCH1	GSK2126458 (GSK458)	9	Non-CNV	PI3K/Akt/mTOR	FALSE	0.60447	FALSE	FALSE	FALSE	FALSE	FALSE	FALSE	FALSE	2.03497	67.7822	8.01476	0.60447	40.9723
TSC1	GSK2126458 (GSK458)	9	Non-CNV	PI3K/Akt/mTOR	FALSE	0.60447	FALSE	FALSE	FALSE	FALSE	FALSE	FALSE	FALSE	2.03644	67.7822	8.01476	0.60447	40.9723
CCR5	PIK-294	3	Non-CNV	PI3K/Akt/mTOR	FALSE	0.604466	FALSE	FALSE	FALSE	FALSE	FALSE	FALSE	FALSE	1.80769	6.37955	4.65585	0.604466	3.85622
CTNNB1	PIK-294	3	Non-CNV	PI3K/Akt/mTOR	FALSE	0.604466	FALSE	FALSE	FALSE	FALSE	FALSE	FALSE	FALSE	1.80769	6.37955	4.65585	0.604466	3.85622
ATRX	AZD9291	23	Non-CNV	Protein Tyrosine Kinase	FALSE	0.604245	FALSE	FALSE	FALSE	FALSE	FALSE	FALSE	FALSE	1.3576	9.18231	5.20729	0.604245	5.54837
CRLF2	AZD6482	22	Non-CNV	PI3K/Akt/mTOR	FALSE	0.603806	FALSE	FALSE	FALSE	FALSE	FALSE	FALSE	FALSE	1.38462	14.6186	9.82359	0.603806	8.82679
DDX3X	AZD6482	23	Non-CNV	PI3K/Akt/mTOR	FALSE	0.603806	FALSE	FALSE	FALSE	FALSE	FALSE	FALSE	FALSE	1.40039	14.6186	9.82359	0.603806	8.82679
KDM6A	AZD6482	23	Non-CNV	PI3K/Akt/mTOR	FALSE	0.603806	FALSE	FALSE	FALSE	FALSE	FALSE	FALSE	FALSE	1.40891	14.6186	9.82359	0.603806	8.82679
SMARCA4	SL-327	19	Non-CNV	MAPK	FALSE	0.603566	FALSE	FALSE	FALSE	FALSE	FALSE	FALSE	FALSE	1.88462	-3.92499	4.37163	0.603566	-2.36899
STAT5B	MK-2461	17	Non-CNV	Protein Tyrosine Kinase	FALSE	0.603017	FALSE	FALSE	FALSE	FALSE	FALSE	FALSE	FALSE	2.47436	15.7808	8.71873	0.603017	9.51611
TP53	OSU-03012 (AR-12)	16	Non-CNV	PI3K/Akt/mTOR	FALSE	0.602609	FALSE	FALSE	FALSE	FALSE	FALSE	FALSE	FALSE	2	2.61407	4.98128	0.602609	1.57526
CREBBP	Skepinone-L	16	Non-CNV	MAPK	FALSE	0.602089	FALSE	FALSE	FALSE	FALSE	FALSE	FALSE	FALSE	1.94231	-5.94313	13.2026	0.602089	-3.57829
TCF3	MK-2461	19	Non-CNV	Protein Tyrosine Kinase	FALSE	0.601978	FALSE	FALSE	FALSE	FALSE	FALSE	FALSE	FALSE	1.95957	15.7808	8.71873	0.601978	9.4997
JAK1	BKM120 (NVP-BKM120, Buparlisib)	1	CNV	PI3K/Akt/mTOR	FALSE	0.601976	FALSE	FALSE	FALSE	FALSE	FALSE	FALSE	FALSE	1.96302	39.6087	9.81538	0.601976	23.8435
EGFR	SNS-032 (BMS-387032)	7	CNV	Cell Cycle	FALSE	0.601883	FALSE	FALSE	FALSE	FALSE	FALSE	FALSE	FALSE	2.26923	70.7853	18.0409	0.601883	42.6045
MPL	PF-00562271	1	Non-CNV	Angiogenesis	FALSE	0.601817	FALSE	FALSE	FALSE	FALSE	FALSE	FALSE	FALSE	1.84615	17.8611	8.40507	0.601817	10.7491
TCF3	PF-477736	19	Non-CNV	Cell Cycle	FALSE	0.601811	FALSE	FALSE	FALSE	FALSE	FALSE	FALSE	FALSE	1.95957	56.1759	19.1721	0.601811	33.8073
TP53	SB239063	16	Non-CNV	MAPK	FALSE	0.601751	FALSE	FALSE	FALSE	FALSE	FALSE	FALSE	FALSE	2	-15.8235	7.04866	0.601751	-9.52182
GNA11	XL019	19	Non-CNV	JAK/STAT	FALSE	0.601349	FALSE	FALSE	FALSE	FALSE	FALSE	FALSE	FALSE	1.84615	1.04863	8.12699	0.601349	0.630594
MAP2K2	XL019	19	Non-CNV	JAK/STAT	FALSE	0.601349	FALSE	FALSE	FALSE	FALSE	FALSE	FALSE	FALSE	1.84615	1.04863	8.12699	0.601349	0.630594
H3F3A	Hesperadin	1	CNV	Cell Cycle	FALSE	0.601189	FALSE	FALSE	FALSE	FALSE	FALSE	FALSE	FALSE	2.15385	35.4007	18.8281	0.601189	21.2825
MDM4	Hesperadin	1	CNV	Cell Cycle	FALSE	0.601189	FALSE	FALSE	FALSE	FALSE	FALSE	FALSE	FALSE	2.15385	35.4007	18.8281	0.601189	21.2825
TSC2	PLX-4720	16	Non-CNV	MAPK	FALSE	0.600983	FALSE	FALSE	FALSE	FALSE	FALSE	FALSE	FALSE	2.06301	4.95409	6.89593	0.600983	2.97732
MPL	Masitinib (AB1010)	1	Non-CNV	Protein Tyrosine Kinase	FALSE	0.600747	FALSE	FALSE	FALSE	FALSE	FALSE	FALSE	FALSE	1.84615	12.6494	6.86156	0.600747	7.59911
H3F3A	AZD7762	1	CNV	Cell Cycle	FALSE	0.600731	FALSE	FALSE	FALSE	FALSE	FALSE	FALSE	FALSE	2.15385	34.3106	15.3382	0.600731	20.6115
MDM4	AZD7762	1	CNV	Cell Cycle	FALSE	0.600731	FALSE	FALSE	FALSE	FALSE	FALSE	FALSE	FALSE	2.15385	34.3106	15.3382	0.600731	20.6115
CSF3R	Imatinib Mesylate (STI571)	1	Non-CNV	Protein Tyrosine Kinase	FALSE	0.600491	FALSE	FALSE	FALSE	FALSE	FALSE	FALSE	FALSE	1.80769	7.14622	6.27394	0.600491	4.29124
ID3	Imatinib Mesylate (STI571)	1	Non-CNV	Protein Tyrosine Kinase	FALSE	0.600491	FALSE	FALSE	FALSE	FALSE	FALSE	FALSE	FALSE	1.76923	7.14622	6.27394	0.600491	4.29124
FBXW7	Vatalanib (PTK787) 2HCl	4	Non-CNV	Protein Tyrosine Kinase	FALSE	0.600376	FALSE	FALSE	FALSE	FALSE	FALSE	FALSE	FALSE	2.03846	4.4342	4.8906	0.600376	2.66219
FGFR3	Vatalanib (PTK787) 2HCl	4	CNV	Protein Tyrosine Kinase	FALSE	0.600376	FALSE	FALSE	FALSE	FALSE	FALSE	FALSE	FALSE	2.03846	4.4342	4.8906	0.600376	2.66219
KIT	Vatalanib (PTK787) 2HCl	4	CNV	Protein Tyrosine Kinase	FALSE	0.600376	FALSE	TRUE	FALSE	FALSE	FALSE	FALSE	TRUE	2.03497	4.4342	4.8906	0.600376	2.66219
PDGFRA	Vatalanib (PTK787) 2HCl	4	CNV	Protein Tyrosine Kinase	FALSE	0.600376	FALSE	TRUE	FALSE	FALSE	FALSE	FALSE	TRUE	2.03846	4.4342	4.8906	0.600376	2.66219
WHSC1	Vatalanib (PTK787) 2HCl	4	Non-CNV	Protein Tyrosine Kinase	FALSE	0.600376	FALSE	FALSE	FALSE	FALSE	FALSE	FALSE	FALSE	2.03782	4.4342	4.8906	0.600376	2.66219
TCF3	AZ 960	19	Non-CNV	JAK/STAT	FALSE	0.600285	FALSE	FALSE	FALSE	FALSE	FALSE	FALSE	FALSE	1.95957	34.6809	11.4317	0.600285	20.8184
PPM1D	KU-60019	17	Non-CNV	DNA Damage	FALSE	0.600081	FALSE	FALSE	FALSE	FALSE	FALSE	FALSE	FALSE	3.19231	1.375	8.21232	0.600081	0.825111
ALK	WZ4002	2	CNV	Protein Tyrosine Kinase	FALSE	0.599236	FALSE	FALSE	FALSE	FALSE	FALSE	FALSE	FALSE	2.10839	8.65796	6.06122	0.599236	5.18816
CRLF2	Dacomitinib (PF299804, PF299)	22	Non-CNV	Protein Tyrosine Kinase	FALSE	0.599176	FALSE	FALSE	FALSE	FALSE	FALSE	FALSE	FALSE	1.38462	12.1922	6.55037	0.599176	7.30528
DDX3X	Dacomitinib (PF299804, PF299)	23	Non-CNV	Protein Tyrosine Kinase	FALSE	0.599176	FALSE	FALSE	FALSE	FALSE	FALSE	FALSE	FALSE	1.40039	12.1922	6.55037	0.599176	7.30528
KDM6A	Dacomitinib (PF299804, PF299)	23	Non-CNV	Protein Tyrosine Kinase	FALSE	0.599176	FALSE	FALSE	FALSE	FALSE	FALSE	FALSE	FALSE	1.40891	12.1922	6.55037	0.599176	7.30528
MYC	SNS-314 Mesylate	8	CNV	Cell Cycle	FALSE	0.599161	FALSE	FALSE	FALSE	FALSE	FALSE	FALSE	FALSE	1.96154	20.5975	6.39702	0.599161	12.3412
H3F3A	PI-103	1	CNV	PI3K/Akt/mTOR	FALSE	0.598955	FALSE	FALSE	FALSE	FALSE	FALSE	FALSE	FALSE	2.15385	68.3255	7.54953	0.598955	40.9239
MDM4	PI-103	1	CNV	PI3K/Akt/mTOR	FALSE	0.598955	FALSE	FALSE	FALSE	FALSE	FALSE	FALSE	FALSE	2.15385	68.3255	7.54953	0.598955	40.9239
AKT1	Bosutinib (SKI-606)	14	Non-CNV	Angiogenesis	FALSE	0.598937	FALSE	FALSE	FALSE	TRUE	FALSE	FALSE	TRUE	2.19231	3.6231	12.8382	0.598937	2.17001
DICER1	Bosutinib (SKI-606)	14	Non-CNV	Angiogenesis	FALSE	0.598937	FALSE	FALSE	FALSE	FALSE	FALSE	FALSE	FALSE	2.18803	3.6231	12.8382	0.598937	2.17001
H3F3A	Aurora A Inhibitor I	1	CNV	Cell Cycle	FALSE	0.598586	FALSE	FALSE	FALSE	FALSE	FALSE	FALSE	FALSE	2.15385	16.063	8.29517	0.598586	9.61507
MDM4	Aurora A Inhibitor I	1	CNV	Cell Cycle	FALSE	0.598586	FALSE	FALSE	FALSE	FALSE	FALSE	FALSE	FALSE	2.15385	16.063	8.29517	0.598586	9.61507
PRPS1	Semaxanib (SU5416)	23	Non-CNV	Protein Tyrosine Kinase	FALSE	0.598474	FALSE	FALSE	FALSE	FALSE	FALSE	FALSE	FALSE	1.36095	10.381	6.34727	0.598474	6.21276
SH2D1A	Semaxanib (SU5416)	23	Non-CNV	Protein Tyrosine Kinase	FALSE	0.598474	FALSE	FALSE	FALSE	FALSE	FALSE	FALSE	FALSE	1.30769	10.381	6.34727	0.598474	6.21276
XIAP	Semaxanib (SU5416)	23	Non-CNV	Protein Tyrosine Kinase	FALSE	0.598474	FALSE	FALSE	FALSE	FALSE	FALSE	FALSE	FALSE	1.30769	10.381	6.34727	0.598474	6.21276
PSMB5	JNK-IN-8	13	Non-CNV	MAPK	FALSE	0.598319	FALSE	FALSE	FALSE	FALSE	FALSE	FALSE	FALSE	1.98077	-3.08621	8.25233	0.598319	-1.84654
TP53	GSK621	16	Non-CNV	PI3K/Akt/mTOR	FALSE	0.598277	FALSE	FALSE	FALSE	FALSE	FALSE	FALSE	FALSE	2	-3.75161	7.01154	0.598277	-2.2445
RHOA	AMG319	3	Non-CNV	PI3K/Akt/mTOR	FALSE	0.598127	FALSE	FALSE	FALSE	FALSE	FALSE	FALSE	FALSE	1.73846	5.92749	4.78987	0.598127	3.54539
EED	6H05	11	Non-CNV	Cell Cycle	FALSE	0.598054	FALSE	FALSE	FALSE	FALSE	FALSE	FALSE	FALSE	1.8284	-0.324131	3.00781	0.598054	-0.193848
FGFR1	Tepotinib (EMD 1214063)	8	CNV	Protein Tyrosine Kinase	FALSE	0.597931	FALSE	FALSE	FALSE	FALSE	FALSE	FALSE	FALSE	2.03846	-2.6904	3.6208	0.597931	-1.60867
GLI2	Tepotinib (EMD 1214063)	2	CNV	Protein Tyrosine Kinase	FALSE	0.597931	FALSE	FALSE	FALSE	FALSE	FALSE	FALSE	FALSE	2.07692	-2.6904	3.6208	0.597931	-1.60867
MSH6	Tepotinib (EMD 1214063)	2	Non-CNV	Protein Tyrosine Kinase	FALSE	0.597931	FALSE	FALSE	FALSE	FALSE	FALSE	FALSE	FALSE	2.05128	-2.6904	3.6208	0.597931	-1.60867
CREBBP	Losmapimod (GW856553X)	16	Non-CNV	MAPK	FALSE	0.597763	FALSE	FALSE	FALSE	FALSE	FALSE	FALSE	FALSE	1.94231	-2.74678	16.4091	0.597763	-1.64192
GATA1	Golvatinib (E7050)	23	Non-CNV	Protein Tyrosine Kinase	FALSE	0.5976	FALSE	FALSE	FALSE	FALSE	FALSE	FALSE	FALSE	1.34615	13.113	6.36997	0.5976	7.83633
ZMYM3	Golvatinib (E7050)	23	Non-CNV	Protein Tyrosine Kinase	FALSE	0.5976	FALSE	FALSE	FALSE	FALSE	FALSE	FALSE	FALSE	1.47692	13.113	6.36997	0.5976	7.83633
GNA13	JNK Inhibitor IX	17	Non-CNV	MAPK	FALSE	0.597499	FALSE	FALSE	FALSE	FALSE	FALSE	FALSE	FALSE	2.92564	55.617	11.4285	0.597499	33.2311
PRPS1	AZD9291	23	Non-CNV	Protein Tyrosine Kinase	FALSE	0.597329	FALSE	FALSE	FALSE	FALSE	FALSE	FALSE	FALSE	1.36095	9.18231	5.20729	0.597329	5.48485
SH2D1A	AZD9291	23	Non-CNV	Protein Tyrosine Kinase	FALSE	0.597329	FALSE	FALSE	FALSE	FALSE	FALSE	FALSE	FALSE	1.30769	9.18231	5.20729	0.597329	5.48485
XIAP	AZD9291	23	Non-CNV	Protein Tyrosine Kinase	FALSE	0.597329	FALSE	FALSE	FALSE	FALSE	FALSE	FALSE	FALSE	1.30769	9.18231	5.20729	0.597329	5.48485
APC	ERK5-IN-1	5	Non-CNV	MAPK	FALSE	0.597284	FALSE	FALSE	FALSE	FALSE	FALSE	FALSE	FALSE	2.07311	22.8102	10.5039	0.597284	13.6242
CSF1R	ERK5-IN-1	5	Non-CNV	MAPK	FALSE	0.597284	FALSE	FALSE	FALSE	FALSE	FALSE	FALSE	FALSE	2.07692	22.8102	10.5039	0.597284	13.6242
EBF1	ERK5-IN-1	5	Non-CNV	MAPK	FALSE	0.597284	FALSE	FALSE	FALSE	FALSE	FALSE	FALSE	FALSE	2.07452	22.8102	10.5039	0.597284	13.6242
FGFR4	ERK5-IN-1	5	CNV	MAPK	FALSE	0.597284	FALSE	FALSE	FALSE	FALSE	FALSE	FALSE	FALSE	2.07101	22.8102	10.5039	0.597284	13.6242
IL7R	ERK5-IN-1	4	Non-CNV	MAPK	FALSE	0.597284	FALSE	FALSE	FALSE	FALSE	FALSE	FALSE	FALSE	2.07692	22.8102	10.5039	0.597284	13.6242
NPM1	ERK5-IN-1	5	Non-CNV	MAPK	FALSE	0.597284	FALSE	FALSE	FALSE	FALSE	FALSE	FALSE	FALSE	2.07692	22.8102	10.5039	0.597284	13.6242
PDGFRB	ERK5-IN-1	5	Non-CNV	MAPK	FALSE	0.597284	FALSE	FALSE	FALSE	FALSE	FALSE	FALSE	FALSE	2.07692	22.8102	10.5039	0.597284	13.6242
PIK3R1	ERK5-IN-1	5	Non-CNV	MAPK	FALSE	0.597284	FALSE	FALSE	FALSE	FALSE	FALSE	FALSE	FALSE	2.07143	22.8102	10.5039	0.597284	13.6242
CALR	BGT226 (NVP-BGT226)	19	Non-CNV	PI3K/Akt/mTOR	FALSE	0.597177	FALSE	FALSE	FALSE	FALSE	FALSE	FALSE	FALSE	1.84615	83.5551	15.9539	0.597177	49.8972
CEBPA	BGT226 (NVP-BGT226)	19	Non-CNV	PI3K/Akt/mTOR	FALSE	0.597177	FALSE	FALSE	FALSE	FALSE	FALSE	FALSE	FALSE	1.94406	83.5551	15.9539	0.597177	49.8972
CIC	BGT226 (NVP-BGT226)	19	Non-CNV	PI3K/Akt/mTOR	FALSE	0.597177	FALSE	FALSE	FALSE	FALSE	FALSE	FALSE	FALSE	1.84615	83.5551	15.9539	0.597177	49.8972
CRLF1	BGT226 (NVP-BGT226)	19	Non-CNV	PI3K/Akt/mTOR	FALSE	0.597177	FALSE	FALSE	FALSE	FALSE	FALSE	FALSE	FALSE	1.85953	83.5551	15.9539	0.597177	49.8972
JAK3	BGT226 (NVP-BGT226)	19	CNV	PI3K/Akt/mTOR	FALSE	0.597177	FALSE	FALSE	FALSE	FALSE	FALSE	FALSE	FALSE	1.85128	83.5551	15.9539	0.597177	49.8972
GATA1	CNX-774	23	Non-CNV	Angiogenesis	FALSE	0.596805	FALSE	FALSE	FALSE	FALSE	FALSE	FALSE	FALSE	1.34615	6.14004	3.68166	0.596805	3.6644
ZMYM3	CNX-774	23	Non-CNV	Angiogenesis	FALSE	0.596805	FALSE	FALSE	FALSE	FALSE	FALSE	FALSE	FALSE	1.47692	6.14004	3.68166	0.596805	3.6644
PHF6	Dorsomorphin (Compound C)	23	Non-CNV	PI3K/Akt/mTOR	FALSE	0.596789	FALSE	FALSE	FALSE	FALSE	FALSE	FALSE	FALSE	2.0579	12.1926	6.57847	0.596789	7.27643
FLT3	Selumetinib (AZD6244)	12	Non-CNV	MAPK	FALSE	0.596201	FALSE	FALSE	FALSE	FALSE	FALSE	FALSE	FALSE	2.30769	-5.62611	7.39415	0.596201	-3.35429
RB1	Selumetinib (AZD6244)	13	Non-CNV	MAPK	FALSE	0.596201	FALSE	FALSE	FALSE	FALSE	FALSE	FALSE	FALSE	2.26211	-5.62611	7.39415	0.596201	-3.35429
ABL2	PF-431396	1	CNV	Angiogenesis	FALSE	0.595938	FALSE	FALSE	FALSE	FALSE	FALSE	FALSE	FALSE	2.04038	32.2327	10.2718	0.595938	19.2087
PPM1D	HS-173	17	Non-CNV	PI3K/Akt/mTOR	FALSE	0.595896	FALSE	FALSE	FALSE	FALSE	FALSE	FALSE	FALSE	3.19231	46.1933	12.5871	0.595896	27.5264
SMARCA4	Imatinib Mesylate (STI571)	19	Non-CNV	Protein Tyrosine Kinase	FALSE	0.595164	FALSE	FALSE	FALSE	FALSE	FALSE	FALSE	FALSE	1.88462	7.14622	6.27394	0.595164	4.25317
TCF3	FIIN-2	19	Non-CNV	Protein Tyrosine Kinase	FALSE	0.594792	FALSE	FALSE	FALSE	FALSE	FALSE	FALSE	FALSE	1.95957	35.1843	17.0148	0.594792	20.9274
EP300	Degrasyn (WP1130)	22	Non-CNV	Angiogenesis	FALSE	0.594437	FALSE	FALSE	FALSE	FALSE	FALSE	FALSE	FALSE	1.92308	9.16481	2.81065	0.594437	5.4479
TCF3	TAK-901	19	Non-CNV	Cell Cycle	FALSE	0.594344	FALSE	FALSE	FALSE	FALSE	FALSE	FALSE	FALSE	1.95957	51.5615	18.3224	0.594344	30.6453
GATA1	Asiatic Acid	23	Non-CNV	MAPK	FALSE	0.594341	FALSE	FALSE	FALSE	FALSE	FALSE	FALSE	FALSE	1.34615	7.06709	3.60149	0.594341	4.20026
ZMYM3	Asiatic Acid	23	Non-CNV	MAPK	FALSE	0.594341	FALSE	FALSE	FALSE	FALSE	FALSE	FALSE	FALSE	1.47692	7.06709	3.60149	0.594341	4.20026
SMARCA4	CGK 733	19	Non-CNV	DNA Damage	FALSE	0.59419	FALSE	FALSE	FALSE	FALSE	FALSE	FALSE	FALSE	1.88462	-0.200912	2.22531	0.59419	-0.11938
KRAS	R428 (BGB324)	11	CNV	Protein Tyrosine Kinase	FALSE	0.594145	FALSE	FALSE	FALSE	FALSE	FALSE	FALSE	FALSE	2.03846	18.7759	9.8093	0.594145	11.1556
CRLF2	CNX-774	22	Non-CNV	Angiogenesis	FALSE	0.593974	FALSE	FALSE	FALSE	FALSE	FALSE	FALSE	FALSE	1.38462	6.14004	3.68166	0.593974	3.64702
DDX3X	CNX-774	23	Non-CNV	Angiogenesis	FALSE	0.593974	FALSE	FALSE	FALSE	FALSE	FALSE	FALSE	FALSE	1.40039	6.14004	3.68166	0.593974	3.64702
KDM6A	CNX-774	23	Non-CNV	Angiogenesis	FALSE	0.593974	FALSE	FALSE	FALSE	FALSE	FALSE	FALSE	FALSE	1.40891	6.14004	3.68166	0.593974	3.64702
TCF3	CH5132799	19	Non-CNV	PI3K/Akt/mTOR	FALSE	0.593959	FALSE	FALSE	FALSE	FALSE	FALSE	FALSE	FALSE	1.95957	37.6569	9.38753	0.593959	22.3666
ATRX	Dorsomorphin (Compound C)	23	Non-CNV	PI3K/Akt/mTOR	FALSE	0.593767	FALSE	FALSE	FALSE	FALSE	FALSE	FALSE	FALSE	1.3576	12.1926	6.57847	0.593767	7.23959
ABL2	IKK-16 (IKK Inhibitor VII)	1	CNV	NF-KB	FALSE	0.593393	FALSE	FALSE	FALSE	FALSE	FALSE	FALSE	FALSE	2.04038	10.4224	7.38291	0.593393	6.18459
MTOR	GNE-0877	1	Non-CNV	Autophagy	FALSE	0.592966	FALSE	FALSE	FALSE	FALSE	FALSE	FALSE	FALSE	1.69231	2.18373	2.57838	0.592966	1.29488
ALK	Bay 11-7085	2	CNV	NF-KB	FALSE	0.592719	FALSE	FALSE	FALSE	FALSE	FALSE	FALSE	FALSE	2.10839	21.6361	15.5968	0.592719	12.8241
MPL	AZ20	1	Non-CNV	PI3K/Akt/mTOR	FALSE	0.592572	FALSE	FALSE	FALSE	FALSE	FALSE	FALSE	FALSE	1.84615	35.1703	11.0396	0.592572	20.8409
ARID1A	Cabozantinib (XL184, BMS-907351)	1	Non-CNV	Protein Tyrosine Kinase	FALSE	0.592556	FALSE	FALSE	FALSE	FALSE	FALSE	FALSE	FALSE	1.78747	20.5089	11.6348	0.592556	12.1526
CSF3R	Cabozantinib (XL184, BMS-907351)	1	Non-CNV	Protein Tyrosine Kinase	FALSE	0.592504	FALSE	FALSE	FALSE	FALSE	FALSE	FALSE	FALSE	1.80769	20.5089	11.6348	0.592504	12.1516
ID3	Cabozantinib (XL184, BMS-907351)	1	Non-CNV	Protein Tyrosine Kinase	FALSE	0.592504	FALSE	FALSE	FALSE	FALSE	FALSE	FALSE	FALSE	1.76923	20.5089	11.6348	0.592504	12.1516
PHF6	MK-8776 (SCH 900776)	23	Non-CNV	Cell Cycle	FALSE	0.592302	FALSE	FALSE	FALSE	FALSE	FALSE	FALSE	FALSE	2.0579	13.3564	9.41981	0.592302	7.91101
FGFR1	Imatinib Mesylate (STI571)	8	CNV	Protein Tyrosine Kinase	FALSE	0.59194	FALSE	FALSE	FALSE	TRUE	FALSE	FALSE	TRUE	2.03846	7.14622	6.27394	0.59194	4.23013
GLI2	Imatinib Mesylate (STI571)	2	CNV	Protein Tyrosine Kinase	FALSE	0.59194	FALSE	FALSE	FALSE	FALSE	FALSE	FALSE	FALSE	2.07692	7.14622	6.27394	0.59194	4.23013
MSH6	Imatinib Mesylate (STI571)	2	Non-CNV	Protein Tyrosine Kinase	FALSE	0.59194	FALSE	FALSE	FALSE	FALSE	FALSE	FALSE	FALSE	2.05128	7.14622	6.27394	0.59194	4.23013
JAK1	A-674563	1	CNV	PI3K/Akt/mTOR	FALSE	0.591763	FALSE	FALSE	FALSE	FALSE	FALSE	FALSE	FALSE	1.96302	11.264	14.3035	0.591763	6.66563
TP53	WP1066	16	Non-CNV	JAK/STAT	FALSE	0.591731	FALSE	FALSE	FALSE	FALSE	FALSE	FALSE	FALSE	2	10.2659	4.62308	0.591731	6.07463
STAT3	CCT129202	17	Non-CNV	Cell Cycle	FALSE	0.591615	FALSE	FALSE	FALSE	FALSE	FALSE	FALSE	FALSE	2.52198	8.23016	4.20619	0.591615	4.86909
MPL	NVP-AEW541	1	Non-CNV	Protein Tyrosine Kinase	FALSE	0.591444	FALSE	FALSE	FALSE	FALSE	FALSE	FALSE	FALSE	1.84615	7.85669	7.68725	0.591444	4.64679
CHD7	WAY-600	8	Non-CNV	PI3K/Akt/mTOR	FALSE	0.591436	FALSE	FALSE	FALSE	FALSE	FALSE	FALSE	FALSE	2.03507	22.2026	11.5029	0.591436	13.1314
H3F3A	Pimasertib (AS-703026)	1	CNV	MAPK	FALSE	0.59121	FALSE	FALSE	FALSE	FALSE	FALSE	FALSE	FALSE	2.15385	5.59606	9.87593	0.59121	3.30845
MDM4	Pimasertib (AS-703026)	1	CNV	MAPK	FALSE	0.59121	FALSE	FALSE	FALSE	FALSE	FALSE	FALSE	FALSE	2.15385	5.59606	9.87593	0.59121	3.30845
SMARCA4	VX-745	19	Non-CNV	MAPK	FALSE	0.591019	FALSE	FALSE	FALSE	FALSE	FALSE	FALSE	FALSE	1.88462	-3.05918	6.28221	0.591019	-1.80803
ACVR1	Telatinib	2	Non-CNV	Protein Tyrosine Kinase	FALSE	0.59091	FALSE	FALSE	FALSE	FALSE	FALSE	FALSE	FALSE	2.03394	10.982	7.90666	0.59091	6.48938
CRLF2	A-674563	22	Non-CNV	PI3K/Akt/mTOR	FALSE	0.590853	FALSE	FALSE	FALSE	FALSE	FALSE	FALSE	FALSE	1.38462	11.264	14.3035	0.590853	6.65538
DDX3X	A-674563	23	Non-CNV	PI3K/Akt/mTOR	FALSE	0.590853	FALSE	FALSE	FALSE	FALSE	FALSE	FALSE	FALSE	1.40039	11.264	14.3035	0.590853	6.65538
KDM6A	A-674563	23	Non-CNV	PI3K/Akt/mTOR	FALSE	0.590853	FALSE	FALSE	FALSE	FALSE	FALSE	FALSE	FALSE	1.40891	11.264	14.3035	0.590853	6.65538
H3F3A	IKK-16 (IKK Inhibitor VII)	1	CNV	NF-KB	FALSE	0.590824	FALSE	FALSE	FALSE	FALSE	FALSE	FALSE	FALSE	2.15385	10.4224	7.38291	0.590824	6.15782
MDM4	IKK-16 (IKK Inhibitor VII)	1	CNV	NF-KB	FALSE	0.590824	FALSE	FALSE	FALSE	FALSE	FALSE	FALSE	FALSE	2.15385	10.4224	7.38291	0.590824	6.15782
ATRX	SB590885	23	Non-CNV	MAPK	FALSE	0.590518	FALSE	FALSE	FALSE	FALSE	FALSE	FALSE	FALSE	1.3576	12.2635	10.1079	0.590518	7.24183
ARID1B	Ibrutinib (PCI-32765)	6	Non-CNV	Angiogenesis	FALSE	0.590432	FALSE	FALSE	FALSE	FALSE	FALSE	FALSE	FALSE	1.93029	-0.892312	7.97674	0.590432	-0.526849
CCND3	Ibrutinib (PCI-32765)	6	Non-CNV	Angiogenesis	FALSE	0.590432	FALSE	FALSE	FALSE	FALSE	FALSE	FALSE	FALSE	1.92308	-0.892312	7.97674	0.590432	-0.526849
DAXX	Ibrutinib (PCI-32765)	6	Non-CNV	Angiogenesis	FALSE	0.590432	FALSE	FALSE	FALSE	FALSE	FALSE	FALSE	FALSE	1.92308	-0.892312	7.97674	0.590432	-0.526849
ESR1	Ibrutinib (PCI-32765)	6	Non-CNV	Angiogenesis	FALSE	0.590432	FALSE	FALSE	FALSE	FALSE	FALSE	FALSE	FALSE	1.92308	-0.892312	7.97674	0.590432	-0.526849
HIST1H3B	Ibrutinib (PCI-32765)	6	Non-CNV	Angiogenesis	FALSE	0.590432	FALSE	FALSE	FALSE	FALSE	FALSE	FALSE	FALSE	1.92308	-0.892312	7.97674	0.590432	-0.526849
TPMT	Ibrutinib (PCI-32765)	6	Non-CNV	Angiogenesis	FALSE	0.590432	FALSE	FALSE	FALSE	FALSE	FALSE	FALSE	FALSE	1.92308	-0.892312	7.97674	0.590432	-0.526849
CALR	BMS-536924	19	Non-CNV	Protein Tyrosine Kinase	FALSE	0.590308	FALSE	FALSE	FALSE	FALSE	FALSE	FALSE	FALSE	1.84615	9.79489	7.40107	0.590308	5.782
CEBPA	BMS-536924	19	Non-CNV	Protein Tyrosine Kinase	FALSE	0.590308	FALSE	FALSE	FALSE	FALSE	FALSE	FALSE	FALSE	1.94406	9.79489	7.40107	0.590308	5.782
CIC	BMS-536924	19	Non-CNV	Protein Tyrosine Kinase	FALSE	0.590308	FALSE	FALSE	FALSE	FALSE	FALSE	FALSE	FALSE	1.84615	9.79489	7.40107	0.590308	5.782
CRLF1	BMS-536924	19	Non-CNV	Protein Tyrosine Kinase	FALSE	0.590308	FALSE	FALSE	FALSE	FALSE	FALSE	FALSE	FALSE	1.85953	9.79489	7.40107	0.590308	5.782
JAK3	BMS-536924	19	CNV	Protein Tyrosine Kinase	FALSE	0.590308	FALSE	FALSE	FALSE	FALSE	FALSE	FALSE	FALSE	1.85128	9.79489	7.40107	0.590308	5.782
TCF3	Crenolanib (CP-868596)	19	Non-CNV	Protein Tyrosine Kinase	FALSE	0.590025	FALSE	FALSE	FALSE	FALSE	FALSE	FALSE	FALSE	1.95957	12.7953	12.9328	0.590025	7.54953
MPL	LDC000067	1	Non-CNV	Cell Cycle	FALSE	0.589941	FALSE	FALSE	FALSE	FALSE	FALSE	FALSE	FALSE	1.84615	9.4941	3.59705	0.589941	5.60096
ARID1A	Imatinib Mesylate (STI571)	1	Non-CNV	Protein Tyrosine Kinase	FALSE	0.589708	FALSE	FALSE	FALSE	FALSE	FALSE	FALSE	FALSE	1.78747	7.14622	6.27394	0.589708	4.21418
CHD7	Imatinib Mesylate (STI571)	8	Non-CNV	Protein Tyrosine Kinase	FALSE	0.589508	FALSE	FALSE	FALSE	FALSE	FALSE	FALSE	FALSE	2.03507	7.14622	6.27394	0.589508	4.21275
JAK1	PD173074	1	CNV	Angiogenesis	FALSE	0.589465	FALSE	FALSE	FALSE	FALSE	FALSE	FALSE	FALSE	1.96302	12.3477	9.96877	0.589465	7.27854
CRLF2	BIO	22	Non-CNV	PI3K/Akt/mTOR	FALSE	0.589373	FALSE	FALSE	FALSE	FALSE	FALSE	FALSE	FALSE	1.38462	8.38375	9.84599	0.589373	4.94115
DDX3X	BIO	23	Non-CNV	PI3K/Akt/mTOR	FALSE	0.589373	FALSE	FALSE	FALSE	FALSE	FALSE	FALSE	FALSE	1.40039	8.38375	9.84599	0.589373	4.94115
KDM6A	BIO	23	Non-CNV	PI3K/Akt/mTOR	FALSE	0.589373	FALSE	FALSE	FALSE	FALSE	FALSE	FALSE	FALSE	1.40891	8.38375	9.84599	0.589373	4.94115
CALR	TAK-632	19	Non-CNV	MAPK	FALSE	0.588938	FALSE	FALSE	FALSE	FALSE	FALSE	FALSE	FALSE	1.84615	5.96704	11.448	0.588938	3.51422
CEBPA	TAK-632	19	Non-CNV	MAPK	FALSE	0.588938	FALSE	FALSE	FALSE	FALSE	FALSE	FALSE	FALSE	1.94406	5.96704	11.448	0.588938	3.51422
CIC	TAK-632	19	Non-CNV	MAPK	FALSE	0.588938	FALSE	FALSE	FALSE	FALSE	FALSE	FALSE	FALSE	1.84615	5.96704	11.448	0.588938	3.51422
CRLF1	TAK-632	19	Non-CNV	MAPK	FALSE	0.588938	FALSE	FALSE	FALSE	FALSE	FALSE	FALSE	FALSE	1.85953	5.96704	11.448	0.588938	3.51422
JAK3	TAK-632	19	CNV	MAPK	FALSE	0.588938	FALSE	FALSE	FALSE	FALSE	FALSE	FALSE	FALSE	1.85128	5.96704	11.448	0.588938	3.51422
MPL	A66	1	Non-CNV	PI3K/Akt/mTOR	FALSE	0.588819	FALSE	FALSE	FALSE	FALSE	FALSE	FALSE	FALSE	1.84615	9.78812	5.22068	0.588819	5.76343
PHF6	SU11274	23	Non-CNV	Protein Tyrosine Kinase	FALSE	0.588657	FALSE	FALSE	FALSE	FALSE	FALSE	FALSE	FALSE	2.0579	-2.64894	7.29793	0.588657	-1.55932
H3F3A	Zotarolimus (ABT-578)	1	CNV	PI3K/Akt/mTOR	FALSE	0.588629	FALSE	FALSE	FALSE	FALSE	FALSE	FALSE	FALSE	2.15385	27.9631	11.141	0.588629	16.4599
MDM4	Zotarolimus (ABT-578)	1	CNV	PI3K/Akt/mTOR	FALSE	0.588629	FALSE	FALSE	FALSE	FALSE	FALSE	FALSE	FALSE	2.15385	27.9631	11.141	0.588629	16.4599
JAK2	NU6027	8	CNV	Cell Cycle	FALSE	0.58855	FALSE	FALSE	FALSE	FALSE	FALSE	FALSE	FALSE	1.831	2.6474	2.88884	0.58855	1.55813
KDM4C	NU6027	9	Non-CNV	Cell Cycle	FALSE	0.58855	FALSE	FALSE	FALSE	FALSE	FALSE	FALSE	FALSE	1.80769	2.6474	2.88884	0.58855	1.55813
DNMT3A	CO-1686 (AVL-301)	2	Non-CNV	Protein Tyrosine Kinase	FALSE	0.588275	FALSE	FALSE	FALSE	FALSE	FALSE	FALSE	FALSE	2.07846	9.93115	5.59415	0.588275	5.84225
ARID1A	NVP-AEW541	1	Non-CNV	Protein Tyrosine Kinase	FALSE	0.588008	FALSE	FALSE	FALSE	FALSE	FALSE	FALSE	FALSE	1.78747	7.85669	7.68725	0.588008	4.6198
TCF3	Torin 2	19	Non-CNV	PI3K/Akt/mTOR	FALSE	0.587521	FALSE	FALSE	FALSE	FALSE	FALSE	FALSE	FALSE	1.95957	70.4115	7.81215	0.587521	41.3682
TP53	Chrysophanic Acid	16	Non-CNV	Protein Tyrosine Kinase	FALSE	0.587286	FALSE	FALSE	FALSE	FALSE	FALSE	FALSE	FALSE	2	-0.199562	3.50226	0.587286	-0.1172
JAK2	Masitinib (AB1010)	8	CNV	Protein Tyrosine Kinase	FALSE	0.587032	FALSE	FALSE	FALSE	FALSE	FALSE	FALSE	FALSE	1.831	12.6494	6.86156	0.587032	7.42563
KDM4C	Masitinib (AB1010)	9	Non-CNV	Protein Tyrosine Kinase	FALSE	0.587032	FALSE	FALSE	FALSE	FALSE	FALSE	FALSE	FALSE	1.80769	12.6494	6.86156	0.587032	7.42563
TCF3	PRT062607 (P505-15, BIIB057) HCl	19	Non-CNV	Angiogenesis	FALSE	0.5862	FALSE	FALSE	FALSE	FALSE	FALSE	FALSE	FALSE	1.95957	8.29978	5.18087	0.5862	4.86533
ABL1	WYE-125132 (WYE-132)	9	Non-CNV	PI3K/Akt/mTOR	FALSE	0.586102	FALSE	FALSE	FALSE	FALSE	FALSE	FALSE	FALSE	2.03846	65.6448	7.67286	0.586102	38.4746
NOTCH1	WYE-125132 (WYE-132)	9	Non-CNV	PI3K/Akt/mTOR	FALSE	0.586102	FALSE	FALSE	FALSE	FALSE	FALSE	FALSE	FALSE	2.03497	65.6448	7.67286	0.586102	38.4746
TSC1	WYE-125132 (WYE-132)	9	Non-CNV	PI3K/Akt/mTOR	FALSE	0.586102	FALSE	FALSE	FALSE	FALSE	FALSE	FALSE	FALSE	2.03644	65.6448	7.67286	0.586102	38.4746
MPL	Cabozantinib (XL184, BMS-907351)	1	Non-CNV	Protein Tyrosine Kinase	FALSE	0.5861	FALSE	FALSE	FALSE	FALSE	FALSE	FALSE	FALSE	1.84615	20.5089	11.6348	0.5861	12.0202
FGFR1	KU-55933 (ATM Kinase Inhibitor)	8	CNV	DNA Damage	FALSE	0.586025	FALSE	FALSE	FALSE	FALSE	FALSE	FALSE	FALSE	2.03846	-4.35301	3.34451	0.586025	-2.55097
GLI2	KU-55933 (ATM Kinase Inhibitor)	2	CNV	DNA Damage	FALSE	0.586025	FALSE	FALSE	FALSE	FALSE	FALSE	FALSE	FALSE	2.07692	-4.35301	3.34451	0.586025	-2.55097
MSH6	KU-55933 (ATM Kinase Inhibitor)	2	Non-CNV	DNA Damage	FALSE	0.586025	FALSE	FALSE	FALSE	FALSE	FALSE	FALSE	FALSE	2.05128	-4.35301	3.34451	0.586025	-2.55097
RAF1	IPI-145 (INK1197)	2	Non-CNV	Angiogenesis	FALSE	0.585873	FALSE	FALSE	FALSE	FALSE	FALSE	FALSE	FALSE	1.83846	14.8061	7.62817	0.585873	8.67449
ASXL2	SGI-1776 free base	2	Non-CNV	JAK/STAT	FALSE	0.585825	FALSE	FALSE	FALSE	FALSE	FALSE	FALSE	FALSE	2.06977	8.05728	7.11906	0.585825	4.72015
CSF3R	G-749	1	Non-CNV	Angiogenesis	FALSE	0.585782	FALSE	FALSE	FALSE	FALSE	FALSE	FALSE	FALSE	1.80769	19.2735	11.096	0.585782	11.2901
ID3	G-749	1	Non-CNV	Angiogenesis	FALSE	0.585782	FALSE	FALSE	FALSE	FALSE	FALSE	FALSE	FALSE	1.76923	19.2735	11.096	0.585782	11.2901
PHF6	Lapatinib	23	Non-CNV	Protein Tyrosine Kinase	FALSE	0.585733	FALSE	FALSE	FALSE	FALSE	FALSE	FALSE	FALSE	2.0579	-1.41877	4.08052	0.585733	-0.831019
JAK2	Crenolanib (CP-868596)	8	CNV	Protein Tyrosine Kinase	FALSE	0.585603	FALSE	FALSE	FALSE	FALSE	FALSE	FALSE	FALSE	1.831	12.7953	12.9328	0.585603	7.49294
KDM4C	Crenolanib (CP-868596)	9	Non-CNV	Protein Tyrosine Kinase	FALSE	0.585603	FALSE	FALSE	FALSE	FALSE	FALSE	FALSE	FALSE	1.80769	12.7953	12.9328	0.585603	7.49294
ARID1B	PHA-665752	6	Non-CNV	Protein Tyrosine Kinase	FALSE	0.585594	FALSE	FALSE	FALSE	FALSE	FALSE	FALSE	FALSE	1.93029	-2.71347	4.44922	0.585594	-1.58899
CCND3	PHA-665752	6	Non-CNV	Protein Tyrosine Kinase	FALSE	0.585594	FALSE	FALSE	FALSE	FALSE	FALSE	FALSE	FALSE	1.92308	-2.71347	4.44922	0.585594	-1.58899
DAXX	PHA-665752	6	Non-CNV	Protein Tyrosine Kinase	FALSE	0.585594	FALSE	FALSE	FALSE	FALSE	FALSE	FALSE	FALSE	1.92308	-2.71347	4.44922	0.585594	-1.58899
ESR1	PHA-665752	6	Non-CNV	Protein Tyrosine Kinase	FALSE	0.585594	FALSE	FALSE	FALSE	FALSE	FALSE	FALSE	FALSE	1.92308	-2.71347	4.44922	0.585594	-1.58899
HIST1H3B	PHA-665752	6	Non-CNV	Protein Tyrosine Kinase	FALSE	0.585594	FALSE	FALSE	FALSE	FALSE	FALSE	FALSE	FALSE	1.92308	-2.71347	4.44922	0.585594	-1.58899
TPMT	PHA-665752	6	Non-CNV	Protein Tyrosine Kinase	FALSE	0.585594	FALSE	FALSE	FALSE	FALSE	FALSE	FALSE	FALSE	1.92308	-2.71347	4.44922	0.585594	-1.58899
BRAF	MEK162 (ARRY-162, ARRY-438162)	7	CNV	MAPK	FALSE	0.585337	FALSE	TRUE	FALSE	FALSE	FALSE	FALSE	TRUE	2.17308	-4.78452	7.44237	0.585337	-2.80055
EZH2	MEK162 (ARRY-162, ARRY-438162)	7	Non-CNV	MAPK	FALSE	0.585337	FALSE	FALSE	FALSE	FALSE	FALSE	FALSE	FALSE	2.19231	-4.78452	7.44237	0.585337	-2.80055
MET	MEK162 (ARRY-162, ARRY-438162)	7	CNV	MAPK	FALSE	0.585337	FALSE	FALSE	FALSE	FALSE	FALSE	FALSE	FALSE	2.19231	-4.78452	7.44237	0.585337	-2.80055
SMO	MEK162 (ARRY-162, ARRY-438162)	7	Non-CNV	MAPK	FALSE	0.585337	FALSE	FALSE	FALSE	FALSE	FALSE	FALSE	FALSE	2.19231	-4.78452	7.44237	0.585337	-2.80055
GNA11	CEP-33779	19	Non-CNV	JAK/STAT	FALSE	0.585331	FALSE	FALSE	FALSE	FALSE	FALSE	FALSE	FALSE	1.84615	14.2169	10.279	0.585331	8.32162
MAP2K2	CEP-33779	19	Non-CNV	JAK/STAT	FALSE	0.585331	FALSE	FALSE	FALSE	FALSE	FALSE	FALSE	FALSE	1.84615	14.2169	10.279	0.585331	8.32162
H3F3A	BX-795	1	CNV	PI3K/Akt/mTOR	FALSE	0.584573	FALSE	FALSE	FALSE	FALSE	FALSE	FALSE	FALSE	2.15385	30.5472	16.4531	0.584573	17.8571
MDM4	BX-795	1	CNV	PI3K/Akt/mTOR	FALSE	0.584573	FALSE	FALSE	FALSE	FALSE	FALSE	FALSE	FALSE	2.15385	30.5472	16.4531	0.584573	17.8571
MYCN	CAL-101 (Idelalisib, GS-1101)	2	CNV	PI3K/Akt/mTOR	FALSE	0.584243	FALSE	FALSE	FALSE	FALSE	FALSE	FALSE	FALSE	27.9269	9.9226	4.91627	0.584243	5.79721
ALK	AZD2932	2	CNV	Protein Tyrosine Kinase	FALSE	0.58387	FALSE	FALSE	FALSE	FALSE	FALSE	FALSE	FALSE	2.10839	7.25857	7.04836	0.58387	4.23806
DNMT3A	Fingolimod (FTY720) HCl	2	Non-CNV	GPCR & G Protein	FALSE	0.583731	FALSE	FALSE	FALSE	FALSE	FALSE	FALSE	FALSE	2.07846	3.53747	4.66746	0.583731	2.06493
H3F3A	AZD8055	1	CNV	PI3K/Akt/mTOR	FALSE	0.583597	FALSE	FALSE	FALSE	FALSE	FALSE	FALSE	FALSE	2.15385	67.6823	8.93466	0.583597	39.4992
MDM4	AZD8055	1	CNV	PI3K/Akt/mTOR	FALSE	0.583597	FALSE	FALSE	FALSE	FALSE	FALSE	FALSE	FALSE	2.15385	67.6823	8.93466	0.583597	39.4992
STAT5B	AZD1480	17	Non-CNV	JAK/STAT	FALSE	0.583569	FALSE	FALSE	FALSE	FALSE	FALSE	FALSE	FALSE	2.47436	18.3913	12.6288	0.583569	10.7326
CSF3R	NVP-AEW541	1	Non-CNV	Protein Tyrosine Kinase	FALSE	0.583497	FALSE	FALSE	FALSE	FALSE	FALSE	FALSE	FALSE	1.80769	7.85669	7.68725	0.583497	4.58436
ID3	NVP-AEW541	1	Non-CNV	Protein Tyrosine Kinase	FALSE	0.583497	FALSE	FALSE	FALSE	FALSE	FALSE	FALSE	FALSE	1.76923	7.85669	7.68725	0.583497	4.58436
EGFR	PHA-793887	7	CNV	Cell Cycle	FALSE	0.583439	FALSE	FALSE	FALSE	FALSE	FALSE	FALSE	FALSE	2.26923	28.9598	19.5076	0.583439	16.8963
H3F3A	PF-04691502	1	CNV	PI3K/Akt/mTOR	FALSE	0.5834	FALSE	FALSE	FALSE	FALSE	FALSE	FALSE	FALSE	2.15385	68.9975	7.15386	0.5834	40.2531
MDM4	PF-04691502	1	CNV	PI3K/Akt/mTOR	FALSE	0.5834	FALSE	FALSE	FALSE	FALSE	FALSE	FALSE	FALSE	2.15385	68.9975	7.15386	0.5834	40.2531
STAT3	PD184352 (CI-1040)	17	Non-CNV	MAPK	FALSE	0.583261	FALSE	FALSE	FALSE	FALSE	FALSE	FALSE	FALSE	2.52198	-9.27387	6.64038	0.583261	-5.40909
H3F3A	WP1066	1	CNV	JAK/STAT	FALSE	0.582712	FALSE	FALSE	FALSE	FALSE	FALSE	FALSE	FALSE	2.15385	10.2659	4.62308	0.582712	5.98204
MDM4	WP1066	1	CNV	JAK/STAT	FALSE	0.582712	FALSE	FALSE	FALSE	FALSE	FALSE	FALSE	FALSE	2.15385	10.2659	4.62308	0.582712	5.98204
H3F3A	AZD2014	1	CNV	PI3K/Akt/mTOR	FALSE	0.582701	FALSE	FALSE	FALSE	FALSE	FALSE	FALSE	FALSE	2.15385	63.679	9.12731	0.582701	37.1058
MDM4	AZD2014	1	CNV	PI3K/Akt/mTOR	FALSE	0.582701	FALSE	FALSE	FALSE	FALSE	FALSE	FALSE	FALSE	2.15385	63.679	9.12731	0.582701	37.1058
ABL2	D 4476	1	CNV	Others	FALSE	0.582688	FALSE	FALSE	FALSE	FALSE	FALSE	FALSE	FALSE	2.04038	-1.03052	6.65832	0.582688	-0.60047
EP300	XL147	22	Non-CNV	PI3K/Akt/mTOR	FALSE	0.582633	FALSE	FALSE	FALSE	FALSE	FALSE	FALSE	FALSE	1.92308	0.0772393	4.53777	0.582633	0.0450021
PRPS1	SB590885	23	Non-CNV	MAPK	FALSE	0.582628	FALSE	FALSE	FALSE	FALSE	FALSE	FALSE	FALSE	1.36095	12.2635	10.1079	0.582628	7.14507
SH2D1A	SB590885	23	Non-CNV	MAPK	FALSE	0.582628	FALSE	FALSE	FALSE	FALSE	FALSE	FALSE	FALSE	1.30769	12.2635	10.1079	0.582628	7.14507
XIAP	SB590885	23	Non-CNV	MAPK	FALSE	0.582628	FALSE	FALSE	FALSE	FALSE	FALSE	FALSE	FALSE	1.30769	12.2635	10.1079	0.582628	7.14507
ARID1A	LDK378	1	Non-CNV	Protein Tyrosine Kinase	FALSE	0.582621	FALSE	FALSE	FALSE	FALSE	FALSE	FALSE	FALSE	1.78747	42.0936	28.7923	0.582621	24.5246
CDK6	Bikinin	7	CNV	PI3K/Akt/mTOR	FALSE	0.58254	FALSE	FALSE	FALSE	FALSE	FALSE	FALSE	FALSE	2.3312	2.90445	3.01782	0.58254	1.69195
KRAS	URMC-099	11	CNV	Others	FALSE	0.581751	FALSE	FALSE	FALSE	FALSE	FALSE	FALSE	FALSE	2.03846	-6.69592	9.15221	0.581751	-3.89535
CALR	Masitinib (AB1010)	19	Non-CNV	Protein Tyrosine Kinase	FALSE	0.581639	FALSE	FALSE	FALSE	FALSE	FALSE	FALSE	FALSE	1.84615	12.6494	6.86156	0.581639	7.35741
CEBPA	Masitinib (AB1010)	19	Non-CNV	Protein Tyrosine Kinase	FALSE	0.581639	FALSE	FALSE	FALSE	FALSE	FALSE	FALSE	FALSE	1.94406	12.6494	6.86156	0.581639	7.35741
CIC	Masitinib (AB1010)	19	Non-CNV	Protein Tyrosine Kinase	FALSE	0.581639	FALSE	FALSE	FALSE	FALSE	FALSE	FALSE	FALSE	1.84615	12.6494	6.86156	0.581639	7.35741
CRLF1	Masitinib (AB1010)	19	Non-CNV	Protein Tyrosine Kinase	FALSE	0.581639	FALSE	FALSE	FALSE	FALSE	FALSE	FALSE	FALSE	1.85953	12.6494	6.86156	0.581639	7.35741
JAK3	Masitinib (AB1010)	19	CNV	Protein Tyrosine Kinase	FALSE	0.581639	FALSE	FALSE	FALSE	FALSE	FALSE	FALSE	FALSE	1.85128	12.6494	6.86156	0.581639	7.35741
MYC	Sotrastaurin	8	CNV	TGF-beta/Smad	FALSE	0.581491	FALSE	FALSE	FALSE	FALSE	FALSE	FALSE	FALSE	1.96154	3.42232	4.68971	0.581491	1.99005
ARID1A	G-749	1	Non-CNV	Angiogenesis	FALSE	0.581454	FALSE	FALSE	FALSE	FALSE	FALSE	FALSE	FALSE	1.78747	19.2735	11.096	0.581454	11.2067
CALR	HTH-01-015	19	Non-CNV	PI3K/Akt/mTOR	FALSE	0.580869	FALSE	FALSE	FALSE	FALSE	FALSE	FALSE	FALSE	1.84615	4.63578	4.83495	0.580869	2.69278
CEBPA	HTH-01-015	19	Non-CNV	PI3K/Akt/mTOR	FALSE	0.580869	FALSE	FALSE	FALSE	FALSE	FALSE	FALSE	FALSE	1.94406	4.63578	4.83495	0.580869	2.69278
CIC	HTH-01-015	19	Non-CNV	PI3K/Akt/mTOR	FALSE	0.580869	FALSE	FALSE	FALSE	FALSE	FALSE	FALSE	FALSE	1.84615	4.63578	4.83495	0.580869	2.69278
CRLF1	HTH-01-015	19	Non-CNV	PI3K/Akt/mTOR	FALSE	0.580869	FALSE	FALSE	FALSE	FALSE	FALSE	FALSE	FALSE	1.85953	4.63578	4.83495	0.580869	2.69278
JAK3	HTH-01-015	19	CNV	PI3K/Akt/mTOR	FALSE	0.580869	FALSE	FALSE	FALSE	FALSE	FALSE	FALSE	FALSE	1.85128	4.63578	4.83495	0.580869	2.69278
FBXW7	CGI1746	4	Non-CNV	Angiogenesis	FALSE	0.580741	FALSE	FALSE	FALSE	FALSE	FALSE	FALSE	FALSE	2.03846	-2.26302	4.17755	0.580741	-1.31423
FGFR3	CGI1746	4	CNV	Angiogenesis	FALSE	0.580741	FALSE	FALSE	FALSE	FALSE	FALSE	FALSE	FALSE	2.03846	-2.26302	4.17755	0.580741	-1.31423
KDR	CGI1746	4	Non-CNV	Angiogenesis	FALSE	0.580741	FALSE	FALSE	FALSE	FALSE	FALSE	FALSE	FALSE	2.03846	-2.26302	4.17755	0.580741	-1.31423
KIT	CGI1746	4	CNV	Angiogenesis	FALSE	0.580741	FALSE	FALSE	FALSE	FALSE	FALSE	FALSE	FALSE	2.03497	-2.26302	4.17755	0.580741	-1.31423
PDGFRA	CGI1746	4	CNV	Angiogenesis	FALSE	0.580741	FALSE	FALSE	FALSE	FALSE	FALSE	FALSE	FALSE	2.03846	-2.26302	4.17755	0.580741	-1.31423
WHSC1	CGI1746	4	Non-CNV	Angiogenesis	FALSE	0.580741	FALSE	FALSE	FALSE	FALSE	FALSE	FALSE	FALSE	2.03782	-2.26302	4.17755	0.580741	-1.31423
CDKN2A	BMS-536924	9	Non-CNV	Protein Tyrosine Kinase	FALSE	0.58074	FALSE	FALSE	FALSE	FALSE	FALSE	FALSE	FALSE	1.76923	9.79489	7.40107	0.58074	5.68829
TCF3	WYE-354	19	Non-CNV	PI3K/Akt/mTOR	FALSE	0.580714	FALSE	FALSE	FALSE	FALSE	FALSE	FALSE	FALSE	1.95957	40.7217	12.5535	0.580714	23.6477
JAK2	Imatinib Mesylate (STI571)	8	CNV	Protein Tyrosine Kinase	FALSE	0.579811	FALSE	FALSE	FALSE	TRUE	FALSE	FALSE	TRUE	1.831	7.14622	6.27394	0.579811	4.14346
KDM4C	Imatinib Mesylate (STI571)	9	Non-CNV	Protein Tyrosine Kinase	FALSE	0.579811	FALSE	FALSE	FALSE	FALSE	FALSE	FALSE	FALSE	1.80769	7.14622	6.27394	0.579811	4.14346
H3F3A	BAY 11-7082	1	CNV	NF-KB	FALSE	0.579613	FALSE	FALSE	FALSE	FALSE	FALSE	FALSE	FALSE	2.15385	18.266	11.437	0.579613	10.5872
MDM4	BAY 11-7082	1	CNV	NF-KB	FALSE	0.579613	FALSE	FALSE	FALSE	FALSE	FALSE	FALSE	FALSE	2.15385	18.266	11.437	0.579613	10.5872
MPL	BAY 11-7082	1	Non-CNV	NF-KB	FALSE	0.579475	FALSE	FALSE	FALSE	FALSE	FALSE	FALSE	FALSE	1.84615	18.266	11.437	0.579475	10.5847
PHF6	Tivantinib (ARQ 197)	23	Non-CNV	Protein Tyrosine Kinase	FALSE	0.579282	FALSE	FALSE	FALSE	FALSE	FALSE	FALSE	FALSE	2.0579	76.7148	11.2274	0.579282	44.4395
KRAS	Selumetinib (AZD6244)	11	CNV	MAPK	FALSE	0.579213	FALSE	TRUE	FALSE	FALSE	FALSE	FALSE	TRUE	2.03846	-5.62611	7.39415	0.579213	-3.25872
SMARCA4	Brivanib (BMS-540215)	19	Non-CNV	Protein Tyrosine Kinase	FALSE	0.579083	FALSE	FALSE	FALSE	FALSE	FALSE	FALSE	FALSE	1.88462	-5.54428	3.20761	0.579083	-3.2106
STAT5B	AST-1306	17	Non-CNV	Protein Tyrosine Kinase	FALSE	0.57902	FALSE	FALSE	FALSE	FALSE	FALSE	FALSE	FALSE	2.47436	20.1594	6.85383	0.57902	11.6727
IKZF1	AS-604850	7	Non-CNV	PI3K/Akt/mTOR	FALSE	0.578748	FALSE	FALSE	FALSE	FALSE	FALSE	FALSE	FALSE	2.06355	-0.132746	3.17529	0.578748	-0.0768267
CSF3R	LDK378	1	Non-CNV	Protein Tyrosine Kinase	FALSE	0.578739	FALSE	FALSE	FALSE	FALSE	FALSE	FALSE	FALSE	1.80769	42.0936	28.7923	0.578739	24.3612
ID3	LDK378	1	Non-CNV	Protein Tyrosine Kinase	FALSE	0.578739	FALSE	FALSE	FALSE	FALSE	FALSE	FALSE	FALSE	1.76923	42.0936	28.7923	0.578739	24.3612
H3F3A	PHA-793887	1	CNV	Cell Cycle	FALSE	0.578708	FALSE	FALSE	FALSE	FALSE	FALSE	FALSE	FALSE	2.15385	28.9598	19.5076	0.578708	16.7593
MDM4	PHA-793887	1	CNV	Cell Cycle	FALSE	0.578708	FALSE	FALSE	FALSE	FALSE	FALSE	FALSE	FALSE	2.15385	28.9598	19.5076	0.578708	16.7593
JAK2	Crizotinib (PF-02341066)	8	CNV	Protein Tyrosine Kinase	FALSE	0.578242	FALSE	FALSE	FALSE	TRUE	FALSE	FALSE	TRUE	1.831	6.42472	7.62141	0.578242	3.71504
KDM4C	Crizotinib (PF-02341066)	9	Non-CNV	Protein Tyrosine Kinase	FALSE	0.578242	FALSE	FALSE	FALSE	FALSE	FALSE	FALSE	FALSE	1.80769	6.42472	7.62141	0.578242	3.71504
PPM1D	JNK Inhibitor IX	17	Non-CNV	MAPK	FALSE	0.578129	FALSE	FALSE	FALSE	FALSE	FALSE	FALSE	FALSE	3.19231	55.617	11.4285	0.578129	32.1538
JAK2	BGT226 (NVP-BGT226)	8	CNV	PI3K/Akt/mTOR	FALSE	0.577867	FALSE	FALSE	FALSE	FALSE	FALSE	FALSE	FALSE	1.831	83.5551	15.9539	0.577867	48.2837
KDM4C	BGT226 (NVP-BGT226)	9	Non-CNV	PI3K/Akt/mTOR	FALSE	0.577867	FALSE	FALSE	FALSE	FALSE	FALSE	FALSE	FALSE	1.80769	83.5551	15.9539	0.577867	48.2837
BRAF	Dinaciclib (SCH727965)	7	CNV	Cell Cycle	FALSE	0.57769	FALSE	FALSE	FALSE	FALSE	FALSE	FALSE	FALSE	2.17308	70.7122	16.9016	0.57769	40.8497
EZH2	Dinaciclib (SCH727965)	7	Non-CNV	Cell Cycle	FALSE	0.57769	FALSE	FALSE	FALSE	FALSE	FALSE	FALSE	FALSE	2.19231	70.7122	16.9016	0.57769	40.8497
MET	Dinaciclib (SCH727965)	7	CNV	Cell Cycle	FALSE	0.57769	FALSE	FALSE	FALSE	FALSE	FALSE	FALSE	FALSE	2.19231	70.7122	16.9016	0.57769	40.8497
SMO	Dinaciclib (SCH727965)	7	Non-CNV	Cell Cycle	FALSE	0.57769	FALSE	FALSE	FALSE	FALSE	FALSE	FALSE	FALSE	2.19231	70.7122	16.9016	0.57769	40.8497
EGFR	LDN-214117	7	CNV	TGF-beta/Smad	FALSE	0.577605	FALSE	FALSE	FALSE	FALSE	FALSE	FALSE	FALSE	2.26923	3.04088	9.50977	0.577605	1.75643
ACVR1	BIRB 796 (Doramapimod)	2	Non-CNV	MAPK	FALSE	0.577549	FALSE	FALSE	FALSE	FALSE	FALSE	FALSE	FALSE	2.03394	-2.46559	6.73876	0.577549	-1.424
GNA11	Bay 11-7085	19	Non-CNV	NF-KB	FALSE	0.577528	FALSE	FALSE	FALSE	FALSE	FALSE	FALSE	FALSE	1.84615	21.6361	15.5968	0.577528	12.4955
MAP2K2	Bay 11-7085	19	Non-CNV	NF-KB	FALSE	0.577528	FALSE	FALSE	FALSE	FALSE	FALSE	FALSE	FALSE	1.84615	21.6361	15.5968	0.577528	12.4955
KRAS	Sunitinib Malate	11	CNV	Protein Tyrosine Kinase	FALSE	0.576834	FALSE	FALSE	FALSE	FALSE	FALSE	FALSE	FALSE	2.03846	7.57214	13.0353	0.576834	4.36787
GNA11	Vatalanib (PTK787) 2HCl	19	Non-CNV	Protein Tyrosine Kinase	FALSE	0.576748	FALSE	FALSE	FALSE	FALSE	FALSE	FALSE	FALSE	1.84615	4.4342	4.8906	0.576748	2.55742
MAP2K2	Vatalanib (PTK787) 2HCl	19	Non-CNV	Protein Tyrosine Kinase	FALSE	0.576748	FALSE	FALSE	FALSE	FALSE	FALSE	FALSE	FALSE	1.84615	4.4342	4.8906	0.576748	2.55742
CSF3R	NU6027	1	Non-CNV	Cell Cycle	FALSE	0.576578	FALSE	FALSE	FALSE	FALSE	FALSE	FALSE	FALSE	1.80769	2.6474	2.88884	0.576578	1.52643
ID3	NU6027	1	Non-CNV	Cell Cycle	FALSE	0.576578	FALSE	FALSE	FALSE	FALSE	FALSE	FALSE	FALSE	1.76923	2.6474	2.88884	0.576578	1.52643
GNA11	TAK-632	19	Non-CNV	MAPK	FALSE	0.576464	FALSE	FALSE	FALSE	FALSE	FALSE	FALSE	FALSE	1.84615	5.96704	11.448	0.576464	3.43979
MAP2K2	TAK-632	19	Non-CNV	MAPK	FALSE	0.576464	FALSE	FALSE	FALSE	FALSE	FALSE	FALSE	FALSE	1.84615	5.96704	11.448	0.576464	3.43979
CDK6	CUDC-907	7	CNV	Cytoskeletal Signaling	FALSE	0.576372	FALSE	FALSE	FALSE	FALSE	FALSE	FALSE	FALSE	2.3312	61.2202	17.8998	0.576372	35.2856
H3F3A	CHIR-124	1	CNV	Cell Cycle	FALSE	0.576328	FALSE	FALSE	FALSE	FALSE	FALSE	FALSE	FALSE	2.15385	50.7397	12.7167	0.576328	29.2427
MDM4	CHIR-124	1	CNV	Cell Cycle	FALSE	0.576328	FALSE	FALSE	FALSE	FALSE	FALSE	FALSE	FALSE	2.15385	50.7397	12.7167	0.576328	29.2427
RHOA	ISRIB (trans-isomer)	3	Non-CNV	Others	FALSE	0.576031	FALSE	FALSE	FALSE	FALSE	FALSE	FALSE	FALSE	1.73846	1.62559	12.9293	0.576031	0.936389
JAK1	ETP-46464	1	CNV	PI3K/Akt/mTOR	FALSE	0.57602	FALSE	FALSE	FALSE	FALSE	FALSE	FALSE	FALSE	1.96302	29.4486	9.46005	0.57602	16.963
TP53	GSK1904529A	16	Non-CNV	Protein Tyrosine Kinase	FALSE	0.575349	FALSE	FALSE	FALSE	FALSE	FALSE	FALSE	FALSE	2	5.32606	10.0876	0.575349	3.06434
JAK2	Ki8751	8	CNV	Protein Tyrosine Kinase	FALSE	0.575331	FALSE	FALSE	FALSE	FALSE	FALSE	FALSE	FALSE	1.831	5.59375	6.38764	0.575331	3.21826
KDM4C	Ki8751	9	Non-CNV	Protein Tyrosine Kinase	FALSE	0.575331	FALSE	FALSE	FALSE	FALSE	FALSE	FALSE	FALSE	1.80769	5.59375	6.38764	0.575331	3.21826
APC	LDK378	5	Non-CNV	Protein Tyrosine Kinase	FALSE	0.575004	FALSE	FALSE	FALSE	FALSE	FALSE	FALSE	FALSE	2.07311	42.0936	28.7923	0.575004	24.204
CSF1R	LDK378	5	Non-CNV	Protein Tyrosine Kinase	FALSE	0.575004	FALSE	FALSE	FALSE	FALSE	FALSE	FALSE	FALSE	2.07692	42.0936	28.7923	0.575004	24.204
EBF1	LDK378	5	Non-CNV	Protein Tyrosine Kinase	FALSE	0.575004	FALSE	FALSE	FALSE	FALSE	FALSE	FALSE	FALSE	2.07452	42.0936	28.7923	0.575004	24.204
FGFR4	LDK378	5	CNV	Protein Tyrosine Kinase	FALSE	0.575004	FALSE	FALSE	FALSE	FALSE	FALSE	FALSE	FALSE	2.07101	42.0936	28.7923	0.575004	24.204
IL7R	LDK378	4	Non-CNV	Protein Tyrosine Kinase	FALSE	0.575004	FALSE	FALSE	FALSE	FALSE	FALSE	FALSE	FALSE	2.07692	42.0936	28.7923	0.575004	24.204
NPM1	LDK378	5	Non-CNV	Protein Tyrosine Kinase	FALSE	0.575004	FALSE	FALSE	FALSE	FALSE	FALSE	FALSE	FALSE	2.07692	42.0936	28.7923	0.575004	24.204
PDGFRB	LDK378	5	Non-CNV	Protein Tyrosine Kinase	FALSE	0.575004	FALSE	FALSE	FALSE	FALSE	FALSE	FALSE	FALSE	2.07692	42.0936	28.7923	0.575004	24.204
PIK3R1	LDK378	5	Non-CNV	Protein Tyrosine Kinase	FALSE	0.575004	FALSE	FALSE	FALSE	FALSE	FALSE	FALSE	FALSE	2.07143	42.0936	28.7923	0.575004	24.204
CALR	Linifanib (ABT-869)	19	Non-CNV	Protein Tyrosine Kinase	FALSE	0.574284	FALSE	FALSE	FALSE	FALSE	FALSE	FALSE	FALSE	1.84615	2.28625	6.72449	0.574284	1.31296
CEBPA	Linifanib (ABT-869)	19	Non-CNV	Protein Tyrosine Kinase	FALSE	0.574284	FALSE	FALSE	FALSE	FALSE	FALSE	FALSE	FALSE	1.94406	2.28625	6.72449	0.574284	1.31296
CIC	Linifanib (ABT-869)	19	Non-CNV	Protein Tyrosine Kinase	FALSE	0.574284	FALSE	FALSE	FALSE	FALSE	FALSE	FALSE	FALSE	1.84615	2.28625	6.72449	0.574284	1.31296
CRLF1	Linifanib (ABT-869)	19	Non-CNV	Protein Tyrosine Kinase	FALSE	0.574284	FALSE	FALSE	FALSE	FALSE	FALSE	FALSE	FALSE	1.85953	2.28625	6.72449	0.574284	1.31296
JAK3	Linifanib (ABT-869)	19	CNV	Protein Tyrosine Kinase	FALSE	0.574284	FALSE	FALSE	FALSE	FALSE	FALSE	FALSE	FALSE	1.85128	2.28625	6.72449	0.574284	1.31296
MPL	BI 2536	1	Non-CNV	Cell Cycle	FALSE	0.573942	FALSE	FALSE	FALSE	FALSE	FALSE	FALSE	FALSE	1.84615	35.2023	16.6152	0.573942	20.2041
PPM1D	Rigosertib (ON-01910)	17	Non-CNV	Cell Cycle	FALSE	0.573649	FALSE	FALSE	FALSE	FALSE	FALSE	FALSE	FALSE	3.19231	57.1603	10.9364	0.573649	32.7899
TCF3	Refametinib (RDEA119, Bay 86-9766)	19	Non-CNV	MAPK	FALSE	0.573514	FALSE	FALSE	FALSE	FALSE	FALSE	FALSE	FALSE	1.95957	10.9024	12.5649	0.573514	6.25267
SMARCA4	Ki8751	19	Non-CNV	Protein Tyrosine Kinase	FALSE	0.573482	FALSE	FALSE	FALSE	FALSE	FALSE	FALSE	FALSE	1.88462	5.59375	6.38764	0.573482	3.20791
H3F3A	URMC-099	1	CNV	Others	FALSE	0.573475	FALSE	FALSE	FALSE	FALSE	FALSE	FALSE	FALSE	2.15385	-6.69592	9.15221	0.573475	-3.83994
MDM4	URMC-099	1	CNV	Others	FALSE	0.573475	FALSE	FALSE	FALSE	FALSE	FALSE	FALSE	FALSE	2.15385	-6.69592	9.15221	0.573475	-3.83994
MPL	GSK2334470	1	Non-CNV	PI3K/Akt/mTOR	FALSE	0.573467	FALSE	FALSE	FALSE	FALSE	FALSE	FALSE	FALSE	1.84615	26.2681	6.10275	0.573467	15.0639
CRLF2	NVP-BHG712	22	Non-CNV	Protein Tyrosine Kinase	FALSE	0.57342	FALSE	FALSE	FALSE	FALSE	FALSE	FALSE	FALSE	1.38462	-9.5634	5.48486	0.57342	-5.48384
DDX3X	NVP-BHG712	23	Non-CNV	Protein Tyrosine Kinase	FALSE	0.57342	FALSE	FALSE	FALSE	FALSE	FALSE	FALSE	FALSE	1.40039	-9.5634	5.48486	0.57342	-5.48384
KDM6A	NVP-BHG712	23	Non-CNV	Protein Tyrosine Kinase	FALSE	0.57342	FALSE	FALSE	FALSE	FALSE	FALSE	FALSE	FALSE	1.40891	-9.5634	5.48486	0.57342	-5.48384
TCF3	Dovitinib (TKI-258, CHIR-258)	19	Non-CNV	Angiogenesis	FALSE	0.573391	FALSE	FALSE	FALSE	FALSE	FALSE	FALSE	FALSE	1.95957	35.5898	18.3985	0.573391	20.4068
SMARCA4	LDK378	19	Non-CNV	Protein Tyrosine Kinase	FALSE	0.573316	FALSE	FALSE	FALSE	FALSE	FALSE	FALSE	FALSE	1.88462	42.0936	28.7923	0.573316	24.133
CCND1	AZD9291	11	CNV	Protein Tyrosine Kinase	FALSE	0.57318	FALSE	FALSE	FALSE	FALSE	FALSE	FALSE	FALSE	2.23077	9.18231	5.20729	0.57318	5.26311
WT1	AZD9291	11	Non-CNV	Protein Tyrosine Kinase	FALSE	0.57318	FALSE	FALSE	FALSE	FALSE	FALSE	FALSE	FALSE	2.22154	9.18231	5.20729	0.57318	5.26311
GATA1	Roscovitine (Seliciclib,CYC202)	23	Non-CNV	Cell Cycle	FALSE	0.573152	FALSE	FALSE	FALSE	FALSE	FALSE	FALSE	FALSE	1.34615	1.25546	4.58335	0.573152	0.719567
ZMYM3	Roscovitine (Seliciclib,CYC202)	23	Non-CNV	Cell Cycle	FALSE	0.573152	FALSE	FALSE	FALSE	FALSE	FALSE	FALSE	FALSE	1.47692	1.25546	4.58335	0.573152	0.719567
CHD7	Axitinib	8	Non-CNV	Protein Tyrosine Kinase	FALSE	0.572581	FALSE	FALSE	FALSE	FALSE	FALSE	FALSE	FALSE	2.03507	9.79523	10.9646	0.572581	5.60856
ACVR1	AEE788 (NVP-AEE788)	2	Non-CNV	Protein Tyrosine Kinase	FALSE	0.57248	FALSE	FALSE	FALSE	FALSE	FALSE	FALSE	FALSE	2.03394	1.08603	6.6388	0.57248	0.621731
PSMB5	ZM 336372	13	Non-CNV	MAPK	FALSE	0.572303	FALSE	FALSE	FALSE	FALSE	FALSE	FALSE	FALSE	1.98077	9.3667	6.36996	0.572303	5.36059
PRPS1	Dorsomorphin (Compound C)	23	Non-CNV	PI3K/Akt/mTOR	FALSE	0.572273	FALSE	FALSE	FALSE	FALSE	FALSE	FALSE	FALSE	1.36095	12.1926	6.57847	0.572273	6.97752
SH2D1A	Dorsomorphin (Compound C)	23	Non-CNV	PI3K/Akt/mTOR	FALSE	0.572273	FALSE	FALSE	FALSE	FALSE	FALSE	FALSE	FALSE	1.30769	12.1926	6.57847	0.572273	6.97752
XIAP	Dorsomorphin (Compound C)	23	Non-CNV	PI3K/Akt/mTOR	FALSE	0.572273	FALSE	FALSE	FALSE	FALSE	FALSE	FALSE	FALSE	1.30769	12.1926	6.57847	0.572273	6.97752
ALK	PD318088	2	CNV	MAPK	FALSE	0.572043	FALSE	FALSE	FALSE	FALSE	FALSE	FALSE	FALSE	2.10839	-6.00196	11.1142	0.572043	-3.43338
MYCN	Alisertib (MLN8237)	2	CNV	Cell Cycle	FALSE	0.572017	FALSE	FALSE	FALSE	FALSE	FALSE	FALSE	FALSE	27.9269	17.8661	9.16758	0.572017	10.2197
RUNX1	AS-604850	20	Non-CNV	PI3K/Akt/mTOR	FALSE	0.571725	FALSE	FALSE	FALSE	FALSE	FALSE	FALSE	FALSE	2	-0.132746	3.17529	0.571725	-0.0758944
MPL	A-674563	1	Non-CNV	PI3K/Akt/mTOR	FALSE	0.571526	FALSE	FALSE	FALSE	FALSE	FALSE	FALSE	FALSE	1.84615	11.264	14.3035	0.571526	6.43769
ARID1A	NU6027	1	Non-CNV	Cell Cycle	FALSE	0.571417	FALSE	FALSE	FALSE	FALSE	FALSE	FALSE	FALSE	1.78747	2.6474	2.88884	0.571417	1.51277
H3F3A	VE-821	1	CNV	DNA Damage	FALSE	0.571215	FALSE	FALSE	FALSE	FALSE	FALSE	FALSE	FALSE	2.15385	12.9382	12.7561	0.571215	7.39049
MDM4	VE-821	1	CNV	DNA Damage	FALSE	0.571215	FALSE	FALSE	FALSE	FALSE	FALSE	FALSE	FALSE	2.15385	12.9382	12.7561	0.571215	7.39049
GATA2	SU9516	3	Non-CNV	Cell Cycle	FALSE	0.571081	FALSE	FALSE	FALSE	FALSE	FALSE	FALSE	FALSE	2.05128	-9.95028	20.9029	0.571081	-5.68242
CREBBP	PLX-4720	16	Non-CNV	MAPK	FALSE	0.570425	FALSE	FALSE	FALSE	FALSE	FALSE	FALSE	FALSE	1.94231	4.95409	6.89593	0.570425	2.82593
ERBB4	BLZ945	2	Non-CNV	Protein Tyrosine Kinase	FALSE	0.570255	FALSE	FALSE	FALSE	FALSE	FALSE	FALSE	FALSE	1.96154	1.01979	4.37975	0.570255	0.581539
IDH1	BLZ945	2	Non-CNV	Protein Tyrosine Kinase	FALSE	0.570255	FALSE	FALSE	FALSE	FALSE	FALSE	FALSE	FALSE	1.96154	1.01979	4.37975	0.570255	0.581539
FGFR1	MLN8054	8	CNV	Cell Cycle	FALSE	0.570047	FALSE	FALSE	FALSE	FALSE	FALSE	FALSE	FALSE	2.03846	12.3365	6.08385	0.570047	7.03239
GLI2	MLN8054	2	CNV	Cell Cycle	FALSE	0.570047	FALSE	FALSE	FALSE	FALSE	FALSE	FALSE	FALSE	2.07692	12.3365	6.08385	0.570047	7.03239
MSH6	MLN8054	2	Non-CNV	Cell Cycle	FALSE	0.570047	FALSE	FALSE	FALSE	FALSE	FALSE	FALSE	FALSE	2.05128	12.3365	6.08385	0.570047	7.03239
TSC2	SAR245409 (XL765)	16	Non-CNV	PI3K/Akt/mTOR	FALSE	0.569659	FALSE	FALSE	FALSE	FALSE	FALSE	FALSE	FALSE	2.06301	-2.41622	7.76688	0.569659	-1.37642
TCF3	PD173074	19	Non-CNV	Angiogenesis	FALSE	0.569416	FALSE	FALSE	FALSE	FALSE	FALSE	FALSE	FALSE	1.95957	12.3477	9.96877	0.569416	7.03099
PRPS1	Tofacitinib (CP-690550,Tasocitinib)	23	Non-CNV	JAK/STAT	FALSE	0.569191	FALSE	FALSE	FALSE	FALSE	FALSE	FALSE	FALSE	1.36095	1.13744	3.08088	0.569191	0.647418
SH2D1A	Tofacitinib (CP-690550,Tasocitinib)	23	Non-CNV	JAK/STAT	FALSE	0.569191	FALSE	FALSE	FALSE	FALSE	FALSE	FALSE	FALSE	1.30769	1.13744	3.08088	0.569191	0.647418
XIAP	Tofacitinib (CP-690550,Tasocitinib)	23	Non-CNV	JAK/STAT	FALSE	0.569191	FALSE	FALSE	FALSE	FALSE	FALSE	FALSE	FALSE	1.30769	1.13744	3.08088	0.569191	0.647418
NOTCH1	Dasatinib	9	Non-CNV	Angiogenesis	FALSE	0.569072	FALSE	FALSE	FALSE	FALSE	FALSE	FALSE	FALSE	2.03497	65.2884	10.8731	0.569072	37.1538
TSC1	Dasatinib	9	Non-CNV	Angiogenesis	FALSE	0.569072	FALSE	FALSE	FALSE	FALSE	FALSE	FALSE	FALSE	2.03644	65.2884	10.8731	0.569072	37.1538
RHOA	GNE-9605	3	Non-CNV	Autophagy	FALSE	0.568994	FALSE	FALSE	FALSE	FALSE	FALSE	FALSE	FALSE	1.73846	3.07298	4.23367	0.568994	1.74851
TP53	CP-724714	16	Non-CNV	Protein Tyrosine Kinase	FALSE	0.568945	FALSE	FALSE	FALSE	FALSE	FALSE	FALSE	FALSE	2	-0.0715125	5.10295	0.568945	-0.0406867
ARID1A	Crizotinib (PF-02341066)	1	Non-CNV	Protein Tyrosine Kinase	FALSE	0.568762	FALSE	FALSE	FALSE	FALSE	FALSE	FALSE	FALSE	1.78747	6.42472	7.62141	0.568762	3.65414
CALR	Crizotinib (PF-02341066)	19	Non-CNV	Protein Tyrosine Kinase	FALSE	0.56846	FALSE	FALSE	FALSE	FALSE	FALSE	FALSE	FALSE	1.84615	6.42472	7.62141	0.56846	3.6522
CEBPA	Crizotinib (PF-02341066)	19	Non-CNV	Protein Tyrosine Kinase	FALSE	0.56846	FALSE	FALSE	FALSE	FALSE	FALSE	FALSE	FALSE	1.94406	6.42472	7.62141	0.56846	3.6522
CIC	Crizotinib (PF-02341066)	19	Non-CNV	Protein Tyrosine Kinase	FALSE	0.56846	FALSE	FALSE	FALSE	FALSE	FALSE	FALSE	FALSE	1.84615	6.42472	7.62141	0.56846	3.6522
CRLF1	Crizotinib (PF-02341066)	19	Non-CNV	Protein Tyrosine Kinase	FALSE	0.56846	FALSE	FALSE	FALSE	FALSE	FALSE	FALSE	FALSE	1.85953	6.42472	7.62141	0.56846	3.6522
JAK3	Crizotinib (PF-02341066)	19	CNV	Protein Tyrosine Kinase	FALSE	0.56846	FALSE	FALSE	FALSE	TRUE	FALSE	FALSE	TRUE	1.85128	6.42472	7.62141	0.56846	3.6522
JAK1	Dorsomorphin (Compound C)	1	CNV	PI3K/Akt/mTOR	FALSE	0.568433	FALSE	FALSE	FALSE	FALSE	FALSE	FALSE	FALSE	1.96302	12.1926	6.57847	0.568433	6.93069
MPL	Bay 11-7085	1	Non-CNV	NF-KB	FALSE	0.568026	FALSE	FALSE	FALSE	FALSE	FALSE	FALSE	FALSE	1.84615	21.6361	15.5968	0.568026	12.2899
FGFR1	ZSTK474	8	CNV	PI3K/Akt/mTOR	FALSE	0.567077	FALSE	FALSE	FALSE	FALSE	FALSE	FALSE	FALSE	2.03846	44.045	8.85428	0.567077	24.9769
GLI2	ZSTK474	2	CNV	PI3K/Akt/mTOR	FALSE	0.567077	FALSE	FALSE	FALSE	FALSE	FALSE	FALSE	FALSE	2.07692	44.045	8.85428	0.567077	24.9769
MSH6	ZSTK474	2	Non-CNV	PI3K/Akt/mTOR	FALSE	0.567077	FALSE	FALSE	FALSE	FALSE	FALSE	FALSE	FALSE	2.05128	44.045	8.85428	0.567077	24.9769
ATRX	Tofacitinib (CP-690550,Tasocitinib)	23	Non-CNV	JAK/STAT	FALSE	0.566718	FALSE	FALSE	FALSE	FALSE	FALSE	FALSE	FALSE	1.3576	1.13744	3.08088	0.566718	0.644606
GNA13	Rigosertib (ON-01910)	17	Non-CNV	Cell Cycle	FALSE	0.566444	FALSE	FALSE	FALSE	FALSE	FALSE	FALSE	FALSE	2.92564	57.1603	10.9364	0.566444	32.3781
CHD7	ZSTK474	8	Non-CNV	PI3K/Akt/mTOR	FALSE	0.566436	FALSE	FALSE	FALSE	FALSE	FALSE	FALSE	FALSE	2.03507	44.045	8.85428	0.566436	24.9487
GNA13	Palbociclib (PD-0332991) HCl	17	Non-CNV	Cell Cycle	FALSE	0.566431	FALSE	FALSE	FALSE	FALSE	FALSE	FALSE	FALSE	2.92564	13.7377	6.27344	0.566431	7.78145
TP53	TWS119	16	Non-CNV	PI3K/Akt/mTOR	FALSE	0.566237	FALSE	FALSE	FALSE	FALSE	FALSE	FALSE	FALSE	2	3.12329	8.85592	0.566237	1.76852
ASXL2	SB203580	2	Non-CNV	MAPK	FALSE	0.566202	FALSE	FALSE	FALSE	FALSE	FALSE	FALSE	FALSE	2.06977	-4.36493	4.77192	0.566202	-2.47143
ERBB2	Ibrutinib (PCI-32765)	17	CNV	Angiogenesis	FALSE	0.566113	FALSE	TRUE	FALSE	FALSE	FALSE	FALSE	TRUE	2.42308	-0.892312	7.97674	0.566113	-0.505149
GATA1	Motesanib Diphosphate (AMG-706)	23	Non-CNV	Protein Tyrosine Kinase	FALSE	0.56608	FALSE	FALSE	FALSE	FALSE	FALSE	FALSE	FALSE	1.34615	9.2562	6.81122	0.56608	5.23975
ZMYM3	Motesanib Diphosphate (AMG-706)	23	Non-CNV	Protein Tyrosine Kinase	FALSE	0.56608	FALSE	FALSE	FALSE	FALSE	FALSE	FALSE	FALSE	1.47692	9.2562	6.81122	0.56608	5.23975
PHF6	PHA-680632	23	Non-CNV	Cell Cycle	FALSE	0.565811	FALSE	FALSE	FALSE	FALSE	FALSE	FALSE	FALSE	2.0579	11.5089	8.93282	0.565811	6.51186
TP53	DDR1-IN-1	16	Non-CNV	Others	FALSE	0.565797	FALSE	FALSE	FALSE	FALSE	FALSE	FALSE	FALSE	2	8.62351	4.38175	0.565797	4.87915
GNA11	Everolimus (RAD001)	19	Non-CNV	PI3K/Akt/mTOR	FALSE	0.565721	FALSE	TRUE	FALSE	FALSE	FALSE	FALSE	TRUE	1.84615	31.273	12.1864	0.565721	17.6918
MAP2K2	Everolimus (RAD001)	19	Non-CNV	PI3K/Akt/mTOR	FALSE	0.565721	FALSE	FALSE	FALSE	FALSE	FALSE	FALSE	FALSE	1.84615	31.273	12.1864	0.565721	17.6918
DNMT3A	SL-327	2	Non-CNV	MAPK	FALSE	0.56554	FALSE	FALSE	FALSE	FALSE	FALSE	FALSE	FALSE	2.07846	-3.92499	4.37163	0.56554	-2.21974
MYCN	LY294002	2	CNV	PI3K/Akt/mTOR	FALSE	0.565456	FALSE	FALSE	FALSE	FALSE	FALSE	FALSE	FALSE	27.9269	2.79756	2.49388	0.565456	1.5819
H3F3A	GSK2126458 (GSK458)	1	CNV	PI3K/Akt/mTOR	FALSE	0.565333	FALSE	FALSE	FALSE	FALSE	FALSE	FALSE	FALSE	2.15385	67.7822	8.01476	0.565333	38.3195
MDM4	GSK2126458 (GSK458)	1	CNV	PI3K/Akt/mTOR	FALSE	0.565333	FALSE	FALSE	FALSE	FALSE	FALSE	FALSE	FALSE	2.15385	67.7822	8.01476	0.565333	38.3195
MTOR	Sunitinib Malate	1	Non-CNV	Protein Tyrosine Kinase	FALSE	0.565326	FALSE	FALSE	FALSE	TRUE	FALSE	FALSE	TRUE	1.69231	7.57214	13.0353	0.565326	4.28073
H3F3A	KU-0063794	1	CNV	PI3K/Akt/mTOR	FALSE	0.565312	FALSE	FALSE	FALSE	FALSE	FALSE	FALSE	FALSE	2.15385	46.9761	11.5261	0.565312	26.5561
MDM4	KU-0063794	1	CNV	PI3K/Akt/mTOR	FALSE	0.565312	FALSE	FALSE	FALSE	FALSE	FALSE	FALSE	FALSE	2.15385	46.9761	11.5261	0.565312	26.5561
CDKN2A	CGI1746	9	Non-CNV	Angiogenesis	FALSE	0.565011	FALSE	FALSE	FALSE	FALSE	FALSE	FALSE	FALSE	1.76923	-2.26302	4.17755	0.565011	-1.27863
PPM1D	GSK461364	17	Non-CNV	Cell Cycle	FALSE	0.564904	FALSE	FALSE	FALSE	FALSE	FALSE	FALSE	FALSE	3.19231	29.2279	12.5536	0.564904	16.511
ASXL2	CEP-33779	2	Non-CNV	JAK/STAT	FALSE	0.564571	FALSE	FALSE	FALSE	FALSE	FALSE	FALSE	FALSE	2.06977	14.2169	10.279	0.564571	8.02648
H3F3A	AZD6738	1	CNV	PI3K/Akt/mTOR	FALSE	0.564393	FALSE	FALSE	FALSE	FALSE	FALSE	FALSE	FALSE	2.15385	21.4622	12.1554	0.564393	12.1131
MDM4	AZD6738	1	CNV	PI3K/Akt/mTOR	FALSE	0.564393	FALSE	FALSE	FALSE	FALSE	FALSE	FALSE	FALSE	2.15385	21.4622	12.1554	0.564393	12.1131
TP53	BMS-345541	16	Non-CNV	NF-KB	FALSE	0.564059	FALSE	FALSE	FALSE	FALSE	FALSE	FALSE	FALSE	2	0.159305	5.64512	0.564059	0.0898577
STAT5B	TPCA-1	17	Non-CNV	NF-KB	FALSE	0.563839	FALSE	FALSE	FALSE	FALSE	FALSE	FALSE	FALSE	2.47436	7.61261	8.23272	0.563839	4.29229
CSF3R	Crizotinib (PF-02341066)	1	Non-CNV	Protein Tyrosine Kinase	FALSE	0.563817	FALSE	FALSE	FALSE	FALSE	FALSE	FALSE	FALSE	1.80769	6.42472	7.62141	0.563817	3.62237
ID3	Crizotinib (PF-02341066)	1	Non-CNV	Protein Tyrosine Kinase	FALSE	0.563817	FALSE	FALSE	FALSE	FALSE	FALSE	FALSE	FALSE	1.76923	6.42472	7.62141	0.563817	3.62237
CRLF2	NU6027	22	Non-CNV	Cell Cycle	FALSE	0.563664	FALSE	FALSE	FALSE	FALSE	FALSE	FALSE	FALSE	1.38462	2.6474	2.88884	0.563664	1.49225
DDX3X	NU6027	23	Non-CNV	Cell Cycle	FALSE	0.563664	FALSE	FALSE	FALSE	FALSE	FALSE	FALSE	FALSE	1.40039	2.6474	2.88884	0.563664	1.49225
KDM6A	NU6027	23	Non-CNV	Cell Cycle	FALSE	0.563664	FALSE	FALSE	FALSE	FALSE	FALSE	FALSE	FALSE	1.40891	2.6474	2.88884	0.563664	1.49225
EGFR	P276-00	7	CNV	Cell Cycle	FALSE	0.563598	FALSE	FALSE	FALSE	FALSE	FALSE	FALSE	FALSE	2.26923	79.7211	14.5295	0.563598	44.9306
TCF3	WYE-125132 (WYE-132)	19	Non-CNV	PI3K/Akt/mTOR	FALSE	0.563466	FALSE	FALSE	FALSE	FALSE	FALSE	FALSE	FALSE	1.95957	65.6448	7.67286	0.563466	36.9886
GATA1	SP600125	23	Non-CNV	MAPK	FALSE	0.562915	FALSE	FALSE	FALSE	FALSE	FALSE	FALSE	FALSE	1.34615	-3.60136	6.42276	0.562915	-2.02726
ZMYM3	SP600125	23	Non-CNV	MAPK	FALSE	0.562915	FALSE	FALSE	FALSE	FALSE	FALSE	FALSE	FALSE	1.47692	-3.60136	6.42276	0.562915	-2.02726
GNA11	PRT062607 (P505-15, BIIB057) HCl	19	Non-CNV	Angiogenesis	FALSE	0.56289	FALSE	FALSE	FALSE	FALSE	FALSE	FALSE	FALSE	1.84615	8.29978	5.18087	0.56289	4.67187
MAP2K2	PRT062607 (P505-15, BIIB057) HCl	19	Non-CNV	Angiogenesis	FALSE	0.56289	FALSE	FALSE	FALSE	FALSE	FALSE	FALSE	FALSE	1.84615	8.29978	5.18087	0.56289	4.67187
GNA11	Sorafenib Tosylate	19	Non-CNV	MAPK	FALSE	0.562774	FALSE	FALSE	FALSE	FALSE	FALSE	FALSE	FALSE	1.84615	18.7491	8.27089	0.562774	10.5515
MAP2K2	Sorafenib Tosylate	19	Non-CNV	MAPK	FALSE	0.562774	FALSE	FALSE	FALSE	TRUE	FALSE	FALSE	TRUE	1.84615	18.7491	8.27089	0.562774	10.5515
ABL2	Go 6983	1	CNV	TGF-beta/Smad	FALSE	0.562695	FALSE	FALSE	FALSE	FALSE	FALSE	FALSE	FALSE	2.04038	5.59954	10.5252	0.562695	3.15083
ERBB2	Tivantinib (ARQ 197)	17	CNV	Protein Tyrosine Kinase	FALSE	0.562599	FALSE	FALSE	FALSE	FALSE	FALSE	FALSE	FALSE	2.42308	76.7148	11.2274	0.562599	43.1596
IKZF1	CNX-774	7	Non-CNV	Angiogenesis	FALSE	0.562511	FALSE	FALSE	FALSE	FALSE	FALSE	FALSE	FALSE	2.06355	6.14004	3.68166	0.562511	3.45384
DNMT3A	SGI-1776 free base	2	Non-CNV	JAK/STAT	FALSE	0.562402	FALSE	FALSE	FALSE	FALSE	FALSE	FALSE	FALSE	2.07846	8.05728	7.11906	0.562402	4.53143
FBXW7	Vandetanib (ZD6474)	4	Non-CNV	Protein Tyrosine Kinase	FALSE	0.562304	FALSE	FALSE	FALSE	FALSE	FALSE	FALSE	FALSE	2.03846	1.04808	5.73131	0.562304	0.589338
FGFR3	Vandetanib (ZD6474)	4	CNV	Protein Tyrosine Kinase	FALSE	0.562304	FALSE	FALSE	FALSE	TRUE	FALSE	FALSE	TRUE	2.03846	1.04808	5.73131	0.562304	0.589338
KDR	Vandetanib (ZD6474)	4	Non-CNV	Protein Tyrosine Kinase	FALSE	0.562304	FALSE	TRUE	FALSE	TRUE	TRUE	TRUE	TRUE	2.03846	1.04808	5.73131	0.562304	0.589338
KIT	Vandetanib (ZD6474)	4	CNV	Protein Tyrosine Kinase	FALSE	0.562304	FALSE	FALSE	FALSE	TRUE	FALSE	FALSE	TRUE	2.03497	1.04808	5.73131	0.562304	0.589338
PDGFRA	Vandetanib (ZD6474)	4	CNV	Protein Tyrosine Kinase	FALSE	0.562304	FALSE	FALSE	FALSE	TRUE	FALSE	FALSE	TRUE	2.03846	1.04808	5.73131	0.562304	0.589338
WHSC1	Vandetanib (ZD6474)	4	Non-CNV	Protein Tyrosine Kinase	FALSE	0.562304	FALSE	FALSE	FALSE	FALSE	FALSE	FALSE	FALSE	2.03782	1.04808	5.73131	0.562304	0.589338
MYCN	IMD 0354	2	CNV	NF-KB	FALSE	0.562296	FALSE	FALSE	FALSE	FALSE	FALSE	FALSE	FALSE	27.9269	45.5512	8.51064	0.562296	25.6132
EED	Linifanib (ABT-869)	11	Non-CNV	Protein Tyrosine Kinase	FALSE	0.562121	FALSE	FALSE	FALSE	FALSE	FALSE	FALSE	FALSE	1.8284	2.28625	6.72449	0.562121	1.28515
SETD2	Phenformin HCl	3	Non-CNV	PI3K/Akt/mTOR	FALSE	0.561893	FALSE	FALSE	FALSE	FALSE	FALSE	FALSE	FALSE	1.82418	5.0727	5.98276	0.561893	2.85031
TET2	6H05	4	Non-CNV	Cell Cycle	FALSE	0.561763	FALSE	FALSE	FALSE	FALSE	FALSE	FALSE	FALSE	2.0159	-0.324131	3.00781	0.561763	-0.182085
GNA11	AZD5363	19	Non-CNV	PI3K/Akt/mTOR	FALSE	0.56153	FALSE	FALSE	FALSE	FALSE	FALSE	FALSE	FALSE	1.84615	13.5047	7.01363	0.56153	7.58331
MAP2K2	AZD5363	19	Non-CNV	PI3K/Akt/mTOR	FALSE	0.56153	FALSE	FALSE	FALSE	FALSE	FALSE	FALSE	FALSE	1.84615	13.5047	7.01363	0.56153	7.58331
EP300	Fasudil (HA-1077) HCl	22	Non-CNV	Cell Cycle	FALSE	0.561399	FALSE	FALSE	FALSE	FALSE	FALSE	FALSE	FALSE	1.92308	-0.863605	3.75748	0.561399	-0.484827
FAS	Linifanib (ABT-869)	10	Non-CNV	Protein Tyrosine Kinase	FALSE	0.561236	FALSE	FALSE	FALSE	FALSE	FALSE	FALSE	FALSE	2.0362	2.28625	6.72449	0.561236	1.28313
PTEN	Linifanib (ABT-869)	10	Non-CNV	Protein Tyrosine Kinase	FALSE	0.561236	FALSE	FALSE	FALSE	FALSE	FALSE	FALSE	FALSE	2.03036	2.28625	6.72449	0.561236	1.28313
SUFU	Linifanib (ABT-869)	10	Non-CNV	Protein Tyrosine Kinase	FALSE	0.561236	FALSE	FALSE	FALSE	FALSE	FALSE	FALSE	FALSE	2.03512	2.28625	6.72449	0.561236	1.28313
ATRX	BYL719	23	Non-CNV	PI3K/Akt/mTOR	FALSE	0.561227	FALSE	FALSE	FALSE	FALSE	FALSE	FALSE	FALSE	1.3576	15.2648	6.86285	0.561227	8.56703
CHD7	Tepotinib (EMD 1214063)	8	Non-CNV	Protein Tyrosine Kinase	FALSE	0.561059	FALSE	FALSE	FALSE	FALSE	FALSE	FALSE	FALSE	2.03507	-2.6904	3.6208	0.561059	-1.50947
ABL2	PQ 401	1	CNV	Protein Tyrosine Kinase	FALSE	0.560915	FALSE	FALSE	FALSE	FALSE	FALSE	FALSE	FALSE	2.04038	3.14096	6.45497	0.560915	1.76181
PHF6	VX-680 (Tozasertib, MK-0457)	23	Non-CNV	Cell Cycle	FALSE	0.560897	FALSE	FALSE	FALSE	FALSE	FALSE	FALSE	FALSE	2.0579	11.0709	7.3311	0.560897	6.20963
GNA11	Pazopanib	19	Non-CNV	Protein Tyrosine Kinase	FALSE	0.560624	FALSE	FALSE	FALSE	FALSE	FALSE	FALSE	FALSE	1.84615	16.2568	8.56391	0.560624	9.11394
MAP2K2	Pazopanib	19	Non-CNV	Protein Tyrosine Kinase	FALSE	0.560624	FALSE	FALSE	FALSE	FALSE	FALSE	FALSE	FALSE	1.84615	16.2568	8.56391	0.560624	9.11394
CHD7	NVP-AEW541	8	Non-CNV	Protein Tyrosine Kinase	FALSE	0.560123	FALSE	FALSE	FALSE	FALSE	FALSE	FALSE	FALSE	2.03507	7.85669	7.68725	0.560123	4.40071
JAK2	Cabozantinib (XL184, BMS-907351)	8	CNV	Protein Tyrosine Kinase	FALSE	0.56002	FALSE	FALSE	FALSE	FALSE	FALSE	FALSE	FALSE	1.831	20.5089	11.6348	0.56002	11.4854
KDM4C	Cabozantinib (XL184, BMS-907351)	9	Non-CNV	Protein Tyrosine Kinase	FALSE	0.56002	FALSE	FALSE	FALSE	FALSE	FALSE	FALSE	FALSE	1.80769	20.5089	11.6348	0.56002	11.4854
EGFR	Dinaciclib (SCH727965)	7	CNV	Cell Cycle	FALSE	0.559942	FALSE	FALSE	FALSE	FALSE	FALSE	FALSE	FALSE	2.26923	70.7122	16.9016	0.559942	39.5947
JAK1	BX-795	1	CNV	PI3K/Akt/mTOR	FALSE	0.559619	FALSE	FALSE	FALSE	FALSE	FALSE	FALSE	FALSE	1.96302	30.5472	16.4531	0.559619	17.0948
[truncated: 52,759 more rows]
