# Supplementary material for: Integrated Genomic Profiling and Drug Screening of Patient-Derived Cultures Identifies Individualized Copy Number-Dependent Susceptibilities Involving PI3K Pathway and 17q Genes in Neuroblastoma
Source: Front Oncol. 2021 Oct 14;11:709525. doi: 10.3389/fonc.2021.709525 (PMC8551924; doi:10.3389/fonc.2021.709525)
Supplement: Supplementary Data Sheet 4 — Neuroblastoma PDC growth curves [file DataSheet_4.xlsx]

## Sheet: Pathway enrichment
Module - pathway enrichment	GeneSet	RatioOfProteinsInGeneSet	NumberOfProteinsInGeneSet	ProteinsFromModule	P-value	FDR	Nodes
0	RNA Polymerase II Transcription(R)	0.0775	911	5	0.00012783	0.004558	CCND3,DAXX,ESR1,MDM4,TCF3
0	JAK-STAT signaling pathway(K)	0.0138	162	3	0.00013892	0.004558	MPL,CCND3,JAK1
0	IL2 signaling events mediated by STAT5(N)	0.0024	28	2	0.00015717	0.004558	CCND3,JAK1
0	role of erbb2 in signal transduction and oncology(B)	0.0024	28	2	0.00015717	0.004558	JAK1,ESR1
0	Human T-cell leukemia virus 1 infection(K)	0.0186	219	3	0.00033698	0.0077504	CCND3,JAK1,TCF3
0	p53 pathway(N)	0.0048	57	2	0.00064494	0.0123	DAXX,MDM4
0	p53 signaling pathway(K)	0.0061	72	2	0.0010238	0.0164	CCND3,MDM4
0	Regulation of nuclear SMAD2/3 signaling(N)	0.0065	77	2	0.0011689	0.0164	ESR1,TCF3
0	Measles(K)	0.0117	138	2	0.0036774	0.0347	CCND3,JAK1
0	Signaling pathways regulating pluripotency of stem cells(K)	0.0119	140	2	0.0037822	0.0347	JAK1,TCF3
0	stat3 signaling pathway(B)	0.0005	6	1	0.0040737	0.0347	JAK1
0	Cell cycle(P)	0.0005	6	1	0.0040737	0.0347	CCND3
0	pelp1 modulation of estrogen receptor activity(B)	0.0005	6	1	0.0040737	0.0347	ESR1
0	Pathways in cancer(K)	0.0451	531	3	0.004341	0.0347	CCND3,JAK1,ESR1
0	Influenza A(K)	0.0145	170	2	0.00552	0.0361	CCND3,JAK1
0	SUMOylation(R)	0.0149	175	2	0.0058395	0.0361	DAXX,ESR1
0	overview of telomerase protein component gene htert transcriptional regulation(B)	0.0009	10	1	0.0067814	0.0361	ESR1
0	Epstein-Barr virus infection(K)	0.0171	201	2	0.0076355	0.0361	CCND3,JAK1
0	Viral carcinogenesis(K)	0.0171	201	2	0.0076355	0.0361	CCND3,JAK1
0	carm1 and regulation of the estrogen receptor(B)	0.001	12	1	0.0081328	0.0361	ESR1
0	estrogen responsive protein efp controls cell cycle and breast tumors growth(B)	0.001	12	1	0.0081328	0.0361	ESR1
0	il 6 signaling pathway(B)	0.0011	13	1	0.0088079	0.0361	JAK1
0	Deubiquitination(R)	0.0194	228	2	0.0097345	0.0361	ESR1,MDM4
0	Interferon-gamma signaling pathway(P)	0.0013	15	1	0.0102	0.0361	JAK1
0	RAF-independent MAPK1/3 activation(R)	0.0014	16	1	0.0108	0.0361	JAK1
0	downregulated of mta-3 in er-negative breast tumors(B)	0.0014	16	1	0.0108	0.0361	ESR1
0	cyclins and cell cycle regulation(B)	0.0016	19	1	0.0129	0.0361	CCND3
0	PDGFR-alpha signaling pathway(N)	0.0018	21	1	0.0142	0.0361	JAK1
0	Interleukin-20 family signaling(R)	0.0018	21	1	0.0142	0.0361	JAK1
0	p38 signaling mediated by MAPKAP kinases(N)	0.0018	21	1	0.0142	0.0361	TCF3
0	Interleukin-7 signaling(R)	0.0019	22	1	0.0149	0.0361	JAK1
0	Other interleukin signaling(R)	0.002	23	1	0.0155	0.0361	JAK1
0	Interleukin-6 family signaling(R)	0.002	23	1	0.0155	0.0361	JAK1
0	Myogenesis(R)	0.002	24	1	0.0162	0.0361	TCF3
0	tpo signaling pathway(B)	0.0021	25	1	0.0169	0.0361	MPL
0	IL27-mediated signaling events(N)	0.0022	26	1	0.0175	0.0361	JAK1
0	Human papillomavirus infection(K)	0.0281	330	2	0.0197	0.0361	CCND3,JAK1
0	HIV-1 Nef: Negative effector of Fas and TNF-alpha(N)	0.0028	33	1	0.0222	0.0361	DAXX
0	Oncogene Induced Senescence(R)	0.0028	33	1	0.0222	0.0361	MDM4
0	FAS signaling pathway(P)	0.0028	33	1	0.0222	0.0361	DAXX
0	PI3K-Akt signaling pathway(K)	0.0301	354	2	0.0225	0.0361	CCND3,JAK1
0	Signaling events mediated by TCPTP(N)	0.003	35	1	0.0236	0.0361	JAK1
0	Signaling mediated by p38-alpha and p38-beta(N)	0.003	35	1	0.0236	0.0361	ESR1
0	IL2 signaling events mediated by PI3K(N)	0.003	35	1	0.0236	0.0361	JAK1
0	Platelet Aggregation (Plug Formation)(R)	0.0031	37	1	0.0249	0.0361	MPL
0	Interleukin-3, Interleukin-5 and GM-CSF signaling(R)	0.0032	38	1	0.0256	0.0361	JAK1
0	Signaling events mediated by HDAC Class II(N)	0.0032	38	1	0.0256	0.0361	ESR1
0	IFN-gamma pathway(N)	0.0034	40	1	0.0269	0.0361	JAK1
0	Interleukin-2 family signaling(R)	0.0034	40	1	0.0269	0.0361	JAK1
0	FOXM1 transcription factor network(N)	0.0035	41	1	0.0275	0.0361	ESR1
0	Plasma membrane estrogen receptor signaling(N)	0.0036	42	1	0.0282	0.0361	ESR1
0	LKB1 signaling events(N)	0.0037	43	1	0.0289	0.0361	ESR1
0	FOXA1 transcription factor network(N)	0.0037	43	1	0.0289	0.0361	ESR1
0	il-2 receptor beta chain in t cell activation(B)	0.0037	44	1	0.0295	0.0361	CCND3
0	Interleukin-10 signaling(R)	0.0038	45	1	0.0302	0.0361	JAK1
0	Notch-mediated HES/HEY network(N)	0.004	47	1	0.0315	0.0361	TCF3
0	IL6-mediated signaling events(N)	0.004	47	1	0.0315	0.0361	JAK1
0	SHP2 signaling(N)	0.0043	51	1	0.0342	0.0361	JAK1
0	Endocrine and other factor-regulated calcium reabsorption(K)	0.0045	53	1	0.0355	0.0361	ESR1
0	IL2-mediated signaling events(N)	0.0046	54	1	0.0361	0.0361	JAK1
0	Interleukin-12 family signaling(R)	0.0047	55	1	0.0368	0.0368	JAK1
0	Amyotrophic lateral sclerosis (ALS)(K)	0.0048	57	1	0.0381	0.0381	DAXX
0	Signaling by ERBB4(R)	0.0048	57	1	0.0381	0.0381	ESR1
0	ATF-2 transcription factor network(N)	0.0049	58	1	0.0388	0.0388	ESR1
0	Coregulation of Androgen receptor activity(N)	0.0051	60	1	0.0401	0.0401	CCND3
0	Herpes simplex virus 1 infection(K)	0.0417	491	2	0.0413	0.0413	JAK1,DAXX
0	Validated nuclear estrogen receptor alpha network(N)	0.0054	63	1	0.0421	0.0421	ESR1
0	Regulation of retinoblastoma protein(N)	0.0054	64	1	0.0427	0.0427	CCND3
0	IL4-mediated signaling events(N)	0.0054	64	1	0.0427	0.0427	JAK1
0	Oxidative Stress Induced Senescence(R)	0.0056	66	1	0.044	0.044	MDM4
0	Angiogenesis(P)	0.0056	66	1	0.044	0.044	JAK1
0	Interferon alpha/beta signaling(R)	0.0058	68	1	0.0453	0.0453	JAK1
0	ISG15 antiviral mechanism(R)	0.0058	68	1	0.0453	0.0453	JAK1
0	Regulation of Telomerase(N)	0.0058	68	1	0.0453	0.0453	ESR1
0	E2F transcription factor network(N)	0.0058	68	1	0.0453	0.0453	CCND3
0	AP-1 transcription factor network(N)	0.006	70	1	0.0466	0.0466	ESR1
0	Prolactin signaling pathway(K)	0.006	70	1	0.0466	0.0466	ESR1
0	Interferon gamma signaling(R)	0.0065	76	1	0.0505	0.0505	JAK1
0	Pancreatic cancer(K)	0.0065	76	1	0.0505	0.0505	JAK1
0	Leishmaniasis(K)	0.0065	77	1	0.0512	0.0512	JAK1
0	p73 transcription factor network(N)	0.0065	77	1	0.0512	0.0512	JAK1
0	EGFR tyrosine kinase inhibitor resistance(K)	0.0067	79	1	0.0525	0.0525	JAK1
0	Transcriptional regulation of white adipocyte differentiation(R)	0.0071	84	1	0.0557	0.0557	CCND3
0	PD-L1 expression and PD-1 checkpoint pathway in cancer(K)	0.0076	89	1	0.059	0.059	JAK1
0	MAPK6/MAPK4 signaling(R)	0.0076	89	1	0.059	0.059	CCND3
0	Th1 and Th2 cell differentiation(K)	0.0078	92	1	0.0609	0.0609	JAK1
0	Endocrine resistance(K)	0.0082	97	1	0.0641	0.0641	ESR1
0	Th17 cell differentiation(K)	0.0091	107	1	0.0705	0.0705	JAK1
0	Interleukin-4 and Interleukin-13 signaling(R)	0.0094	111	1	0.0731	0.0731	JAK1
0	Toxoplasmosis(K)	0.0095	112	1	0.0737	0.0737	JAK1
0	Thyroid hormone signaling pathway(K)	0.0101	119	1	0.0781	0.0781	ESR1
0	Cell cycle(K)	0.0105	124	1	0.0813	0.0813	CCND3
0	Osteoclast differentiation(K)	0.0109	128	1	0.0838	0.0838	JAK1
0	Apoptosis(K)	0.0116	136	1	0.0888	0.0888	DAXX
0	Estrogen signaling pathway(K)	0.0117	138	1	0.0901	0.0901	ESR1
0	ESR-mediated signaling(R)	0.0117	138	1	0.0901	0.0901	ESR1
0	Breast cancer(K)	0.0125	147	1	0.0957	0.0957	ESR1
0	Hippo signaling pathway(K)	0.0131	154	1	0.1001	0.1001	CCND3
0	Hepatitis C(K)	0.0132	155	1	0.1007	0.1007	JAK1
0	Wnt signaling pathway(K)	0.0136	160	1	0.1038	0.1038	CCND3
0	Cellular senescence(K)	0.0136	160	1	0.1038	0.1038	CCND3
0	Necroptosis(K)	0.0138	162	1	0.105	0.105	JAK1
0	Hepatitis B(K)	0.0138	162	1	0.105	0.105	JAK1
0	Hepatocellular carcinoma(K)	0.0143	168	1	0.1087	0.1087	ARID1B
0	Tuberculosis(K)	0.0153	180	1	0.1161	0.1161	JAK1
0	NOD-like receptor signaling pathway(K)	0.0154	181	1	0.1167	0.1167	JAK1
0	Transcriptional misregulation in cancer(K)	0.0158	186	1	0.1197	0.1197	TCF3
0	Kaposi sarcoma-associated herpesvirus infection(K)	0.0158	186	1	0.1197	0.1197	JAK1
0	Focal adhesion(K)	0.0169	199	1	0.1276	0.1276	CCND3
0	RAF/MAP kinase cascade(R)	0.0173	204	1	0.1306	0.1306	JAK1
0	Proteoglycans in cancer(K)	0.0173	204	1	0.1306	0.1306	ESR1
0	FLT3 Signaling(R)	0.0189	222	1	0.1414	0.1414	JAK1
0	Human cytomegalovirus infection(K)	0.0191	225	1	0.1432	0.1432	JAK1
0	PIP3 activates AKT signaling(R)	0.0195	229	1	0.1455	0.1455	ESR1
0	Thermogenesis(K)	0.0196	231	1	0.1467	0.1467	ARID1B
0	Cell Cycle Checkpoints(R)	0.0209	246	1	0.1556	0.1556	MDM4
0	Cytokine-cytokine receptor interaction(K)	0.025	294	1	0.1833	0.1833	MPL
0	MAPK signaling pathway(K)	0.0251	295	1	0.1839	0.1839	DAXX
0	MicroRNAs in cancer(K)	0.0264	310	1	0.1924	0.1924	MDM4
1	Cellular response to hypoxia(R)	0.0062	73	2	0.00038044	0.0274	PSMB5,CREBBP
1	Signaling by NOTCH4(R)	0.0068	80	2	0.00045635	0.0274	PSMB5,CREBBP
1	C-type lectin receptors (CLRs)(R)	0.0118	139	2	0.0013639	0.0323	PSMB5,CREBBP
1	TCF dependent signaling in response to WNT(R)	0.0136	160	2	0.0018006	0.0323	PSMB5,CREBBP
1	SUMOylation(R)	0.0149	175	2	0.0021485	0.0323	DNMT3A,CREBBP
1	Transcription regulation by bZIP transcription factor(P)	0.0005	6	1	0.002548	0.0323	CREBBP
1	Chromatin organization(R)	0.0177	208	2	0.0030181	0.0323	DNMT3A,CREBBP
1	Deubiquitination(R)	0.0194	228	2	0.003614	0.0323	PSMB5,ASXL2
1	DNA methylation(R)	0.0008	9	1	0.00382	0.0323	DNMT3A
1	carm1 and regulation of the estrogen receptor(B)	0.001	12	1	0.0050908	0.0323	CREBBP
1	transcription regulation by methyltransferase of carm1(B)	0.0011	13	1	0.0055141	0.0323	CREBBP
1	MicroRNAs in cancer(K)	0.0264	310	2	0.0065874	0.0323	DNMT3A,CREBBP
1	PRC2 methylates histones and DNA(R)	0.0014	17	1	0.0072058	0.0323	DNMT3A
1	Hypoxia response via HIF activation(P)	0.002	24	1	0.0102	0.0323	CREBBP
1	Signaling events mediated by HDAC Class III(N)	0.0022	26	1	0.011	0.0323	CREBBP
1	Retinoic acid receptors-mediated signaling(N)	0.0026	30	1	0.0127	0.0323	CREBBP
1	IL12 signaling mediated by STAT4(N)	0.0027	32	1	0.0135	0.0323	CREBBP
1	HIF-2-alpha transcription factor network(N)	0.0028	33	1	0.0139	0.0323	CREBBP
1	mechanism of gene regulation by peroxisome proliferators via ppara(B)	0.003	35	1	0.0148	0.0323	CREBBP
1	Signaling events mediated by TCPTP(N)	0.003	35	1	0.0148	0.0323	CREBBP
1	Regulation of beta-cell development(R)	0.0032	38	1	0.016	0.0323	CREBBP
1	IFN-gamma pathway(N)	0.0034	40	1	0.0169	0.0323	CREBBP
1	FOXM1 transcription factor network(N)	0.0035	41	1	0.0173	0.0323	CREBBP
1	FOXA1 transcription factor network(N)	0.0037	43	1	0.0181	0.0323	CREBBP
1	p53 pathway(P)	0.0037	44	1	0.0186	0.0323	CREBBP
1	Signaling by NOTCH3(R)	0.0037	44	1	0.0186	0.0323	CREBBP
1	Pathways in cancer(K)	0.0451	531	2	0.0186	0.0323	ALK,CREBBP
1	Presenilin action in Notch and Wnt signaling(N)	0.0038	45	1	0.019	0.0323	CREBBP
1	Proteasome(K)	0.0038	45	1	0.019	0.0323	PSMB5
1	Pre-NOTCH Expression and Processing(R)	0.0039	46	1	0.0194	0.0323	CREBBP
1	Notch-mediated HES/HEY network(N)	0.004	47	1	0.0198	0.0323	CREBBP
1	Hedgehog signaling events mediated by Gli proteins(N)	0.0041	48	1	0.0202	0.0323	CREBBP
1	Posttranslational regulation of adherens junction stability and dissassembly(N)	0.0041	48	1	0.0202	0.0323	CREBBP
1	Cysteine and methionine metabolism(K)	0.0042	49	1	0.0207	0.0323	DNMT3A
1	FoxO family signaling(N)	0.0042	49	1	0.0207	0.0323	CREBBP
1	Regulation of Androgen receptor activity(N)	0.0043	50	1	0.0211	0.0323	CREBBP
1	Regulation of cholesterol biosynthesis by SREBP (SREBF)(R)	0.0044	52	1	0.0219	0.0323	CREBBP
1	Signaling events mediated by Stem cell factor receptor (c-Kit)(N)	0.0044	52	1	0.0219	0.0323	CREBBP
1	Role of Calcineurin-dependent NFAT signaling in lymphocytes(N)	0.0044	52	1	0.0219	0.0323	CREBBP
1	Regulation of Apoptosis(R)	0.0045	53	1	0.0223	0.0323	PSMB5
1	Notch signaling pathway(K)	0.0045	53	1	0.0223	0.0323	CREBBP
1	Signaling events mediated by HDAC Class I(N)	0.0048	56	1	0.0236	0.0323	CREBBP
1	p53 pathway(N)	0.0048	57	1	0.024	0.0323	CREBBP
1	Metabolism of polyamines(R)	0.0049	58	1	0.0244	0.0323	PSMB5
1	Signaling by NOTCH1(R)	0.0051	60	1	0.0252	0.0323	CREBBP
1	Validated targets of C-MYC transcriptional repression(N)	0.0051	60	1	0.0252	0.0323	DNMT3A
1	Cytosolic sensors of pathogen-associated DNA (R)	0.0054	63	1	0.0265	0.0323	CREBBP
1	Hedgehog ligand biogenesis(R)	0.0054	63	1	0.0265	0.0323	PSMB5
1	Regulation of retinoblastoma protein(N)	0.0054	64	1	0.0269	0.0323	CREBBP
1	HIF-1-alpha transcription factor network(N)	0.0056	66	1	0.0277	0.0323	CREBBP
1	Non-small cell lung cancer(K)	0.0056	66	1	0.0277	0.0323	ALK
1	Activation of anterior HOX genes in hindbrain development during early embryogenesis(R)	0.0056	66	1	0.0277	0.0323	CREBBP
1	Circadian Clock(R)	0.0057	67	1	0.0282	0.0323	CREBBP
1	Long-term potentiation(K)	0.0057	67	1	0.0282	0.0323	CREBBP
1	E2F transcription factor network(N)	0.0058	68	1	0.0286	0.0323	CREBBP
1	Renal cell carcinoma(K)	0.0059	69	1	0.029	0.0323	CREBBP
1	Degradation of beta-catenin by the destruction complex(R)	0.006	71	1	0.0298	0.0323	PSMB5
1	Adherens junction(K)	0.006	71	1	0.0298	0.0323	CREBBP
1	DDX58/IFIH1-mediated induction of interferon-alpha/beta(R)	0.0063	74	1	0.0311	0.0323	CREBBP
1	Validated targets of C-MYC transcriptional activation(N)	0.0065	76	1	0.0319	0.0323	CREBBP
1	Regulation of nuclear SMAD2/3 signaling(N)	0.0065	77	1	0.0323	0.0323	CREBBP
1	Glucocorticoid receptor regulatory network(N)	0.0066	78	1	0.0327	0.0327	CREBBP
1	Cellular response to heat stress(R)	0.0067	79	1	0.0331	0.0331	CREBBP
1	TGF-beta signaling pathway(P)	0.0068	80	1	0.0335	0.0335	CREBBP
1	C-MYB transcription factor network(N)	0.007	82	1	0.0344	0.0344	CREBBP
1	Hedgehog 'on' state(R)	0.007	82	1	0.0344	0.0344	PSMB5
1	Regulation of mitotic cell cycle(R)	0.0071	83	1	0.0348	0.0348	PSMB5
1	Transcriptional regulation of white adipocyte differentiation(R)	0.0071	84	1	0.0352	0.0352	CREBBP
1	ABC-family proteins mediated transport(R)	0.0071	84	1	0.0352	0.0352	PSMB5
1	DNA Replication Pre-Initiation(R)	0.0072	85	1	0.0356	0.0356	PSMB5
1	Regulation of mRNA stability by proteins that bind AU-rich elements(R)	0.0074	87	1	0.0364	0.0364	PSMB5
1	PD-L1 expression and PD-1 checkpoint pathway in cancer(K)	0.0076	89	1	0.0373	0.0373	ALK
1	MAPK6/MAPK4 signaling(R)	0.0076	89	1	0.0373	0.0373	PSMB5
1	Hedgehog 'off' state(R)	0.0077	90	1	0.0377	0.0377	PSMB5
1	Mitochondrial biogenesis(R)	0.0077	90	1	0.0377	0.0377	CREBBP
1	TGF-beta signaling pathway(K)	0.008	94	1	0.0393	0.0393	CREBBP
1	Prostate cancer(K)	0.0082	97	1	0.0406	0.0406	CREBBP
1	Melanogenesis(K)	0.0086	101	1	0.0422	0.0422	CREBBP
1	TNFR2 non-canonical NF-kB pathway(R)	0.0086	101	1	0.0422	0.0422	PSMB5
1	Glucagon signaling pathway(K)	0.009	106	1	0.0443	0.0443	CREBBP
1	HIF-1 signaling pathway(K)	0.0093	109	1	0.0455	0.0455	CREBBP
1	Beta-catenin independent WNT signaling(R)	0.0096	113	1	0.0471	0.0471	PSMB5
1	Synthesis of DNA(R)	0.0099	117	1	0.0488	0.0488	PSMB5
1	Regulation of lipid metabolism by PPARalpha(R)	0.01	118	1	0.0492	0.0492	CREBBP
1	Growth hormone synthesis, secretion and action(K)	0.0101	119	1	0.0496	0.0496	CREBBP
1	Thyroid hormone signaling pathway(K)	0.0101	119	1	0.0496	0.0496	CREBBP
1	Huntington disease(P)	0.0103	121	1	0.0504	0.0504	CREBBP
1	RNA Polymerase II Transcription(R)	0.0775	911	2	0.0512	0.0512	PSMB5,CREBBP
1	TCR signaling(R)	0.0105	124	1	0.0516	0.0516	PSMB5
1	Cell cycle(K)	0.0105	124	1	0.0516	0.0516	CREBBP
1	FoxO signaling pathway(K)	0.0111	131	1	0.0545	0.0545	CREBBP
1	Mitotic G1 phase and G1/S transition(R)	0.0114	134	1	0.0557	0.0557	PSMB5
1	Direct p53 effectors(N)	0.0116	137	1	0.0569	0.0569	CREBBP
1	ESR-mediated signaling(R)	0.0117	138	1	0.0573	0.0573	CREBBP
1	Interleukin-1 family signaling(R)	0.0117	138	1	0.0573	0.0573	PSMB5
1	Heterotrimeric G-protein signaling pathway-Gi alpha and Gs alpha mediated pathway(P)	0.0125	147	1	0.0609	0.0609	CREBBP
1	S Phase(R)	0.0133	156	1	0.0646	0.0646	PSMB5
1	Wnt signaling pathway(K)	0.0136	160	1	0.0662	0.0662	CREBBP
1	JAK-STAT signaling pathway(K)	0.0138	162	1	0.067	0.067	CREBBP
1	Hepatitis B(K)	0.0138	162	1	0.067	0.067	CREBBP
1	Mitotic Metaphase and Anaphase(R)	0.0145	170	1	0.0702	0.0702	PSMB5
1	Influenza A(K)	0.0145	170	1	0.0702	0.0702	CREBBP
1	Signaling by the B Cell Receptor (BCR)(R)	0.0145	171	1	0.0706	0.0706	PSMB5
1	Mitotic G2-G2/M phases(R)	0.015	177	1	0.073	0.073	PSMB5
1	Tuberculosis(K)	0.0153	180	1	0.0742	0.0742	CREBBP
1	Kaposi sarcoma-associated herpesvirus infection(K)	0.0158	186	1	0.0766	0.0766	CREBBP
1	Class I MHC mediated antigen processing & presentation(R)	0.0162	191	1	0.0786	0.0786	PSMB5
1	Huntington disease(K)	0.0169	199	1	0.0818	0.0818	CREBBP
1	Viral carcinogenesis(K)	0.0171	201	1	0.0826	0.0826	CREBBP
1	Signaling by ROBO receptors(R)	0.0171	201	1	0.0826	0.0826	PSMB5
1	RAF/MAP kinase cascade(R)	0.0173	204	1	0.0838	0.0838	PSMB5
1	Fc epsilon receptor (FCERI) signaling(R)	0.0179	210	1	0.0861	0.0861	PSMB5
1	cAMP signaling pathway(K)	0.0184	216	1	0.0885	0.0885	CREBBP
1	Human T-cell leukemia virus 1 infection(K)	0.0186	219	1	0.0897	0.0897	CREBBP
1	FLT3 Signaling(R)	0.0189	222	1	0.0909	0.0909	PSMB5
1	Neddylation(R)	0.019	223	1	0.0913	0.0913	PSMB5
1	PIP3 activates AKT signaling(R)	0.0195	229	1	0.0936	0.0936	PSMB5
1	Cell Cycle Checkpoints(R)	0.0209	246	1	0.1003	0.1003	PSMB5
1	Wnt signaling pathway(P)	0.0231	272	1	0.1104	0.1104	CREBBP
1	Human papillomavirus infection(K)	0.0281	330	1	0.1326	0.1326	CREBBP
2	Colorectal cancer(K)	0.0073	86	4	3.4971e-07	5.8758e-05	CCND1,MYC,MSH6,TP53
2	Pathways in cancer(K)	0.0451	531	6	6.3181e-07	5.8758e-05	GLI2,CCND1,MYC,MSH6,TP53,FGFR1
2	Thyroid cancer(K)	0.0031	37	3	2.578e-06	0.00012959	CCND1,MYC,TP53
2	Breast cancer(K)	0.0125	147	4	2.9236e-06	0.00012959	CCND1,MYC,TP53,FGFR1
2	Bladder cancer(K)	0.0035	41	3	3.5024e-06	0.00012959	CCND1,MYC,TP53
2	Endometrial cancer(K)	0.0049	58	3	9.8508e-06	0.00027646	CCND1,MYC,TP53
2	Proteoglycans in cancer(K)	0.0173	204	4	1.0633e-05	0.00027646	CCND1,MYC,TP53,FGFR1
2	Central carbon metabolism in cancer(K)	0.0059	69	3	1.6516e-05	0.00033738	MYC,TP53,FGFR1
2	AP-1 transcription factor network(N)	0.006	70	3	1.7238e-05	0.00033738	CCND1,MYC,TP53
2	Melanoma(K)	0.0061	72	3	1.8744e-05	0.00033738	CCND1,TP53,FGFR1
2	Chronic myeloid leukemia(K)	0.0065	76	3	2.201e-05	0.00037418	CCND1,MYC,TP53
2	C-MYB transcription factor network(N)	0.007	82	3	2.7582e-05	0.00041373	CCND1,MYC,SKI
2	Small cell lung cancer(K)	0.0078	92	3	3.8805e-05	0.00054326	CCND1,MYC,TP53
2	Prostate cancer(K)	0.0082	97	3	4.5394e-05	0.00059012	CCND1,TP53,FGFR1
2	Interleukin-4 and Interleukin-13 signaling(R)	0.0094	111	3	6.7658e-05	0.00081189	CCND1,MYC,TP53
2	Thyroid hormone signaling pathway(K)	0.0101	119	3	8.311e-05	0.00091421	CCND1,MYC,TP53
2	PI3K-Akt signaling pathway(K)	0.0301	354	4	9.1547e-05	0.00093852	CCND1,MYC,TP53,FGFR1
2	Cell cycle(K)	0.0105	124	3	9.3852e-05	0.00093852	CCND1,MYC,TP53
2	Signaling pathways regulating pluripotency of stem cells(K)	0.0119	140	3	0.00013424	0.0012082	MYC,ACVR1,FGFR1
2	p53 pathway feedback loops 2(P)	0.002	24	2	0.00014847	0.0012902	MYC,TP53
2	Gastric cancer(K)	0.0127	149	3	0.00016127	0.0012902	CCND1,MYC,TP53
2	Hippo signaling pathway(K)	0.0131	154	3	0.00017772	0.0013919	GLI2,CCND1,MYC
2	Hepatitis C(K)	0.0132	155	3	0.00018113	0.0013919	CCND1,MYC,TP53
2	Wnt signaling pathway(K)	0.0136	160	3	0.00019885	0.0013919	CCND1,MYC,TP53
2	Cellular senescence(K)	0.0136	160	3	0.00019885	0.0013919	CCND1,MYC,TP53
2	Hepatocellular carcinoma(K)	0.0143	168	3	0.00022948	0.0016064	CCND1,MYC,TP53
2	RNA Polymerase II Transcription(R)	0.0775	911	5	0.00026916	0.0016149	GLI2,CCND1,MYC,SKI,TP53
2	Kaposi sarcoma-associated herpesvirus infection(K)	0.0158	186	3	0.00030928	0.0018557	CCND1,MYC,TP53
2	Epstein-Barr virus infection(K)	0.0171	201	3	0.00038805	0.0023283	CCND1,MYC,TP53
2	FOXM1 transcription factor network(N)	0.0035	41	2	0.00043037	0.0024922	CCND1,MYC
2	LKB1 signaling events(N)	0.0037	43	2	0.000473	0.0024922	MYC,TP53
2	Human T-cell leukemia virus 1 infection(K)	0.0186	219	3	0.00049844	0.0024922	CCND1,MYC,TP53
2	Presenilin action in Notch and Wnt signaling(N)	0.0038	45	2	0.00051762	0.0025881	CCND1,MYC
2	Human cytomegalovirus infection(K)	0.0191	225	3	0.00053929	0.0026964	CCND1,MYC,TP53
2	Pre-NOTCH Expression and Processing(R)	0.0039	46	2	0.00054066	0.0027033	CCND1,TP53
2	Hedgehog signaling pathway(K)	0.0043	50	2	0.00063777	0.0031888	GLI2,CCND1
2	Notch signaling pathway(N)	0.0044	52	2	0.00068926	0.0034463	CCND1,MYC
2	Validated targets of C-MYC transcriptional repression(N)	0.0051	60	2	0.00091474	0.003659	CCND1,MYC
2	Wnt signaling pathway(P)	0.0231	272	3	0.00093559	0.0037424	CCND1,MYC,TP53
2	Basal cell carcinoma(K)	0.0054	63	2	0.0010073	0.0040292	GLI2,TP53
2	Validated nuclear estrogen receptor alpha network(N)	0.0054	63	2	0.0010073	0.0040292	CCND1,MYC
2	Non-small cell lung cancer(K)	0.0056	66	2	0.0011042	0.0040413	CCND1,TP53
2	Acute myeloid leukemia(K)	0.0057	67	2	0.0011375	0.0040413	CCND1,MYC
2	Regulation of Telomerase(N)	0.0058	68	2	0.0011712	0.0040413	CCND1,MYC
2	MAPK signaling pathway(K)	0.0251	295	3	0.001183	0.0040413	MYC,TP53,FGFR1
2	p53 signaling pathway(K)	0.0061	72	2	0.001311	0.0040413	CCND1,TP53
2	Signaling by TGF-beta Receptor Complex(R)	0.0062	73	2	0.0013471	0.0040413	MYC,SKI
2	Platinum drug resistance(K)	0.0062	73	2	0.0013471	0.0040413	MSH6,TP53
2	MicroRNAs in cancer(K)	0.0264	310	3	0.0013648	0.0040944	CCND1,MYC,TP53
2	Glioma(K)	0.0064	75	2	0.0014208	0.0042624	CCND1,TP53
2	Validated targets of C-MYC transcriptional activation(N)	0.0065	76	2	0.0014584	0.0043751	MYC,TP53
2	Pancreatic cancer(K)	0.0065	76	2	0.0014584	0.0043751	CCND1,TP53
2	Regulation of nuclear SMAD2/3 signaling(N)	0.0065	77	2	0.0014964	0.0044892	MYC,SKI
2	Regulation of nuclear beta catenin signaling and target gene transcription(N)	0.0068	80	2	0.0016133	0.00484	CCND1,MYC
2	TGF-beta signaling pathway(P)	0.0068	80	2	0.0016133	0.00484	ACVR1,SKI
2	TGF-beta signaling pathway(K)	0.008	94	2	0.0022151	0.0066452	MYC,ACVR1
2	Endocrine resistance(K)	0.0082	97	2	0.0023559	0.0070677	CCND1,TP53
2	PLK3 signaling events(N)	0.0004	5	1	0.0038194	0.0093827	TP53
2	Mitotic G1 phase and G1/S transition(R)	0.0114	134	2	0.0044304	0.0093827	CCND1,MYC
2	P53 pathway feedback loops 1(P)	0.0005	6	1	0.0045817	0.0093827	TP53
2	Cell cycle(P)	0.0005	6	1	0.0045817	0.0093827	CCND1
2	ESR-mediated signaling(R)	0.0117	138	2	0.0046913	0.0093827	CCND1,MYC
2	Measles(K)	0.0117	138	2	0.0046913	0.0093827	CCND1,TP53
2	Fluid shear stress and atherosclerosis(K)	0.0118	139	2	0.0047577	0.0095154	ACVR1,TP53
2	S Phase(R)	0.0133	156	2	0.0059522	0.0119	CCND1,MYC
2	JAK-STAT signaling pathway(K)	0.0138	162	2	0.0064036	0.0128	CCND1,MYC
2	Hepatitis B(K)	0.0138	162	2	0.0064036	0.0128	MYC,TP53
2	overview of telomerase protein component gene htert transcriptional regulation(B)	0.0009	10	1	0.0076258	0.0153	MYC
2	p53 pathway by glucose deprivation(P)	0.0009	10	1	0.0076258	0.0153	TP53
2	Transcriptional misregulation in cancer(K)	0.0158	186	2	0.0083613	0.0167	MYC,TP53
2	ALK2 signaling events(N)	0.0009	11	1	0.0083855	0.0168	ACVR1
2	Signaling mediated by p38-gamma and p38-delta(N)	0.0009	11	1	0.0083855	0.0168	CCND1
2	Viral carcinogenesis(K)	0.0171	201	2	0.0097062	0.0194	CCND1,TP53
2	cadmium induces dna synthesis and proliferation in macrophages(B)	0.0011	13	1	0.0099034	0.0198	MYC
2	telomeres telomerase cellular aging and immortality(B)	0.0013	15	1	0.0114	0.022	MYC
2	Mismatch Repair(R)	0.0013	15	1	0.0114	0.022	MSH6
2	Deubiquitination(R)	0.0194	228	2	0.0124	0.022	MYC,TP53
2	PIP3 activates AKT signaling(R)	0.0195	229	2	0.0125	0.022	TP53,FGFR1
2	Hypoxic and oxygen homeostasis regulation of HIF-1-alpha(N)	0.0016	19	1	0.0144	0.022	TP53
2	tumor suppressor arf inhibits ribosomal biogenesis(B)	0.0016	19	1	0.0144	0.022	MYC
2	erk1/erk2 mapk signaling pathway(B)	0.0018	21	1	0.016	0.022	MYC
2	ctcf: first multivalent nuclear factor(B)	0.0019	22	1	0.0167	0.022	MYC
2	inhibition of cellular proliferation by gleevec(B)	0.0019	22	1	0.0167	0.022	MYC
2	Mismatch repair(K)	0.002	23	1	0.0175	0.022	MSH6
2	Signaling events mediated by the Hedgehog family(N)	0.002	23	1	0.0175	0.022	GLI2
2	C-MYC pathway(N)	0.0021	25	1	0.019	0.022	MYC
2	Glypican 1 network(N)	0.0021	25	1	0.019	0.022	FGFR1
2	PI3 kinase pathway(P)	0.0022	26	1	0.0197	0.022	CCND1
2	ALK1 signaling events(N)	0.0022	26	1	0.0197	0.022	ACVR1
2	Signaling events mediated by HDAC Class III(N)	0.0022	26	1	0.0197	0.022	TP53
2	DNA Damage/Telomere Stress Induced Senescence(R)	0.0023	27	1	0.0205	0.022	TP53
2	Signaling by BMP(R)	0.0024	28	1	0.0212	0.022	SKI
2	IL2 signaling events mediated by STAT5(N)	0.0024	28	1	0.0212	0.022	MYC
2	BARD1 signaling events(N)	0.0025	29	1	0.022	0.022	TP53
2	CD40/CD40L signaling(N)	0.0025	29	1	0.022	0.022	MYC
2	wnt signaling pathway(B)	0.0026	30	1	0.0227	0.0227	MYC
2	Aurora A signaling(N)	0.0026	31	1	0.0235	0.0235	TP53
2	p38 mapk signaling pathway(B)	0.0026	31	1	0.0235	0.0235	MYC
2	role of egf receptor transactivation by gpcrs in cardiac hypertrophy(B)	0.0026	31	1	0.0235	0.0235	MYC
2	Transcriptional regulation of granulopoiesis(R)	0.0027	32	1	0.0242	0.0242	MYC
2	Syndecan-4-mediated signaling events(N)	0.0027	32	1	0.0242	0.0242	FGFR1
2	Noncanonical Wnt signaling pathway(N)	0.0027	32	1	0.0242	0.0242	CHD7
2	Human papillomavirus infection(K)	0.0281	330	2	0.0249	0.0249	CCND1,TP53
2	N-cadherin signaling events(N)	0.0028	33	1	0.025	0.025	FGFR1
2	Oncogene Induced Senescence(R)	0.0028	33	1	0.025	0.025	TP53
2	mechanism of gene regulation by peroxisome proliferators via ppara(B)	0.003	35	1	0.0265	0.0265	MYC
2	Signaling mediated by p38-alpha and p38-beta(N)	0.003	35	1	0.0265	0.0265	TP53
2	IL2 signaling events mediated by PI3K(N)	0.003	35	1	0.0265	0.0265	MYC
2	Trk receptor signaling mediated by PI3K and PLC-gamma(N)	0.0031	36	1	0.0272	0.0272	CCND1
2	E-cadherin signaling in the nascent adherens junction(N)	0.0031	36	1	0.0272	0.0272	CCND1
2	Validated transcriptional targets of AP1 family members Fra1 and Fra2(N)	0.0031	37	1	0.028	0.028	CCND1
2	Ferroptosis(K)	0.0034	40	1	0.0302	0.0302	TP53
2	Oxidative stress response(P)	0.0034	40	1	0.0302	0.0302	MYC
2	BMP receptor signaling(N)	0.0035	41	1	0.0309	0.0309	SKI
2	p53 pathway(P)	0.0037	44	1	0.0332	0.0332	TP53
2	DNA Double Strand Break Response(R)	0.0038	45	1	0.0339	0.0339	TP53
2	Integrin-linked kinase signaling(N)	0.0038	45	1	0.0339	0.0339	CCND1
2	FGF signaling pathway(N)	0.004	47	1	0.0354	0.0354	FGFR1
2	IL6-mediated signaling events(N)	0.004	47	1	0.0354	0.0354	MYC
2	Hedgehog signaling events mediated by Gli proteins(N)	0.0041	48	1	0.0361	0.0361	GLI2
2	Ceramide signaling pathway(N)	0.0041	48	1	0.0361	0.0361	MYC
2	Signaling by FGFR1(R)	0.0042	49	1	0.0369	0.0369	FGFR1
2	Intrinsic Pathway for Apoptosis(R)	0.0043	51	1	0.0384	0.0384	TP53
2	Signaling by PTK6(R)	0.0043	51	1	0.0384	0.0384	CCND1
2	mapkinase signaling pathway(B)	0.0045	53	1	0.0398	0.0398	MYC
2	IL2-mediated signaling events(N)	0.0046	54	1	0.0406	0.0406	MYC
2	NCAM signaling for neurite out-growth(R)	0.0046	54	1	0.0406	0.0406	FGFR1
2	Signaling by Type 1 Insulin-like Growth Factor 1 Receptor (IGF1R)(R)	0.0046	54	1	0.0406	0.0406	FGFR1
2	Amyotrophic lateral sclerosis (ALS)(K)	0.0048	57	1	0.0428	0.0428	TP53
2	p53 pathway(N)	0.0048	57	1	0.0428	0.0428	TP53
2	ATF-2 transcription factor network(N)	0.0049	58	1	0.0435	0.0435	CCND1
2	Coregulation of Androgen receptor activity(N)	0.0051	60	1	0.045	0.045	CCND1
2	Viral myocarditis(K)	0.0051	60	1	0.045	0.045	CCND1
2	Signaling by NOTCH1(R)	0.0051	60	1	0.045	0.045	MYC
2	Neurotrophic factor-mediated Trk receptor signaling(N)	0.0051	60	1	0.045	0.045	CCND1
2	Signaling events mediated by focal adhesion kinase(N)	0.0051	60	1	0.045	0.045	CCND1
2	Regulation of retinoblastoma protein(N)	0.0054	64	1	0.0479	0.0479	CCND1
2	Protein folding(R)	0.0054	64	1	0.0479	0.0479	TP53
2	Mitophagy - animal(K)	0.0055	65	1	0.0487	0.0487	TP53
2	Oxidative Stress Induced Senescence(R)	0.0056	66	1	0.0494	0.0494	TP53
2	Angiogenesis(P)	0.0056	66	1	0.0494	0.0494	FGFR1
2	E2F transcription factor network(N)	0.0058	68	1	0.0508	0.0508	MYC
2	p75(NTR)-mediated signaling(N)	0.0059	69	1	0.0516	0.0516	TP53
2	Prolactin signaling pathway(K)	0.006	70	1	0.0523	0.0523	CCND1
2	Adherens junction(K)	0.006	71	1	0.053	0.053	FGFR1
2	Signaling by Insulin receptor(R)	0.0065	77	1	0.0574	0.0574	FGFR1
2	p73 transcription factor network(N)	0.0065	77	1	0.0574	0.0574	MYC
2	Glucocorticoid receptor regulatory network(N)	0.0066	78	1	0.0581	0.0581	TP53
2	L1CAM interactions(R)	0.007	82	1	0.061	0.061	FGFR1
2	Hedgehog 'on' state(R)	0.007	82	1	0.061	0.061	GLI2
2	ErbB signaling pathway(K)	0.0072	85	1	0.0632	0.0632	MYC
2	Longevity regulating pathway(K)	0.0076	89	1	0.0661	0.0661	TP53
2	MAPK6/MAPK4 signaling(R)	0.0076	89	1	0.0661	0.0661	MYC
2	Hedgehog 'off' state(R)	0.0077	90	1	0.0668	0.0668	GLI2
2	FGF signaling pathway(P)	0.0078	92	1	0.0682	0.0682	FGFR1
2	AGE-RAGE signaling pathway in diabetic complications(K)	0.0085	100	1	0.074	0.074	CCND1
2	Parathyroid hormone synthesis, secretion and action(K)	0.009	106	1	0.0782	0.0782	FGFR1
2	Factors involved in megakaryocyte development and platelet production(R)	0.0091	107	1	0.079	0.079	TP53
2	Neurotrophin signaling pathway(K)	0.0101	119	1	0.0875	0.0875	TP53
2	Sphingolipid signaling pathway(K)	0.0101	119	1	0.0875	0.0875	TP53
2	AMPK signaling pathway(K)	0.0102	120	1	0.0882	0.0882	CCND1
2	PDGFR-beta signaling pathway(N)	0.0102	120	1	0.0882	0.0882	MYC
2	Huntington disease(P)	0.0103	121	1	0.0889	0.0889	TP53
2	FoxO signaling pathway(K)	0.0111	131	1	0.0959	0.0959	CCND1
2	Apoptosis(K)	0.0116	136	1	0.0994	0.0994	TP53
2	Direct p53 effectors(N)	0.0116	137	1	0.1001	0.1001	TP53
2	Apelin signaling pathway(K)	0.0116	137	1	0.1001	0.1001	CCND1
2	Oxytocin signaling pathway(K)	0.013	153	1	0.1112	0.1112	CCND1
2	Cushing syndrome(K)	0.0132	155	1	0.1125	0.1125	CCND1
2	TCF dependent signaling in response to WNT(R)	0.0136	160	1	0.116	0.116	MYC
2	Tight junction(K)	0.0144	169	1	0.1221	0.1221	CCND1
2	SUMOylation(R)	0.0149	175	1	0.1262	0.1262	TP53
2	Mitotic G2-G2/M phases(R)	0.015	177	1	0.1276	0.1276	TP53
2	Focal adhesion(K)	0.0169	199	1	0.1424	0.1424	CCND1
2	Huntington disease(K)	0.0169	199	1	0.1424	0.1424	TP53
2	RAF/MAP kinase cascade(R)	0.0173	204	1	0.1457	0.1457	FGFR1
2	Chromatin organization(R)	0.0177	208	1	0.1484	0.1484	CCND1
2	Rap1 signaling pathway(K)	0.0179	210	1	0.1497	0.1497	FGFR1
2	Regulation of actin cytoskeleton(K)	0.0181	213	1	0.1517	0.1517	FGFR1
2	Salmonella infection(K)	0.0182	214	1	0.1523	0.1523	MYC
2	FLT3 Signaling(R)	0.0189	222	1	0.1576	0.1576	FGFR1
2	Thermogenesis(K)	0.0196	231	1	0.1635	0.1635	FGFR1
2	Ras signaling pathway(K)	0.0197	232	1	0.1641	0.1641	FGFR1
2	Shigellosis(K)	0.0201	236	1	0.1667	0.1667	TP53
2	Cell Cycle Checkpoints(R)	0.0209	246	1	0.1732	0.1732	TP53
2	Cytokine-cytokine receptor interaction(K)	0.025	294	1	0.2037	0.2037	ACVR1
3	Pathways in cancer(K)	0.0451	531	8	8.3396e-08	2.7521e-05	CEBPA,CSF3R,GNA11,JAK2,JAK3,MAP2K2,CDKN2A,MTOR
3	Hepatocellular carcinoma(K)	0.0143	168	5	1.5841e-06	0.00026137	MAP2K2,CDKN2A,ARID1A,MTOR,SMARCA4
3	role of erbb2 in signal transduction and oncology(B)	0.0024	28	3	6.0081e-06	0.00053732	JAK2,JAK3,MAP2K2
3	Human cytomegalovirus infection(K)	0.0191	225	5	6.5527e-06	0.00053732	GNA11,MAP2K2,CDKN2A,MTOR,CALR
3	Growth hormone synthesis, secretion and action(K)	0.0101	119	4	1.3081e-05	0.00075724	GNA11,JAK2,MAP2K2,MTOR
3	ErbB2/ErbB3 signaling events(N)	0.0031	37	3	1.3768e-05	0.00075724	JAK2,MAP2K2,MTOR
3	Signaling pathways regulating pluripotency of stem cells(K)	0.0119	140	4	2.4666e-05	0.0011153	JAK2,JAK3,MAP2K2,ID3
3	stat3 signaling pathway(B)	0.0005	6	2	2.7203e-05	0.0011153	JAK2,JAK3
3	SHP2 signaling(N)	0.0043	51	3	3.5672e-05	0.0012842	JAK2,JAK3,MAP2K2
3	JAK-STAT signaling pathway(K)	0.0138	162	4	4.3497e-05	0.0014354	CSF3R,JAK2,JAK3,MTOR
3	PI3K-Akt signaling pathway(K)	0.0301	354	5	5.7574e-05	0.001518	CSF3R,JAK2,JAK3,MAP2K2,MTOR
3	regulation of splicing through sam68(B)	0.0008	9	2	6.1071e-05	0.001518	JAK2,MAP2K2
3	Endothelins(N)	0.0053	62	3	6.3552e-05	0.001518	GNA11,JAK2,MAP2K2
3	IL4-mediated signaling events(N)	0.0054	64	3	6.9796e-05	0.001518	JAK2,JAK3,MTOR
3	Regulation of retinoblastoma protein(N)	0.0054	64	3	6.9796e-05	0.001518	CEBPA,CDKN2A,SMARCA4
3	Non-small cell lung cancer(K)	0.0056	66	3	7.6428e-05	0.001518	JAK3,MAP2K2,CDKN2A
3	Acute myeloid leukemia(K)	0.0057	67	3	7.9894e-05	0.001518	CEBPA,MAP2K2,MTOR
3	Glioma(K)	0.0064	75	3	0.00011138	0.0019466	MAP2K2,CDKN2A,MTOR
3	Human immunodeficiency virus 1 infection(K)	0.018	212	4	0.00012285	0.0019466	GNA11,MAP2K2,MTOR,CALR
3	il 6 signaling pathway(B)	0.0011	13	2	0.00012704	0.0019466	JAK2,JAK3
3	EGFR tyrosine kinase inhibitor resistance(K)	0.0067	79	3	0.00012977	0.0019466	JAK2,MAP2K2,MTOR
3	Human T-cell leukemia virus 1 infection(K)	0.0186	219	4	0.00013916	0.0020874	JAK3,MAP2K2,CDKN2A,CALR
3	PD-L1 expression and PD-1 checkpoint pathway in cancer(K)	0.0076	89	3	0.00018414	0.0024963	JAK2,MAP2K2,MTOR
3	RAF-independent MAPK1/3 activation(R)	0.0014	16	2	0.00019202	0.0024963	JAK2,MAP2K2
3	Endocrine resistance(K)	0.0082	97	3	0.00023693	0.0030801	MAP2K2,CDKN2A,MTOR
3	sprouty regulation of tyrosine kinase signals(B)	0.0016	19	2	0.00027018	0.0032422	JAK2,MAP2K2
3	Th17 cell differentiation(K)	0.0091	107	3	0.0003156	0.0036253	JAK2,JAK3,MTOR
3	cell cycle: g1/s check point(B)	0.0018	21	2	0.00032957	0.0036253	JAK2,CDKN2A
3	erk1/erk2 mapk signaling pathway(B)	0.0018	21	2	0.00032957	0.0036253	JAK2,MAP2K2
3	Interleukin-7 signaling(R)	0.0019	22	2	0.00036144	0.0039475	JAK3,SMARCA4
3	Interleukin-6 family signaling(R)	0.002	23	2	0.00039475	0.0039475	JAK2,CRLF1
3	links between pyk2 and map kinases(B)	0.002	23	2	0.00039475	0.0039475	JAK2,MAP2K2
3	role of erk5 in neuronal survival pathway(B)	0.002	23	2	0.00039475	0.0039475	JAK2,MAP2K2
3	S1P3 pathway(N)	0.0021	25	2	0.0004657	0.0041913	GNA11,JAK2
3	fc epsilon receptor i signaling in mast cells(B)	0.0021	25	2	0.0004657	0.0041913	JAK2,MAP2K2
3	mcalpain and friends in cell motility(B)	0.0022	26	2	0.00050333	0.00453	JAK2,MAP2K2
3	phospholipids as signalling intermediaries(B)	0.0026	31	2	0.00071291	0.0057033	JAK2,MAP2K2
3	Transcriptional regulation of granulopoiesis(R)	0.0027	32	2	0.00075909	0.0060727	CEBPA,CSF3R
3	angiotensin ii mediated activation of jnk pathway via pyk2 dependent signaling(B)	0.0028	33	2	0.00080668	0.0064534	JAK2,MAP2K2
3	CXCR3-mediated signaling events(N)	0.003	35	2	0.00090608	0.0064727	MAP2K2,MTOR
3	IL2 signaling events mediated by PI3K(N)	0.003	35	2	0.00090608	0.0064727	JAK3,MTOR
3	Cushing syndrome(K)	0.0132	155	3	0.00092468	0.0064727	GNA11,MAP2K2,CDKN2A
3	GMCSF-mediated signaling events(N)	0.0031	37	2	0.0010111	0.0070747	JAK2,MAP2K2
3	Cellular senescence(K)	0.0136	160	3	0.0010132	0.0070747	MAP2K2,CDKN2A,MTOR
3	Hepatitis B(K)	0.0138	162	3	0.00105	0.0070747	JAK2,JAK3,MAP2K2
3	Interleukin-3, Interleukin-5 and GM-CSF signaling(R)	0.0032	38	2	0.0010657	0.0070747	JAK2,JAK3
3	IFN-gamma pathway(N)	0.0034	40	2	0.0011791	0.0070747	JAK2,MTOR
3	Interleukin-2 family signaling(R)	0.0034	40	2	0.0011791	0.0070747	JAK2,JAK3
3	Bladder cancer(K)	0.0035	41	2	0.0012379	0.0074273	MAP2K2,CDKN2A
3	il-2 receptor beta chain in t cell activation(B)	0.0037	44	2	0.0014225	0.0085352	JAK2,MAP2K2
3	Kaposi sarcoma-associated herpesvirus infection(K)	0.0158	186	3	0.0015603	0.0093617	JAK2,MAP2K2,MTOR
3	keratinocyte differentiation(B)	0.004	47	2	0.0016195	0.0097173	CEBPA,MAP2K2
3	Signaling events mediated by Stem cell factor receptor (c-Kit)(N)	0.0044	52	2	0.0019752	0.0106	JAK2,MAP2K2
3	RAF/MAP kinase cascade(R)	0.0173	204	3	0.0020303	0.0106	JAK2,JAK3,MAP2K2
3	mapkinase signaling pathway(B)	0.0045	53	2	0.0020504	0.0106	CEBPA,MAP2K2
3	IL2-mediated signaling events(N)	0.0046	54	2	0.0021269	0.0106	JAK3,MAP2K2
3	Chromatin organization(R)	0.0177	208	3	0.0021455	0.0107	JAK2,KDM4C,SMARCA4
3	Interleukin-12 family signaling(R)	0.0047	55	2	0.0022048	0.011	JAK2,CRLF1
3	Interleukin signaling pathway(P)	0.0047	55	2	0.0022048	0.011	JAK3,MTOR
3	Endothelin signaling pathway(P)	0.0047	55	2	0.0022048	0.011	GNA11,MAP2K2
3	FLT3 Signaling(R)	0.0189	222	3	0.0025806	0.0119	JAK2,JAK3,MAP2K2
3	Coregulation of Androgen receptor activity(N)	0.0051	60	2	0.0026142	0.0119	KDM4C,CDKN2A
3	Long-term depression(K)	0.0051	60	2	0.0026142	0.0119	GNA11,MAP2K2
3	IL12-mediated signaling events(N)	0.0053	62	2	0.0027873	0.0119	JAK2,MTOR
3	Thermogenesis(K)	0.0196	231	3	0.0028874	0.0119	ARID1A,MTOR,SMARCA4
3	mTOR signaling pathway(N)	0.0054	64	2	0.0029657	0.0119	MAP2K2,MTOR
3	GnRH secretion(K)	0.0054	64	2	0.0029657	0.0119	GNA11,MAP2K2
3	E2F transcription factor network(N)	0.0058	68	2	0.0033382	0.0134	CEBPA,CDKN2A
3	Central carbon metabolism in cancer(K)	0.0059	69	2	0.0034345	0.0137	MAP2K2,MTOR
3	Adipocytokine signaling pathway(K)	0.0059	69	2	0.0034345	0.0137	JAK2,MTOR
3	Prolactin signaling pathway(K)	0.006	70	2	0.0035322	0.0141	JAK2,MAP2K2
3	Melanoma(K)	0.0061	72	2	0.0037314	0.0149	MAP2K2,CDKN2A
3	hiv-1 defeats host-mediated resistance by cem15(B)	0.0003	3	1	0.0038191	0.0153	JAK2
3	Inflammation mediated by chemokine and cytokine signaling pathway(P)	0.0062	73	2	0.003833	0.0153	GNA11,JAK2
3	Pancreatic cancer(K)	0.0065	76	2	0.0041453	0.0155	CDKN2A,MTOR
3	Chronic myeloid leukemia(K)	0.0065	76	2	0.0041453	0.0155	MAP2K2,CDKN2A
3	Wnt signaling pathway(P)	0.0231	272	3	0.0045677	0.0155	GNA11,ARID1A,SMARCA4
3	Signaling events mediated by Hepatocyte Growth Factor Receptor (c-Met)(N)	0.0068	80	2	0.0045797	0.0155	MAP2K2,MTOR
3	Regulation of nuclear beta catenin signaling and target gene transcription(N)	0.0068	80	2	0.0045797	0.0155	CDKN2A,SMARCA4
3	CXCR4-mediated signaling events(N)	0.0069	81	2	0.0046915	0.0155	JAK2,MTOR
3	C-MYB transcription factor network(N)	0.007	82	2	0.0048045	0.0155	CEBPA,CDKN2A
3	ifn gamma signaling pathway(B)	0.0003	4	1	0.005089	0.0155	JAK2
3	ErbB signaling pathway(K)	0.0072	85	2	0.0051511	0.0155	MAP2K2,MTOR
3	Colorectal cancer(K)	0.0073	86	2	0.0052691	0.0158	MAP2K2,MTOR
3	Gap junction(K)	0.0075	88	2	0.0055089	0.0165	GNA11,MAP2K2
3	Th1 and Th2 cell differentiation(K)	0.0078	92	2	0.0060035	0.018	JAK2,JAK3
3	GnRH signaling pathway(K)	0.0079	93	2	0.0061302	0.0184	GNA11,MAP2K2
3	MicroRNAs in cancer(K)	0.0264	310	3	0.0065674	0.0197	MAP2K2,CDKN2A,MTOR
3	Prostate cancer(K)	0.0082	97	2	0.0066493	0.0199	MAP2K2,MTOR
3	Choline metabolism in cancer(K)	0.0083	98	2	0.0067821	0.0203	MAP2K2,MTOR
3	Spinocerebellar ataxia(K)	0.0083	98	2	0.0067821	0.0203	CIC,MTOR
3	ErbB1 downstream signaling(N)	0.0085	100	2	0.0070514	0.0212	MAP2K2,MTOR
3	Chagas disease (American trypanosomiasis)(K)	0.0087	102	2	0.0073255	0.022	GNA11,CALR
3	cdc25 and chk1 regulatory pathway in response to dna damage(B)	0.0005	6	1	0.0076245	0.0229	JAK2
3	neuroregulin receptor degredation protein-1 controls erbb3 receptor recycling(B)	0.0005	6	1	0.0076245	0.0229	JAK2
3	cell to cell adhesion signaling(B)	0.0005	6	1	0.0076245	0.0229	JAK2
3	pelp1 modulation of estrogen receptor activity(B)	0.0005	6	1	0.0076245	0.0229	JAK2
3	HIF-1 signaling pathway(K)	0.0093	109	2	0.0083225	0.025	MAP2K2,MTOR
3	Interleukin-4 and Interleukin-13 signaling(R)	0.0094	111	2	0.0086181	0.0254	JAK2,JAK3
3	Cholinergic synapse(K)	0.0095	112	2	0.0087676	0.0254	GNA11,JAK2
3	cbl mediated ligand-induced downregulation of egf receptors pathway(B)	0.0006	7	1	0.00889	0.0254	JAK2
3	Thyroid hormone signaling pathway(K)	0.0101	119	2	0.0098471	0.0254	MAP2K2,MTOR
3	PDGFR-beta signaling pathway(N)	0.0102	120	2	0.01	0.0254	JAK2,MAP2K2
3	chaperones modulate interferon signaling pathway(B)	0.0007	8	1	0.0102	0.0254	JAK2
3	ifn alpha signaling pathway(B)	0.0007	8	1	0.0102	0.0254	JAK2
3	tsp-1 induced apoptosis in microvascular endothelial cell(B)	0.0007	8	1	0.0102	0.0254	JAK2
3	EGFR-dependent Endothelin signaling events(N)	0.0008	9	1	0.0114	0.0254	MTOR
3	Vascular smooth muscle contraction(K)	0.0112	132	2	0.012	0.0254	GNA11,MAP2K2
3	g-secretase mediated erbb4 signaling pathway(B)	0.0009	10	1	0.0127	0.0254	JAK2
3	il22 soluble receptor signaling pathway(B)	0.0009	10	1	0.0127	0.0254	JAK2
3	no2-dependent il-12 pathway in nk cells(B)	0.0009	10	1	0.0127	0.0254	JAK2
3	Insulin signaling pathway(K)	0.0116	137	2	0.0129	0.0258	MAP2K2,MTOR
3	Autophagy - animal(K)	0.0116	137	2	0.0129	0.0258	MAP2K2,MTOR
3	Apelin signaling pathway(K)	0.0116	137	2	0.0129	0.0258	MAP2K2,MTOR
3	il-7 signal transduction(B)	0.0009	11	1	0.0139	0.0264	JAK2
3	rb tumor suppressor/checkpoint signaling in response to dna damage(B)	0.0009	11	1	0.0139	0.0264	JAK2
3	il 2 signaling pathway(B)	0.0009	11	1	0.0139	0.0264	JAK2
3	Signaling by Leptin(R)	0.0009	11	1	0.0139	0.0264	JAK2
3	Breast cancer(K)	0.0125	147	2	0.0147	0.0264	MAP2K2,MTOR
3	Phospholipase D signaling pathway(K)	0.0126	148	2	0.0149	0.0264	MAP2K2,MTOR
3	Gastric cancer(K)	0.0127	149	2	0.0151	0.0264	MAP2K2,MTOR
3	gamma-aminobutyric acid receptor life cycle pathway(B)	0.001	12	1	0.0152	0.0264	JAK2
3	epo signaling pathway(B)	0.001	12	1	0.0152	0.0264	JAK2
3	lck and fyn tyrosine kinases in initiation of tcr activation(B)	0.001	12	1	0.0152	0.0264	JAK2
3	erythropoietin mediated neuroprotection through nf-kb(B)	0.001	12	1	0.0152	0.0264	JAK2
3	mTOR signaling pathway(K)	0.013	153	2	0.0159	0.0264	MAP2K2,MTOR
3	human cytomegalovirus and map kinase pathways(B)	0.0011	13	1	0.0165	0.0264	MAP2K2
3	melanocyte development and pigmentation pathway(B)	0.0011	13	1	0.0165	0.0264	MAP2K2
3	il-10 anti-inflammatory signaling pathway(B)	0.0011	13	1	0.0165	0.0264	JAK2
3	il12 and stat4 dependent signaling pathway in th1 development(B)	0.0011	13	1	0.0165	0.0264	JAK2
3	il 3 signaling pathway(B)	0.0011	13	1	0.0165	0.0264	JAK2
3	phosphorylation of mek1 by cdk5/p35 down regulates the map kinase pathway(B)	0.0011	13	1	0.0165	0.0264	MAP2K2
3	cadmium induces dna synthesis and proliferation in macrophages(B)	0.0011	13	1	0.0165	0.0264	MAP2K2
3	Necroptosis(K)	0.0138	162	2	0.0177	0.0264	JAK2,JAK3
3	il 4 signaling pathway(B)	0.0012	14	1	0.0177	0.0264	JAK2
3	IL5-mediated signaling events(N)	0.0012	14	1	0.0177	0.0264	JAK2
3	cGMP-PKG signaling pathway(K)	0.0142	167	2	0.0187	0.0264	GNA11,MAP2K2
3	Prolactin receptor signaling(R)	0.0013	15	1	0.019	0.0264	JAK2
3	Validated nuclear estrogen receptor beta network(N)	0.0013	15	1	0.019	0.0264	SMARCA4
3	atm signaling pathway(B)	0.0013	15	1	0.019	0.0264	JAK2
3	ucalpain and friends in cell spread(B)	0.0013	15	1	0.019	0.0264	JAK2
3	Interferon-gamma signaling pathway(P)	0.0013	15	1	0.019	0.0264	JAK2
3	calcium signaling by hbx of hepatitis b virus(B)	0.0013	15	1	0.019	0.0264	JAK2
3	PAR4-mediated thrombin signaling events(N)	0.0013	15	1	0.019	0.0264	GNA11
3	Influenza A(K)	0.0145	170	2	0.0194	0.0264	JAK2,MAP2K2
3	y branching of actin filaments(B)	0.0014	16	1	0.0202	0.0264	JAK2
3	control of gene expression by vitamin d receptor(B)	0.0014	16	1	0.0202	0.0264	ARID1A
3	chromatin remodeling by hswi/snf atp-dependent complexes(B)	0.0014	16	1	0.0202	0.0264	ARID1A
3	role of nicotinic acetylcholine receptors in the regulation of apoptosis(B)	0.0014	16	1	0.0202	0.0264	JAK2
3	role of mal in rho-mediated activation of srf(B)	0.0014	16	1	0.0202	0.0264	MAP2K2
3	pten dependent cell cycle arrest and apoptosis(B)	0.0014	17	1	0.0215	0.0264	JAK2
3	Thrombin signalling through proteinase activated receptors (PARs)(R)	0.0014	17	1	0.0215	0.0264	GNA11
3	phosphoinositides and their downstream targets(B)	0.0014	17	1	0.0215	0.0264	JAK2
3	Signal amplification(R)	0.0014	17	1	0.0215	0.0264	GNA11
3	cell cycle: g2/m checkpoint(B)	0.0014	17	1	0.0215	0.0264	JAK2
3	Herpes simplex virus 1 infection(K)	0.0417	491	3	0.0227	0.0264	JAK2,MTOR,CALR
3	Chemokine signaling pathway(K)	0.0161	189	2	0.0236	0.0264	JAK2,JAK3
3	Cellular roles of Anthrax toxin(N)	0.0016	19	1	0.024	0.0264	MAP2K2
3	cyclins and cell cycle regulation(B)	0.0016	19	1	0.024	0.0264	CDKN2A
3	tumor suppressor arf inhibits ribosomal biogenesis(B)	0.0016	19	1	0.024	0.0264	CDKN2A
3	Hypoxic and oxygen homeostasis regulation of HIF-1-alpha(N)	0.0016	19	1	0.024	0.0264	CDKN2A
3	Sphingosine 1-phosphate (S1P) pathway(N)	0.0016	19	1	0.024	0.0264	GNA11
3	lissencephaly gene (lis1) in neuronal migration and development(B)	0.0017	20	1	0.0252	0.0264	JAK2
3	egf signaling pathway(B)	0.0018	21	1	0.0264	0.0264	JAK2
3	how progesterone initiates the oocyte maturation(B)	0.0018	21	1	0.0264	0.0264	JAK2
3	growth hormone signaling pathway(B)	0.0018	21	1	0.0264	0.0264	JAK2
3	the co-stimulatory signal during t-cell activation(B)	0.0018	21	1	0.0264	0.0264	JAK2
3	Epstein-Barr virus infection(K)	0.0171	201	2	0.0265	0.0265	JAK3,CALR
3	Viral carcinogenesis(K)	0.0171	201	2	0.0265	0.0265	JAK3,CDKN2A
3	Proteoglycans in cancer(K)	0.0173	204	2	0.0272	0.0272	MAP2K2,MTOR
3	ctcf: first multivalent nuclear factor(B)	0.0019	22	1	0.0277	0.0277	CDKN2A
3	inhibition of cellular proliferation by gleevec(B)	0.0019	22	1	0.0277	0.0277	JAK2
3	ccr3 signaling in eosinophils(B)	0.0019	22	1	0.0277	0.0277	JAK2
3	influence of ras and rho proteins on g1 to s transition(B)	0.0019	22	1	0.0277	0.0277	MAP2K2
3	Other interleukin signaling(R)	0.002	23	1	0.0289	0.0289	CSF3R
3	fmlp induced chemokine gene expression in hmc-1 cells(B)	0.002	24	1	0.0302	0.0302	MAP2K2
3	Growth hormone receptor signaling(R)	0.002	24	1	0.0302	0.0302	JAK2
3	role of mef2d in t-cell apoptosis(B)	0.002	24	1	0.0302	0.0302	JAK2
3	Hypoxia response via HIF activation(P)	0.002	24	1	0.0302	0.0302	MTOR
3	C-MYC pathway(N)	0.0021	25	1	0.0314	0.0314	CDKN2A
3	Cortocotropin releasing factor receptor signaling pathway(P)	0.0021	25	1	0.0314	0.0314	GNA11
3	tpo signaling pathway(B)	0.0021	25	1	0.0314	0.0314	JAK2
3	Signaling by Erythropoietin(R)	0.0021	25	1	0.0314	0.0314	JAK2
3	Nongenotropic Androgen signaling(N)	0.0021	25	1	0.0314	0.0314	MAP2K2
3	ras-independent pathway in nk cell-mediated cytotoxicity(B)	0.0021	25	1	0.0314	0.0314	JAK2
3	S1P2 pathway(N)	0.0022	26	1	0.0326	0.0326	GNA11
3	bcr signaling pathway(B)	0.0022	26	1	0.0326	0.0326	JAK2
3	IL27-mediated signaling events(N)	0.0022	26	1	0.0326	0.0326	JAK2
3	bioactive peptide induced signaling pathway(B)	0.0022	26	1	0.0326	0.0326	JAK2
3	pdgf signaling pathway(B)	0.0022	26	1	0.0326	0.0326	JAK2
3	thrombin signaling and protease-activated receptors(B)	0.0023	27	1	0.0339	0.0339	JAK2
3	IL3-mediated signaling events(N)	0.0023	27	1	0.0339	0.0339	JAK2
3	role of ÃŸ-arrestins in the activation and targeting of map kinases(B)	0.0024	28	1	0.0351	0.0351	MAP2K2
3	IL2 signaling events mediated by STAT5(N)	0.0024	28	1	0.0351	0.0351	JAK3
3	vegf hypoxia and angiogenesis(B)	0.0024	28	1	0.0351	0.0351	JAK2
3	ErbB4 signaling events(N)	0.0024	28	1	0.0351	0.0351	JAK2
3	CD40/CD40L signaling(N)	0.0025	29	1	0.0364	0.0364	JAK3
3	the information processing pathway at the ifn beta enhancer(B)	0.0026	30	1	0.0376	0.0376	ARID1A
3	erk and pi-3 kinase are necessary for collagen binding in corneal epithelia(B)	0.0026	30	1	0.0376	0.0376	JAK2
3	ceramide signaling pathway(B)	0.0026	30	1	0.0376	0.0376	MAP2K2
3	role of egf receptor transactivation by gpcrs in cardiac hypertrophy(B)	0.0026	31	1	0.0388	0.0388	MAP2K2
3	trefoil factors initiate mucosal healing(B)	0.0026	31	1	0.0388	0.0388	MAP2K2
3	roles of ÃŸ arrestin dependent recruitment of src kinases in gpcr signaling(B)	0.0027	32	1	0.04	0.04	MAP2K2
3	Netrin-mediated signaling events(N)	0.0027	32	1	0.04	0.04	MAP2K2
3	Autophagy - other(K)	0.0027	32	1	0.04	0.04	MTOR
3	Oncogene Induced Senescence(R)	0.0028	33	1	0.0413	0.0413	CDKN2A
3	integrin signaling pathway(B)	0.0028	33	1	0.0413	0.0413	JAK2
3	EPO signaling pathway(N)	0.0028	33	1	0.0413	0.0413	JAK2
3	Arf6 signaling events(N)	0.003	35	1	0.0437	0.0437	GNA11
3	Prion diseases(K)	0.003	35	1	0.0437	0.0437	MAP2K2
3	Class I PI3K signaling events mediated by Akt(N)	0.003	35	1	0.0437	0.0437	MTOR
3	Signaling events mediated by TCPTP(N)	0.003	35	1	0.0437	0.0437	JAK3
3	Thyroid cancer(K)	0.0031	37	1	0.0462	0.0462	MAP2K2
3	Validated transcriptional targets of AP1 family members Fra1 and Fra2(N)	0.0031	37	1	0.0462	0.0462	CDKN2A
3	IL23-mediated signaling events(N)	0.0031	37	1	0.0462	0.0462	JAK2
3	Primary immunodeficiency(K)	0.0032	38	1	0.0474	0.0474	JAK3
3	mTOR signalling(R)	0.0034	40	1	0.0498	0.0498	MTOR
3	FOXA2 and FOXA3 transcription factor networks(N)	0.0035	41	1	0.051	0.051	CEBPA
3	FOXM1 transcription factor network(N)	0.0035	41	1	0.051	0.051	CDKN2A
3	Signaling by SCF-KIT(R)	0.0035	41	1	0.051	0.051	JAK2
3	activation of csk by camp-dependent protein kinase inhibits signaling through the t cell receptor(B)	0.0036	42	1	0.0522	0.0522	JAK2
3	Plasma membrane estrogen receptor signaling(N)	0.0036	42	1	0.0522	0.0522	GNA11
3	LKB1 signaling events(N)	0.0037	43	1	0.0535	0.0535	MTOR
3	PAR1-mediated thrombin signaling events(N)	0.0037	43	1	0.0535	0.0535	GNA11
3	Validated transcriptional targets of deltaNp63 isoforms(N)	0.0038	45	1	0.0559	0.0559	CDKN2A
3	agrin in postsynaptic differentiation(B)	0.0038	45	1	0.0559	0.0559	JAK2
3	Type II diabetes mellitus(K)	0.0039	46	1	0.0571	0.0571	MTOR
3	Notch-mediated HES/HEY network(N)	0.004	47	1	0.0583	0.0583	JAK2
3	IL6-mediated signaling events(N)	0.004	47	1	0.0583	0.0583	JAK2
3	Ceramide signaling pathway(N)	0.0041	48	1	0.0595	0.0595	MAP2K2
3	t cell receptor signaling pathway(B)	0.0042	49	1	0.0607	0.0607	JAK2
3	Regulation of Androgen receptor activity(N)	0.0043	50	1	0.0619	0.0619	CEBPA
3	Intrinsic Pathway for Apoptosis(R)	0.0043	51	1	0.0631	0.0631	CDKN2A
3	Validated transcriptional targets of TAp63 isoforms(N)	0.0043	51	1	0.0631	0.0631	CDKN2A
3	Signaling events mediated by PTP1B(N)	0.0044	52	1	0.0643	0.0643	JAK2
3	Human papillomavirus infection(K)	0.0281	330	2	0.0649	0.0649	MAP2K2,MTOR
3	Senescence-Associated Secretory Phenotype (SASP)(R)	0.0045	53	1	0.0655	0.0655	CDKN2A
3	Thromboxane A2 receptor signaling(N)	0.0046	54	1	0.0667	0.0667	GNA11
3	Amino acids regulate mTORC1(R)	0.0047	55	1	0.0679	0.0679	MTOR
3	p53 pathway(N)	0.0048	57	1	0.0703	0.0703	CDKN2A
3	Endometrial cancer(K)	0.0049	58	1	0.0715	0.0715	MAP2K2
3	B cell activation(P)	0.005	59	1	0.0727	0.0727	MAP2K2
3	VEGF signaling pathway(K)	0.005	59	1	0.0727	0.0727	MAP2K2
3	Validated targets of C-MYC transcriptional repression(N)	0.0051	60	1	0.0738	0.0738	CEBPA
3	Fc-epsilon receptor I signaling in mast cells(N)	0.0053	62	1	0.0762	0.0762	MAP2K2
3	Longevity regulating pathway - multiple species(K)	0.0053	62	1	0.0762	0.0762	MTOR
3	Costimulation by the CD28 family(R)	0.0054	63	1	0.0774	0.0774	MTOR
3	Signaling events mediated by VEGFR1 and VEGFR2(N)	0.0054	63	1	0.0774	0.0774	MAP2K2
3	LPA receptor mediated events(N)	0.0054	63	1	0.0774	0.0774	GNA11
3	Ras Pathway(P)	0.0054	63	1	0.0774	0.0774	MAP2K2
3	Cortisol synthesis and secretion(K)	0.0055	65	1	0.0798	0.0798	GNA11
3	Downstream signaling in na&#xef;ve CD8+ T cells(N)	0.0055	65	1	0.0798	0.0798	MAP2K2
3	Oxidative Stress Induced Senescence(R)	0.0056	66	1	0.0809	0.0809	CDKN2A
3	Long-term potentiation(K)	0.0057	67	1	0.0821	0.0821	MAP2K2
3	Fc epsilon RI signaling pathway(K)	0.0058	68	1	0.0833	0.0833	MAP2K2
3	Regulation of Telomerase(N)	0.0058	68	1	0.0833	0.0833	MTOR
3	Renal cell carcinoma(K)	0.0059	69	1	0.0845	0.0845	MAP2K2
3	AP-1 transcription factor network(N)	0.006	70	1	0.0856	0.0856	CDKN2A
3	CDC42 signaling events(N)	0.006	70	1	0.0856	0.0856	MTOR
3	p53 signaling pathway(K)	0.0061	72	1	0.088	0.088	CDKN2A
3	Signaling by NTRK1 (TRKA)(R)	0.0062	73	1	0.0892	0.0892	MAP2K2
3	Platinum drug resistance(K)	0.0062	73	1	0.0892	0.0892	CDKN2A
3	Interferon gamma signaling(R)	0.0065	76	1	0.0927	0.0927	JAK2
3	Leishmaniasis(K)	0.0065	77	1	0.0938	0.0938	JAK2
3	Antigen processing and presentation(K)	0.0066	78	1	0.095	0.095	CALR
3	Glucocorticoid receptor regulatory network(N)	0.0066	78	1	0.095	0.095	SMARCA4
3	Cellular response to heat stress(R)	0.0067	79	1	0.0961	0.0961	MTOR
3	T cell activation(P)	0.0069	81	1	0.0985	0.0985	MAP2K2
3	L1CAM interactions(R)	0.007	82	1	0.0996	0.0996	MAP2K2
3	B cell receptor signaling pathway(K)	0.007	82	1	0.0996	0.0996	MAP2K2
3	EGF receptor signaling pathway(P)	0.007	82	1	0.0996	0.0996	MAP2K2
3	Transcriptional regulation of white adipocyte differentiation(R)	0.0071	84	1	0.1019	0.1019	CEBPA
3	Unfolded Protein Response (UPR)(R)	0.0072	85	1	0.1031	0.1031	CALR
3	Insulin secretion(K)	0.0073	86	1	0.1042	0.1042	GNA11
3	RNA Polymerase II Transcription(R)	0.0775	911	3	0.1049	0.1049	CDKN2A,MTOR,SMARCA4
3	Longevity regulating pathway(K)	0.0076	89	1	0.1077	0.1077	MTOR
3	FGF signaling pathway(P)	0.0078	92	1	0.1111	0.1111	MAP2K2
3	TGF-beta signaling pathway(K)	0.008	94	1	0.1134	0.1134	ID3
3	Signaling by VEGF(R)	0.008	94	1	0.1134	0.1134	MTOR
3	Aldosterone synthesis and secretion(K)	0.0083	98	1	0.1179	0.1179	GNA11
3	Hematopoietic cell lineage(K)	0.0084	99	1	0.1191	0.1191	CSF3R
3	AGE-RAGE signaling pathway in diabetic complications(K)	0.0085	100	1	0.1202	0.1202	JAK2
3	Melanogenesis(K)	0.0086	101	1	0.1213	0.1213	MAP2K2
3	Amoebiasis(K)	0.0087	102	1	0.1225	0.1225	GNA11
3	Toll-like receptor signaling pathway(K)	0.0088	104	1	0.1247	0.1247	MAP2K2
3	T cell receptor signaling pathway(K)	0.0088	104	1	0.1247	0.1247	MAP2K2
3	Macroautophagy(R)	0.0089	105	1	0.1259	0.1259	MTOR
3	Parathyroid hormone synthesis, secretion and action(K)	0.009	106	1	0.127	0.127	GNA11
3	Factors involved in megakaryocyte development and platelet production(R)	0.0091	107	1	0.1281	0.1281	JAK2
3	Insulin resistance(K)	0.0092	108	1	0.1292	0.1292	MTOR
3	Toxoplasmosis(K)	0.0095	112	1	0.1337	0.1337	JAK2
3	Sphingolipid signaling pathway(K)	0.0101	119	1	0.1415	0.1415	MAP2K2
3	Neurotrophin signaling pathway(K)	0.0101	119	1	0.1415	0.1415	MAP2K2
3	AMPK signaling pathway(K)	0.0102	120	1	0.1426	0.1426	MTOR
3	Yersinia infection(K)	0.0102	120	1	0.1426	0.1426	MAP2K2
3	Binding and Uptake of Ligands by Scavenger Receptors(R)	0.0105	124	1	0.147	0.147	CALR
3	Cell cycle(K)	0.0105	124	1	0.147	0.147	CDKN2A
3	Relaxin signaling pathway(K)	0.011	129	1	0.1525	0.1525	MAP2K2
3	Natural killer cell mediated cytotoxicity(K)	0.0111	131	1	0.1546	0.1546	MAP2K2
3	FoxO signaling pathway(K)	0.0111	131	1	0.1546	0.1546	MAP2K2
3	Mitotic G1 phase and G1/S transition(R)	0.0114	134	1	0.1579	0.1579	CDKN2A
3	Apoptosis(K)	0.0116	136	1	0.1601	0.1601	MAP2K2
3	Direct p53 effectors(N)	0.0116	137	1	0.1612	0.1612	SMARCA4
3	Estrogen signaling pathway(K)	0.0117	138	1	0.1622	0.1622	MAP2K2
3	Measles(K)	0.0117	138	1	0.1622	0.1622	JAK3
3	Non-alcoholic fatty liver disease (NAFLD)(K)	0.0127	149	1	0.1741	0.1741	CEBPA
3	Phagosome(K)	0.0129	152	1	0.1773	0.1773	CALR
3	Oxytocin signaling pathway(K)	0.013	153	1	0.1783	0.1783	MAP2K2
3	Hepatitis C(K)	0.0132	155	1	0.1804	0.1804	MAP2K2
3	Integrin signalling pathway(P)	0.0134	158	1	0.1836	0.1836	MAP2K2
3	TCF dependent signaling in response to WNT(R)	0.0136	160	1	0.1857	0.1857	SMARCA4
3	Protein processing in endoplasmic reticulum(K)	0.0141	166	1	0.192	0.192	CALR
3	SUMOylation(R)	0.0149	175	1	0.2014	0.2014	CDKN2A
3	Tuberculosis(K)	0.0153	180	1	0.2065	0.2065	JAK2
3	Transcriptional misregulation in cancer(K)	0.0158	186	1	0.2127	0.2127	CEBPA
3	Class I MHC mediated antigen processing & presentation(R)	0.0162	191	1	0.2177	0.2177	CALR
3	Calcium signaling pathway(K)	0.0164	193	1	0.2198	0.2198	GNA11
3	G alpha (q) signalling events(R)	0.0166	195	1	0.2218	0.2218	GNA11
3	Rap1 signaling pathway(K)	0.0179	210	1	0.2368	0.2368	MAP2K2
3	Regulation of actin cytoskeleton(K)	0.0181	213	1	0.2398	0.2398	MAP2K2
3	Salmonella infection(K)	0.0182	214	1	0.2408	0.2408	MAP2K2
3	cAMP signaling pathway(K)	0.0184	216	1	0.2427	0.2427	MAP2K2
4	Transcriptional misregulation in cancer(K)	0.0158	186	3	0.00059326	0.0202	KDM6A,RUNX1,MYCN
4	Validated transcriptional targets of deltaNp63 isoforms(N)	0.0038	45	2	0.00078679	0.0202	NOTCH1,RUNX1
4	Pre-NOTCH Expression and Processing(R)	0.0039	46	2	0.00082172	0.0202	NOTCH1,RUNX1
4	Notch-mediated HES/HEY network(N)	0.004	47	2	0.0008574	0.0202	NOTCH1,GATA1
4	Pathways in cancer(K)	0.0451	531	4	0.0010609	0.0202	NOTCH1,XIAP,ABL1,RUNX1
4	Chronic myeloid leukemia(K)	0.0065	76	2	0.002209	0.0317	ABL1,RUNX1
4	p73 transcription factor network(N)	0.0065	77	2	0.0022663	0.0317	GATA1,ABL1
4	Factors involved in megakaryocyte development and platelet production(R)	0.0091	107	2	0.0043099	0.0517	GATA1,ABL1
4	Pentose phosphate pathway(R)	0.0006	7	1	0.0065271	0.0653	PRPS1
4	RNA Polymerase II Transcription(R)	0.0775	911	4	0.007619	0.0679	NOTCH1,GATA1,ABL1,RUNX1
4	tumor suppressor arf inhibits ribosomal biogenesis(B)	0.0016	19	1	0.0176	0.0679	ABL1
4	Notch signaling pathway(P)	0.0018	21	1	0.0195	0.0679	NOTCH1
4	caspase cascade in apoptosis(B)	0.0018	21	1	0.0195	0.0679	XIAP
4	Interleukin-7 signaling(R)	0.0019	22	1	0.0204	0.0679	CRLF2
4	Myogenesis(R)	0.002	24	1	0.0222	0.0679	ABL1
4	Lissencephaly gene (LIS1) in neuronal migration and development(N)	0.0024	28	1	0.0259	0.0679	ABL1
4	Pentose phosphate pathway(K)	0.0026	30	1	0.0277	0.0679	PRPS1
4	Transcriptional regulation of granulopoiesis(R)	0.0027	32	1	0.0295	0.0679	RUNX1
4	Apoptosis - multiple species(K)	0.0027	32	1	0.0295	0.0679	XIAP
4	ATM pathway(N)	0.0029	34	1	0.0313	0.0679	ABL1
4	Prion diseases(K)	0.003	35	1	0.0322	0.0679	NOTCH1
4	MicroRNAs in cancer(K)	0.0264	310	2	0.0326	0.0679	NOTCH1,ABL1
4	Regulation of beta-cell development(R)	0.0032	38	1	0.035	0.0679	NOTCH1
4	Signaling events mediated by HDAC Class II(N)	0.0032	38	1	0.035	0.0679	GATA1
4	BMP receptor signaling(N)	0.0035	41	1	0.0377	0.0679	XIAP
4	Transport of bile salts and organic acids, metal ions and amine compounds(R)	0.0037	44	1	0.0404	0.0679	RUNX1
4	Signaling by NOTCH3(R)	0.0037	44	1	0.0404	0.0679	NOTCH1
4	Presenilin action in Notch and Wnt signaling(N)	0.0038	45	1	0.0413	0.0679	NOTCH1
4	DNA Double Strand Break Response(R)	0.0038	45	1	0.0413	0.0679	ABL1
4	TGF-beta receptor signaling(N)	0.004	47	1	0.0431	0.0679	XIAP
4	Posttranslational regulation of adherens junction stability and dissassembly(N)	0.0041	48	1	0.044	0.0679	ABL1
4	Intrinsic Pathway for Apoptosis(R)	0.0043	51	1	0.0467	0.0679	XIAP
4	Validated transcriptional targets of TAp63 isoforms(N)	0.0043	51	1	0.0467	0.0679	ABL1
4	Caspase cascade in apoptosis(N)	0.0044	52	1	0.0476	0.0679	XIAP
4	Notch signaling pathway(N)	0.0044	52	1	0.0476	0.0679	NOTCH1
4	Notch signaling pathway(K)	0.0045	53	1	0.0485	0.0679	NOTCH1
4	Signaling events mediated by HDAC Class I(N)	0.0048	56	1	0.0511	0.0679	GATA1
4	p53 pathway(N)	0.0048	57	1	0.052	0.0679	ABL1
4	Viral myocarditis(K)	0.0051	60	1	0.0547	0.0679	ABL1
4	Signaling by NOTCH1(R)	0.0051	60	1	0.0547	0.0679	NOTCH1
4	Neurotrophic factor-mediated Trk receptor signaling(N)	0.0051	60	1	0.0547	0.0679	ABL1
4	Regulation of retinoblastoma protein(N)	0.0054	64	1	0.0583	0.0679	ABL1
4	Angiogenesis(P)	0.0056	66	1	0.06	0.0679	NOTCH1
4	Activation of anterior HOX genes in hindbrain development during early embryogenesis(R)	0.0056	66	1	0.06	0.0679	KDM6A
4	Acute myeloid leukemia(K)	0.0057	67	1	0.0609	0.0679	RUNX1
4	Regulation of Telomerase(N)	0.0058	68	1	0.0618	0.0679	ABL1
4	p75(NTR)-mediated signaling(N)	0.0059	69	1	0.0627	0.0679	XIAP
4	RIG-I-like receptor signaling pathway(K)	0.006	70	1	0.0636	0.0679	DDX3X
4	Platinum drug resistance(K)	0.0062	73	1	0.0662	0.0679	XIAP
4	Biosynthesis of amino acids(K)	0.0064	75	1	0.0679	0.0679	PRPS1
4	Regulation of nuclear SMAD2/3 signaling(N)	0.0065	77	1	0.0697	0.0697	RUNX1
4	Signaling by NOTCH4(R)	0.0068	80	1	0.0723	0.0723	NOTCH1
4	C-MYB transcription factor network(N)	0.007	82	1	0.0741	0.0741	GATA1
4	ErbB signaling pathway(K)	0.0072	85	1	0.0767	0.0767	ABL1
4	HDR through Homologous Recombination (HRR) or Single Strand Annealing (SSA)(R)	0.0072	85	1	0.0767	0.0767	ABL1
4	Small cell lung cancer(K)	0.0078	92	1	0.0828	0.0828	XIAP
4	Th1 and Th2 cell differentiation(K)	0.0078	92	1	0.0828	0.0828	NOTCH1
4	Endocrine resistance(K)	0.0082	97	1	0.0871	0.0871	NOTCH1
4	NF-kappa B signaling pathway(K)	0.0087	102	1	0.0914	0.0914	XIAP
4	Th17 cell differentiation(K)	0.0091	107	1	0.0956	0.0956	RUNX1
4	Alzheimer disease-presenilin pathway(P)	0.0094	111	1	0.099	0.099	NOTCH1
4	Toxoplasmosis(K)	0.0095	112	1	0.0999	0.0999	XIAP
4	Carbon metabolism(K)	0.0099	117	1	0.1041	0.1041	PRPS1
4	Neurotrophin signaling pathway(K)	0.0101	119	1	0.1058	0.1058	ABL1
4	Thyroid hormone signaling pathway(K)	0.0101	119	1	0.1058	0.1058	NOTCH1
4	PDGFR-beta signaling pathway(N)	0.0102	120	1	0.1067	0.1067	ABL1
4	Cell cycle(K)	0.0105	124	1	0.11	0.11	ABL1
4	Purine metabolism(K)	0.0111	130	1	0.1151	0.1151	PRPS1
4	Natural killer cell mediated cytotoxicity(K)	0.0111	131	1	0.1159	0.1159	SH2D1A
4	Apoptosis(K)	0.0116	136	1	0.1201	0.1201	XIAP
4	Ubiquitin mediated proteolysis(K)	0.0116	136	1	0.1201	0.1201	XIAP
4	Direct p53 effectors(N)	0.0116	137	1	0.1209	0.1209	SH2D1A
4	ESR-mediated signaling(R)	0.0117	138	1	0.1217	0.1217	RUNX1
4	Breast cancer(K)	0.0125	147	1	0.1292	0.1292	NOTCH1
4	TCF dependent signaling in response to WNT(R)	0.0136	160	1	0.1399	0.1399	XIAP
4	Fcgamma receptor (FCGR) dependent phagocytosis(R)	0.0136	160	1	0.1399	0.1399	ABL1
4	Necroptosis(K)	0.0138	162	1	0.1415	0.1415	XIAP
4	JAK-STAT signaling pathway(K)	0.0138	162	1	0.1415	0.1415	CRLF2
4	Hepatitis B(K)	0.0138	162	1	0.1415	0.1415	DDX3X
4	Tight junction(K)	0.0144	169	1	0.1472	0.1472	RUNX1
4	NOD-like receptor signaling pathway(K)	0.0154	181	1	0.1568	0.1568	XIAP
4	Axon guidance(K)	0.0154	181	1	0.1568	0.1568	ABL1
4	Immunoregulatory interactions between a Lymphoid and a non-Lymphoid cell(R)	0.0167	197	1	0.1696	0.1696	SH2D1A
4	Focal adhesion(K)	0.0169	199	1	0.1711	0.1711	XIAP
4	Viral carcinogenesis(K)	0.0171	201	1	0.1727	0.1727	DDX3X
4	Signaling by ROBO receptors(R)	0.0171	201	1	0.1727	0.1727	ABL1
4	Pathogenic Escherichia coli infection(K)	0.0172	202	1	0.1735	0.1735	ABL1
4	Chromatin organization(R)	0.0177	208	1	0.1782	0.1782	KDM6A
4	Human T-cell leukemia virus 1 infection(K)	0.0186	219	1	0.1868	0.1868	XIAP
4	PIP3 activates AKT signaling(R)	0.0195	229	1	0.1945	0.1945	XIAP
4	Ras signaling pathway(K)	0.0197	232	1	0.1968	0.1968	ABL1
4	Shigellosis(K)	0.0201	236	1	0.1998	0.1998	ABL1
4	Wnt signaling pathway(P)	0.0231	272	1	0.2269	0.2269	MYCN
4	Cytokine-cytokine receptor interaction(K)	0.025	294	1	0.243	0.243	CRLF2
5	Pathways in cancer(K)	0.0451	531	13	2.2427e-14	9.5044e-12	EGFR,ERBB2,EP300,HRAS,STAT5B,STAT3,BRAF,RHOA,CDK6,SMO,CTNNB1,RAF1,MET
5	Non-small cell lung cancer(K)	0.0056	66	8	4.0967e-14	9.5044e-12	EGFR,ERBB2,HRAS,STAT5B,STAT3,BRAF,CDK6,RAF1
5	Proteoglycans in cancer(K)	0.0173	204	10	9.4924e-14	1.4713e-11	EGFR,ERBB2,HRAS,STAT3,BRAF,RHOA,SMO,CTNNB1,RAF1,MET
5	MicroRNAs in cancer(K)	0.0264	310	10	5.83e-12	6.7628e-10	EGFR,ERBB2,EP300,HRAS,STAT3,RHOA,CDK6,RAF1,MET,EZH2
5	EGFR tyrosine kinase inhibitor resistance(K)	0.0067	79	7	1.8392e-11	1.7105e-09	EGFR,ERBB2,HRAS,STAT3,BRAF,RAF1,MET
5	Prostate cancer(K)	0.0082	97	7	7.6245e-11	5.8709e-09	EGFR,ERBB2,EP300,HRAS,BRAF,CTNNB1,RAF1
5	Focal adhesion(K)	0.0169	199	8	2.5251e-10	1.3929e-08	EGFR,ERBB2,HRAS,BRAF,RHOA,CTNNB1,RAF1,MET
5	Endometrial cancer(K)	0.0049	58	6	2.5368e-10	1.3929e-08	EGFR,ERBB2,HRAS,BRAF,CTNNB1,RAF1
5	Viral carcinogenesis(K)	0.0171	201	8	2.7312e-10	1.3929e-08	HDAC9,EP300,CCR5,HRAS,STAT5B,STAT3,RHOA,CDK6
5	role of erbb2 in signal transduction and oncology(B)	0.0024	28	5	6.3835e-10	2.7766e-08	EGFR,ERBB2,HRAS,STAT3,RAF1
5	Human cytomegalovirus infection(K)	0.0191	225	8	6.6109e-10	2.7766e-08	EGFR,CCR5,HRAS,STAT3,RHOA,CDK6,CTNNB1,RAF1
5	Adherens junction(K)	0.006	71	6	8.4395e-10	3.207e-08	EGFR,ERBB2,EP300,RHOA,CTNNB1,MET
5	Melanoma(K)	0.0061	72	6	9.1702e-10	3.2096e-08	EGFR,HRAS,BRAF,CDK6,RAF1,MET
5	Pancreatic cancer(K)	0.0065	76	6	1.264e-09	4.1638e-08	EGFR,ERBB2,STAT3,BRAF,CDK6,RAF1
5	Breast cancer(K)	0.0125	147	7	1.3432e-09	4.1638e-08	EGFR,ERBB2,HRAS,BRAF,CDK6,CTNNB1,RAF1
5	Gastric cancer(K)	0.0127	149	7	1.474e-09	4.2745e-08	EGFR,ERBB2,HRAS,BRAF,CTNNB1,RAF1,MET
5	Hepatitis C(K)	0.0132	155	7	1.9335e-09	4.959e-08	EGFR,HRAS,STAT3,BRAF,CDK6,CTNNB1,RAF1
5	EGF receptor signaling pathway(P)	0.007	82	6	1.9836e-09	4.959e-08	EGFR,ERBB2,HRAS,STAT5B,STAT3,RAF1
5	ErbB signaling pathway(K)	0.0072	85	6	2.4544e-09	5.8905e-08	EGFR,ERBB2,HRAS,STAT5B,BRAF,RAF1
5	Colorectal cancer(K)	0.0073	86	6	2.6305e-09	6.0501e-08	EGFR,HRAS,BRAF,RHOA,CTNNB1,RAF1
5	Hepatocellular carcinoma(K)	0.0143	168	7	3.3615e-09	7.3953e-08	EGFR,HRAS,BRAF,CDK6,CTNNB1,RAF1,MET
5	Bladder cancer(K)	0.0035	41	5	4.246e-09	8.9165e-08	EGFR,ERBB2,HRAS,BRAF,RAF1
5	Kaposi sarcoma-associated herpesvirus infection(K)	0.0158	186	7	6.7529e-09	1.3506e-07	EP300,CCR5,HRAS,STAT3,CDK6,CTNNB1,RAF1
5	Chemokine signaling pathway(K)	0.0161	189	7	7.5345e-09	1.4315e-07	CCR5,HRAS,STAT5B,STAT3,BRAF,RHOA,RAF1
5	Signaling by PTK6(R)	0.0043	51	5	1.2529e-08	2.2551e-07	EGFR,ERBB2,HRAS,STAT3,RHOA
5	Rap1 signaling pathway(K)	0.0179	210	7	1.5481e-08	2.6318e-07	EGFR,HRAS,BRAF,RHOA,CTNNB1,RAF1,MET
5	IL2-mediated signaling events(N)	0.0046	54	5	1.6627e-08	2.8266e-07	HRAS,STAT5B,STAT3,RHOA,RAF1
5	PDGFR-beta signaling pathway(N)	0.0102	120	6	1.8843e-08	3.0148e-07	HRAS,STAT5B,STAT3,BRAF,RHOA,RAF1
5	FLT3 Signaling(R)	0.0189	222	7	2.2616e-08	3.6185e-07	EGFR,ERBB2,HRAS,STAT5B,BRAF,RAF1,MET
5	FoxO signaling pathway(K)	0.0111	131	6	3.1585e-08	4.7377e-07	EGFR,EP300,HRAS,STAT3,BRAF,RAF1
5	Ras Pathway(P)	0.0054	63	5	3.564e-08	5.346e-07	HRAS,STAT3,BRAF,RHOA,RAF1
5	Regulation of retinoblastoma protein(N)	0.0054	64	5	3.8524e-08	5.3934e-07	EP300,CDK6,MYOD1,RAF1,MET
5	Acute myeloid leukemia(K)	0.0057	67	5	4.8306e-08	6.7629e-07	HRAS,STAT5B,STAT3,BRAF,RAF1
5	Central carbon metabolism in cancer(K)	0.0059	69	5	5.5857e-08	7.2614e-07	EGFR,ERBB2,HRAS,RAF1,MET
5	Renal cell carcinoma(K)	0.0059	69	5	5.5857e-08	7.2614e-07	EP300,HRAS,BRAF,RAF1,MET
5	Glioma(K)	0.0064	75	5	8.4281e-08	1.0114e-06	EGFR,HRAS,BRAF,CDK6,RAF1
5	Chronic myeloid leukemia(K)	0.0065	76	5	8.9968e-08	1.0796e-06	HRAS,STAT5B,BRAF,CDK6,RAF1
5	Hepatitis B(K)	0.0138	162	6	1.0992e-07	1.2091e-06	EP300,HRAS,STAT5B,STAT3,BRAF,RAF1
5	JAK-STAT signaling pathway(K)	0.0138	162	6	1.0992e-07	1.2091e-06	EGFR,EP300,HRAS,STAT5B,STAT3,RAF1
5	Signaling events mediated by Hepatocyte Growth Factor Receptor (c-Met)(N)	0.0068	80	5	1.1584e-07	1.2743e-06	HRAS,RHOA,CTNNB1,RAF1,MET
5	trefoil factors initiate mucosal healing(B)	0.0026	31	4	1.4336e-07	1.5769e-06	HRAS,RHOA,CTNNB1,RAF1
5	a6b1 and a6b4 Integrin signaling(N)	0.003	35	4	2.3205e-07	2.3205e-06	EGFR,ERBB2,HRAS,MET
5	Signaling events mediated by TCPTP(N)	0.003	35	4	2.3205e-07	2.3205e-06	EGFR,STAT5B,STAT3,MET
5	GMCSF-mediated signaling events(N)	0.0031	37	4	2.8926e-07	2.8926e-06	HRAS,STAT5B,STAT3,RAF1
5	ErbB2/ErbB3 signaling events(N)	0.0031	37	4	2.8926e-07	2.8926e-06	ERBB2,HRAS,STAT3,RAF1
5	Endocrine resistance(K)	0.0082	97	5	2.9884e-07	2.9884e-06	EGFR,ERBB2,HRAS,BRAF,RAF1
5	ErbB1 downstream signaling(N)	0.0085	100	5	3.4704e-07	3.1234e-06	EGFR,HRAS,STAT3,BRAF,RAF1
5	RAF/MAP kinase cascade(R)	0.0173	204	6	4.2232e-07	3.8009e-06	EGFR,ERBB2,HRAS,BRAF,RAF1,MET
5	Stabilization and expansion of the E-cadherin adherens junction(N)	0.0036	42	4	4.7798e-07	4.3019e-06	EGFR,RHOA,CTNNB1,MET
5	Signaling by ERBB2(R)	0.0037	43	4	5.2466e-07	4.7219e-06	EGFR,ERBB2,HRAS,RHOA
5	Posttranslational regulation of adherens junction stability and dissassembly(N)	0.0041	48	4	8.1077e-07	6.5098e-06	EGFR,HRAS,CTNNB1,MET
5	Growth hormone synthesis, secretion and action(K)	0.0101	119	5	8.1372e-07	6.5098e-06	EP300,HRAS,STAT5B,STAT3,RAF1
5	SHP2 signaling(N)	0.0043	51	4	1.0303e-06	8.2425e-06	EGFR,HRAS,RHOA,RAF1
5	Signaling events mediated by PTP1B(N)	0.0044	52	4	1.1125e-06	8.8998e-06	EGFR,STAT5B,STAT3,RHOA
5	Ras signaling in the CD4+ TCR pathway(N)	0.0012	14	3	1.3577e-06	1.0862e-05	HRAS,BRAF,RAF1
5	role of mal in rho-mediated activation of srf(B)	0.0014	16	3	2.0228e-06	1.6183e-05	HRAS,RHOA,RAF1
5	Signaling events mediated by VEGFR1 and VEGFR2(N)	0.0054	63	4	2.3718e-06	1.8974e-05	BRAF,RHOA,CTNNB1,RAF1
5	Long-term potentiation(K)	0.0057	67	4	3.0225e-06	2.418e-05	EP300,HRAS,BRAF,RAF1
5	MAPK signaling pathway(K)	0.0251	295	6	3.5625e-06	2.4937e-05	EGFR,ERBB2,HRAS,BRAF,RAF1,MET
5	CDC42 signaling events(N)	0.006	70	4	3.591e-06	2.5137e-05	HRAS,BRAF,CTNNB1,RAF1
5	Prolactin signaling pathway(K)	0.006	70	4	3.591e-06	2.5137e-05	HRAS,STAT5B,STAT3,RAF1
5	Signaling by NTRK1 (TRKA)(R)	0.0062	73	4	4.2351e-06	2.9646e-05	HRAS,STAT3,BRAF,RHOA
5	erk1/erk2 mapk signaling pathway(B)	0.0018	21	3	4.5518e-06	3.1371e-05	HRAS,STAT3,RAF1
5	E-cadherin signaling in keratinocytes(N)	0.0018	21	3	4.5518e-06	3.1371e-05	EGFR,RHOA,CTNNB1
5	ras signaling pathway(B)	0.0019	22	3	5.2285e-06	3.1371e-05	HRAS,RHOA,RAF1
5	ccr3 signaling in eosinophils(B)	0.0019	22	3	5.2285e-06	3.1371e-05	HRAS,RHOA,RAF1
5	influence of ras and rho proteins on g1 to s transition(B)	0.0019	22	3	5.2285e-06	3.1371e-05	HRAS,RHOA,RAF1
5	Axon guidance(K)	0.0154	181	5	6.2541e-06	3.7524e-05	HRAS,RHOA,SMO,RAF1,MET
5	C-MYB transcription factor network(N)	0.007	82	4	6.685e-06	4.011e-05	EP300,HRAS,CDK6,MYOD1
5	Human papillomavirus infection(K)	0.0281	330	6	6.7667e-06	4.06e-05	EGFR,EP300,HRAS,CDK6,CTNNB1,RAF1
5	tpo signaling pathway(B)	0.0021	25	3	7.6504e-06	4.5902e-05	HRAS,STAT3,RAF1
5	pdgf signaling pathway(B)	0.0022	26	3	8.5974e-06	5.1584e-05	HRAS,STAT3,RAF1
5	PD-L1 expression and PD-1 checkpoint pathway in cancer(K)	0.0076	89	4	9.2151e-06	5.5291e-05	EGFR,HRAS,STAT3,RAF1
5	PI3K-Akt signaling pathway(K)	0.0301	354	6	1.0093e-05	6.0558e-05	EGFR,ERBB2,HRAS,CDK6,RAF1,MET
5	EGF receptor (ErbB1) signaling pathway(N)	0.0025	29	3	1.1896e-05	7.1375e-05	EGFR,HRAS,STAT3
5	Regulation of actin cytoskeleton(K)	0.0181	213	5	1.3701e-05	7.5547e-05	EGFR,HRAS,BRAF,RHOA,RAF1
5	role of egf receptor transactivation by gpcrs in cardiac hypertrophy(B)	0.0026	31	3	1.4503e-05	7.5547e-05	HRAS,RHOA,RAF1
5	Melanogenesis(K)	0.0086	101	4	1.5109e-05	7.5547e-05	EP300,HRAS,CTNNB1,RAF1
5	roles of ÃŸ arrestin dependent recruitment of src kinases in gpcr signaling(B)	0.0027	32	3	1.5937e-05	7.9684e-05	CCR5,HRAS,RAF1
5	Trk receptor signaling mediated by the MAPK pathway(N)	0.0028	33	3	1.7461e-05	8.7307e-05	HRAS,BRAF,RAF1
5	angiotensin ii mediated activation of jnk pathway via pyk2 dependent signaling(B)	0.0028	33	3	1.7461e-05	8.7307e-05	ERBB2,HRAS,RAF1
5	Parathyroid hormone synthesis, secretion and action(K)	0.009	106	4	1.8244e-05	9.1219e-05	EGFR,BRAF,RHOA,RAF1
5	HIF-1 signaling pathway(K)	0.0093	109	4	2.034e-05	0.0001017	EGFR,ERBB2,EP300,STAT3
5	Ras signaling pathway(K)	0.0197	232	5	2.0635e-05	0.00010318	EGFR,HRAS,RHOA,RAF1,MET
5	Internalization of ErbB1(N)	0.003	35	3	2.0793e-05	0.00010396	EGFR,HRAS,RAF1
5	Thyroid cancer(K)	0.0031	37	3	2.4518e-05	0.00012259	HRAS,BRAF,CTNNB1
5	RNA Polymerase II Transcription(R)	0.0775	911	8	2.7858e-05	0.00013929	HDAC9,EGFR,ERBB2,EP300,CDK6,CTNNB1,MET,EZH2
5	Neurotrophin signaling pathway(K)	0.0101	119	4	2.8621e-05	0.0001431	HRAS,BRAF,RHOA,RAF1
5	Thyroid hormone signaling pathway(K)	0.0101	119	4	2.8621e-05	0.0001431	EP300,HRAS,CTNNB1,RAF1
5	Signaling by SCF-KIT(R)	0.0035	41	3	3.3233e-05	0.00016616	HRAS,STAT5B,STAT3
5	Notch-mediated HES/HEY network(N)	0.004	47	3	4.9775e-05	0.00024888	EP300,STAT3,MYOD1
5	Signaling pathways regulating pluripotency of stem cells(K)	0.0119	140	4	5.3739e-05	0.00026642	HRAS,STAT3,CTNNB1,RAF1
5	Signaling by PDGF(R)	0.0043	51	3	6.3353e-05	0.00026642	HRAS,STAT5B,STAT3
5	Phospholipase D signaling pathway(K)	0.0126	148	4	6.6604e-05	0.00026642	EGFR,HRAS,RHOA,RAF1
5	Signaling events mediated by Stem cell factor receptor (c-Kit)(N)	0.0044	52	3	6.7089e-05	0.00026836	HRAS,STAT3,RAF1
5	Signaling by MET(R)	0.0044	52	3	6.7089e-05	0.00026836	HRAS,STAT3,MET
5	Oxytocin signaling pathway(K)	0.013	153	4	7.5708e-05	0.00030283	EGFR,HRAS,RHOA,RAF1
5	mTOR signaling pathway(K)	0.013	153	4	7.5708e-05	0.00030283	HRAS,BRAF,RHOA,RAF1
5	Cushing syndrome(K)	0.0132	155	4	7.9593e-05	0.00031837	EGFR,BRAF,CDK6,CTNNB1
5	Integrin signalling pathway(P)	0.0134	158	4	8.569e-05	0.00034276	HRAS,BRAF,RHOA,RAF1
5	EGFR-dependent Endothelin signaling events(N)	0.0008	9	2	8.8853e-05	0.00035541	EGFR,HRAS
5	regulation of splicing through sam68(B)	0.0008	9	2	8.8853e-05	0.00035541	HRAS,RAF1
5	Signaling events mediated by focal adhesion kinase(N)	0.0051	60	3	0.00010228	0.0004091	BRAF,RHOA,RAF1
5	Long-term depression(K)	0.0051	60	3	0.00010228	0.0004091	HRAS,BRAF,RAF1
5	Semaphorin interactions(R)	0.0054	63	3	0.00011806	0.00047223	ERBB2,RHOA,MET
5	LPA receptor mediated events(N)	0.0054	63	3	0.00011806	0.00047223	EGFR,HRAS,RHOA
5	mTOR signaling pathway(N)	0.0054	64	3	0.00012365	0.0004946	HRAS,BRAF,RAF1
5	Downstream signaling in na&#xef;ve CD8+ T cells(N)	0.0055	65	3	0.00012941	0.00051766	HRAS,BRAF,RAF1
5	Signaling by Leptin(R)	0.0009	11	2	0.00013249	0.00052996	STAT5B,STAT3
5	Alcoholism(K)	0.0156	184	4	0.00015373	0.00055414	HDAC9,HRAS,BRAF,RAF1
5	Bacterial invasion of epithelial cells(K)	0.0062	73	3	0.00018192	0.00055414	RHOA,CTNNB1,MET
5	Inflammation mediated by chemokine and cytokine signaling pathway(P)	0.0062	73	3	0.00018192	0.00055414	STAT3,RHOA,RAF1
5	il 6 signaling pathway(B)	0.0011	13	2	0.00018471	0.00055414	HRAS,STAT3
5	phosphorylation of mek1 by cdk5/p35 down regulates the map kinase pathway(B)	0.0011	13	2	0.00018471	0.00055414	HRAS,RAF1
5	cadmium induces dna synthesis and proliferation in macrophages(B)	0.0011	13	2	0.00018471	0.00055414	HRAS,RAF1
5	melanocyte development and pigmentation pathway(B)	0.0011	13	2	0.00018471	0.00055414	HRAS,RAF1
5	multiple antiapoptotic pathways from igf-1r signaling lead to bad phosphorylation(B)	0.0011	13	2	0.00018471	0.00055414	HRAS,RAF1
5	ErbB receptor signaling network(N)	0.0013	15	2	0.00024547	0.00073642	EGFR,ERBB2
5	calcium signaling by hbx of hepatitis b virus(B)	0.0013	15	2	0.00024547	0.00073642	HRAS,RAF1
5	aspirin blocks signaling pathway involved in platelet activation(B)	0.0013	15	2	0.00024547	0.00073642	HRAS,RAF1
5	T cell activation(P)	0.0069	81	3	0.00024663	0.0007399	HRAS,BRAF,RAF1
5	CXCR4-mediated signaling events(N)	0.0069	81	3	0.00024663	0.0007399	STAT5B,STAT3,RHOA
5	Salmonella infection(K)	0.0182	214	4	0.00027332	0.00081995	HRAS,RHOA,CTNNB1,RAF1
5	nerve growth factor pathway (ngf)(B)	0.0014	16	2	0.00027904	0.00083713	HRAS,RAF1
5	cAMP signaling pathway(K)	0.0184	216	4	0.00028314	0.00084941	EP300,BRAF,RHOA,RAF1
5	Gap junction(K)	0.0075	88	3	0.00031415	0.00094244	EGFR,HRAS,RAF1
5	GnRH signaling pathway(K)	0.0079	93	3	0.00036903	0.0011071	EGFR,HRAS,RAF1
5	sprouty regulation of tyrosine kinase signals(B)	0.0016	19	2	0.00039242	0.0011773	HRAS,RAF1
5	Choline metabolism in cancer(K)	0.0083	98	3	0.00042974	0.0012892	EGFR,HRAS,RAF1
5	AGE-RAGE signaling pathway in diabetic complications(K)	0.0085	100	3	0.00045572	0.0013672	HRAS,STAT5B,STAT3
5	egf signaling pathway(B)	0.0018	21	2	0.00047852	0.0014356	HRAS,STAT3
5	igf-1 signaling pathway(B)	0.0018	21	2	0.00047852	0.0014356	HRAS,RAF1
5	Endocytosis(K)	0.0212	249	4	0.00048444	0.0014533	EGFR,CCR5,HRAS,RHOA
5	T cell receptor signaling pathway(K)	0.0088	104	3	0.00051067	0.001532	HRAS,RHOA,RAF1
5	C-type lectin receptor signaling pathway(K)	0.0088	104	3	0.00051067	0.001532	HRAS,RHOA,RAF1
5	inhibition of cellular proliferation by gleevec(B)	0.0019	22	2	0.0005247	0.0015741	HRAS,RAF1
5	Interleukin-7 signaling(R)	0.0019	22	2	0.0005247	0.0015741	STAT5B,STAT3
5	signaling pathway from g-protein families(B)	0.0019	22	2	0.0005247	0.0015741	HRAS,RAF1
5	links between pyk2 and map kinases(B)	0.002	23	2	0.00057297	0.0017189	HRAS,RAF1
5	role of erk5 in neuronal survival pathway(B)	0.002	23	2	0.00057297	0.0017189	HRAS,RAF1
5	p53 pathway feedback loops 2(P)	0.002	24	2	0.00062331	0.0018699	HRAS,CTNNB1
5	Myogenesis(R)	0.002	24	2	0.00062331	0.0018699	MYOD1,CTNNB1
5	fmlp induced chemokine gene expression in hmc-1 cells(B)	0.002	24	2	0.00062331	0.0018699	HRAS,RAF1
5	Growth hormone receptor signaling(R)	0.002	24	2	0.00062331	0.0018699	STAT5B,STAT3
5	Serotonergic synapse(K)	0.0097	114	3	0.00066619	0.0019373	HRAS,BRAF,RAF1
5	Signaling by Erythropoietin(R)	0.0021	25	2	0.00067572	0.0019373	HRAS,STAT5B
5	Nongenotropic Androgen signaling(N)	0.0021	25	2	0.00067572	0.0019373	HRAS,RAF1
5	fc epsilon receptor i signaling in mast cells(B)	0.0021	25	2	0.00067572	0.0019373	HRAS,RAF1
5	bcr signaling pathway(B)	0.0022	26	2	0.0007302	0.0019373	HRAS,RAF1
5	bioactive peptide induced signaling pathway(B)	0.0022	26	2	0.0007302	0.0019373	HRAS,STAT3
5	Signaling events mediated by HDAC Class III(N)	0.0022	26	2	0.0007302	0.0019373	EP300,MYOD1
5	Sphingolipid signaling pathway(K)	0.0101	119	3	0.00075413	0.0019373	HRAS,RHOA,RAF1
5	role of ÃŸ-arrestins in the activation and targeting of map kinases(B)	0.0024	28	2	0.00084533	0.0019373	CCR5,RAF1
5	ErbB4 signaling events(N)	0.0024	28	2	0.00084533	0.0019373	ERBB2,STAT5B
5	Relaxin signaling pathway(K)	0.011	129	3	0.00095152	0.0019373	EGFR,HRAS,RAF1
5	IGF1 pathway(N)	0.0026	30	2	0.00096865	0.0019373	HRAS,RAF1
5	Natural killer cell mediated cytotoxicity(K)	0.0111	131	3	0.00099457	0.0019891	HRAS,BRAF,RAF1
5	Vascular smooth muscle contraction(K)	0.0112	132	3	0.0010165	0.0020331	BRAF,RHOA,RAF1
5	phospholipids as signalling intermediaries(B)	0.0026	31	2	0.0010334	0.0020667	HRAS,RAF1
5	Transcriptional regulation of granulopoiesis(R)	0.0027	32	2	0.0011001	0.0022002	EP300,STAT3
5	Syndecan-2-mediated signaling events(N)	0.0027	32	2	0.0011001	0.0022002	HRAS,RHOA
5	Direct p53 effectors(N)	0.0116	137	3	0.0011311	0.0022621	EGFR,EP300,MET
5	Insulin signaling pathway(K)	0.0116	137	3	0.0011311	0.0022621	HRAS,BRAF,RAF1
5	Measles(K)	0.0117	138	3	0.0011549	0.0023098	STAT5B,STAT3,CDK6
5	Estrogen signaling pathway(K)	0.0117	138	3	0.0011549	0.0023098	EGFR,HRAS,RAF1
5	ESR-mediated signaling(R)	0.0117	138	3	0.0011549	0.0023098	EGFR,EP300,HRAS
5	N-cadherin signaling events(N)	0.0028	33	2	0.0011689	0.0023378	RHOA,CTNNB1
5	integrin signaling pathway(B)	0.0028	33	2	0.0011689	0.0023378	HRAS,RHOA
5	EPO signaling pathway(N)	0.0028	33	2	0.0011689	0.0023378	HRAS,STAT5B
5	C-type lectin receptors (CLRs)(R)	0.0118	139	3	0.0011791	0.0023581	EP300,HRAS,RAF1
5	Arf6 signaling events(N)	0.003	35	2	0.0013125	0.002625	EGFR,MET
5	CXCR3-mediated signaling events(N)	0.003	35	2	0.0013125	0.002625	HRAS,RAF1
5	E-cadherin signaling in the nascent adherens junction(N)	0.0031	36	2	0.0013873	0.0027746	RHOA,CTNNB1
5	Signaling events regulated by Ret tyrosine kinase(N)	0.0033	39	2	0.0016237	0.0032475	HRAS,RHOA
5	Signaling by FGFR3(R)	0.0034	40	2	0.0017065	0.003413	HRAS,BRAF
5	Class I PI3K signaling events(N)	0.0034	40	2	0.0017065	0.003413	HRAS,RHOA
5	Interleukin-2 family signaling(R)	0.0034	40	2	0.0017065	0.003413	STAT5B,STAT3
5	Wnt signaling pathway(K)	0.0136	160	3	0.0017625	0.003525	EP300,RHOA,CTNNB1
5	Cellular senescence(K)	0.0136	160	3	0.0017625	0.003525	HRAS,CDK6,RAF1
5	Signaling by FGFR4(R)	0.0035	41	2	0.0017913	0.0035826	HRAS,BRAF
5	activation of csk by camp-dependent protein kinase inhibits signaling through the t cell receptor(B)	0.0036	42	2	0.001878	0.0037561	ERBB2,CCR5
5	Plasma membrane estrogen receptor signaling(N)	0.0036	42	2	0.001878	0.0037561	HRAS,RHOA
5	Signaling by NOTCH3(R)	0.0037	44	2	0.0020574	0.0041149	EGFR,EP300
5	il-2 receptor beta chain in t cell activation(B)	0.0037	44	2	0.0020574	0.0041149	HRAS,RAF1
5	Influenza A(K)	0.0145	170	3	0.0020939	0.0041878	EP300,CDK6,RAF1
5	Interleukin-10 signaling(R)	0.0038	45	2	0.0021501	0.0043001	CCR5,STAT3
5	Signaling by EGFR(R)	0.004	47	2	0.0023412	0.0046824	EGFR,HRAS
5	keratinocyte differentiation(B)	0.004	47	2	0.0023412	0.0046824	HRAS,RAF1
5	Tuberculosis(K)	0.0153	180	3	0.0024619	0.0049239	EP300,RHOA,RAF1
5	Signaling by FGFR1(R)	0.0042	49	2	0.0025401	0.0050801	HRAS,BRAF
5	t cell receptor signaling pathway(B)	0.0042	49	2	0.0025401	0.0050801	HRAS,RAF1
5	FoxO family signaling(N)	0.0042	49	2	0.0025401	0.0050801	EP300,CTNNB1
5	Senescence-Associated Secretory Phenotype (SASP)(R)	0.0045	53	2	0.002961	0.0059219	STAT3,CDK6
5	mapkinase signaling pathway(B)	0.0045	53	2	0.002961	0.0059219	HRAS,RAF1
5	Thromboxane A2 receptor signaling(N)	0.0046	54	2	0.003071	0.006142	EGFR,RHOA
5	RAC1 signaling pathway(N)	0.0046	54	2	0.003071	0.006142	STAT3,CTNNB1
5	Interleukin signaling pathway(P)	0.0047	55	2	0.0031829	0.0063658	STAT5B,RAF1
5	Signaling events mediated by HDAC Class I(N)	0.0048	56	2	0.0032967	0.0065934	EP300,STAT3
5	Signaling by ERBB4(R)	0.0048	57	2	0.0034124	0.0068248	EGFR,HRAS
5	B cell activation(P)	0.005	59	2	0.0036495	0.007299	HRAS,RAF1
5	VEGF signaling pathway(K)	0.005	59	2	0.0036495	0.007299	HRAS,RAF1
5	Chromatin organization(R)	0.0177	208	3	0.0036984	0.0073968	SETD2,EP300,EZH2
5	Signaling by NOTCH1(R)	0.0051	60	2	0.0037708	0.0075416	HDAC9,EP300
5	Validated targets of C-MYC transcriptional repression(N)	0.0051	60	2	0.0037708	0.0075416	ERBB2,EP300
5	Neurotrophic factor-mediated Trk receptor signaling(N)	0.0051	60	2	0.0037708	0.0075416	HRAS,STAT3
5	Coregulation of Androgen receptor activity(N)	0.0051	60	2	0.0037708	0.0075416	CDK6,CTNNB1
5	Lysine degradation(K)	0.0052	61	2	0.003894	0.0077881	SETD2,EZH2
5	Human immunodeficiency virus 1 infection(K)	0.018	212	3	0.0039009	0.0078019	CCR5,HRAS,RAF1
5	Fc-epsilon receptor I signaling in mast cells(N)	0.0053	62	2	0.0040191	0.0080383	HRAS,RAF1
5	Endothelins(N)	0.0053	62	2	0.0040191	0.0080383	HRAS,RAF1
5	IL12-mediated signaling events(N)	0.0053	62	2	0.0040191	0.0080383	CCR5,STAT3
5	Basal cell carcinoma(K)	0.0054	63	2	0.0041461	0.0082921	SMO,CTNNB1
5	Cytosolic sensors of pathogen-associated DNA (R)	0.0054	63	2	0.0041461	0.0082921	EP300,CTNNB1
5	Human T-cell leukemia virus 1 infection(K)	0.0186	219	3	0.0042715	0.0085431	EP300,HRAS,STAT5B
5	GnRH secretion(K)	0.0054	64	2	0.0042749	0.0085497	HRAS,RAF1
5	BCR signaling pathway(N)	0.0055	65	2	0.0044055	0.008811	HRAS,RAF1
5	Oxidative Stress Induced Senescence(R)	0.0056	66	2	0.004538	0.009076	CDK6,EZH2
5	Activation of anterior HOX genes in hindbrain development during early embryogenesis(R)	0.0056	66	2	0.004538	0.009076	EP300,EZH2
5	Angiogenesis(P)	0.0056	66	2	0.004538	0.009076	STAT3,RHOA
5	Fc epsilon RI signaling pathway(K)	0.0058	68	2	0.0048085	0.0091424	HRAS,RAF1
5	PIP3 activates AKT signaling(R)	0.0195	229	3	0.0048373	0.0091424	EGFR,ERBB2,MET
5	Epithelial cell signaling in Helicobacter pylori infection(K)	0.006	70	2	0.0050863	0.0091424	EGFR,MET
5	AP-1 transcription factor network(N)	0.006	70	2	0.0050863	0.0091424	EP300,CTNNB1
5	Signaling by FGFR2(R)	0.006	71	2	0.005228	0.0091424	HRAS,BRAF
5	Regulation of nuclear SMAD2/3 signaling(N)	0.0065	77	2	0.0061157	0.0091424	EP300,MYOD1
5	p73 transcription factor network(N)	0.0065	77	2	0.0061157	0.0091424	EP300,CDK6
5	Regulation of nuclear beta catenin signaling and target gene transcription(N)	0.0068	80	2	0.0065836	0.0091424	EP300,CTNNB1
5	B cell receptor signaling pathway(K)	0.007	82	2	0.0069044	0.0091424	HRAS,RAF1
5	EPH-Ephrin signaling(R)	0.0073	86	2	0.0075671	0.0091424	HRAS,RHOA
5	FGF signaling pathway(P)	0.0078	92	2	0.008613	0.0091424	HRAS,RAF1
5	TGF-beta signaling pathway(K)	0.008	94	2	0.0089754	0.0091424	EP300,RHOA
5	Signaling by VEGF(R)	0.008	94	2	0.0089754	0.0091424	HRAS,RHOA
5	stat3 signaling pathway(B)	0.0005	6	1	0.0091424	0.0091424	STAT3
5	neuroregulin receptor degredation protein-1 controls erbb3 receptor recycling(B)	0.0005	6	1	0.0091424	0.0091424	EGFR
5	d4gdi signaling pathway(B)	0.0005	6	1	0.0091424	0.0091424	RHOA
5	Progesterone-mediated oocyte maturation(K)	0.0084	99	2	0.0099108	0.0099108	BRAF,RAF1
5	cbl mediated ligand-induced downregulation of egf receptors pathway(B)	0.0006	7	1	0.0107	0.0107	EGFR
5	Th17 cell differentiation(K)	0.0091	107	2	0.0115	0.0115	STAT5B,STAT3
5	a4b7 Integrin signaling(N)	0.0007	8	1	0.0122	0.0122	RHOA
5	pertussis toxin-insensitive ccr5 signaling in macrophage(B)	0.0007	8	1	0.0122	0.0122	CCR5
5	signal dependent regulation of myogenesis by corepressor mitr(B)	0.0007	8	1	0.0122	0.0122	MYOD1
5	S1P5 pathway(N)	0.0007	8	1	0.0122	0.0122	RHOA
5	Toxoplasmosis(K)	0.0095	112	2	0.0125	0.0125	CCR5,STAT3
5	Leukocyte transendothelial migration(K)	0.0095	112	2	0.0125	0.0125	RHOA,CTNNB1
5	Beta-catenin independent WNT signaling(R)	0.0096	113	2	0.0127	0.0127	RHOA,CTNNB1
5	Hedgehog signaling pathway(P)	0.0009	10	1	0.0152	0.0152	SMO
5	GP1b-IX-V activation signalling(R)	0.0009	10	1	0.0152	0.0152	RAF1
5	cxcr4 signaling pathway(B)	0.0009	10	1	0.0152	0.0152	HRAS
5	rho-selective guanine exchange factor akap13 mediates stress fiber formation(B)	0.0009	10	1	0.0152	0.0152	RHOA
5	g-secretase mediated erbb4 signaling pathway(B)	0.0009	10	1	0.0152	0.0152	ERBB2
5	il22 soluble receptor signaling pathway(B)	0.0009	10	1	0.0152	0.0152	STAT3
5	Cell cycle(K)	0.0105	124	2	0.0152	0.0152	EP300,CDK6
5	protein kinase a at the centrosome(B)	0.0009	11	1	0.0167	0.0167	RHOA
5	il 2 signaling pathway(B)	0.0009	11	1	0.0167	0.0167	HRAS
5	Apoptosis(K)	0.0116	136	2	0.0181	0.0181	HRAS,RAF1
5	epo signaling pathway(B)	0.001	12	1	0.0182	0.0182	HRAS
5	insulin signaling pathway(B)	0.001	12	1	0.0182	0.0182	HRAS
5	trka receptor signaling pathway(B)	0.001	12	1	0.0182	0.0182	HRAS
5	estrogen responsive protein efp controls cell cycle and breast tumors growth(B)	0.001	12	1	0.0182	0.0182	CDK6
5	Autophagy - animal(K)	0.0116	137	2	0.0183	0.0183	HRAS,RAF1
5	Apelin signaling pathway(K)	0.0116	137	2	0.0183	0.0183	HRAS,RAF1
5	Fluid shear stress and atherosclerosis(K)	0.0118	139	2	0.0188	0.0188	RHOA,CTNNB1
5	il 3 signaling pathway(B)	0.0011	13	1	0.0197	0.0197	HRAS
5	il12 and stat4 dependent signaling pathway in th1 development(B)	0.0011	13	1	0.0197	0.0197	CCR5
5	S1P4 pathway(N)	0.0012	14	1	0.0212	0.0212	RHOA
5	IL5-mediated signaling events(N)	0.0012	14	1	0.0212	0.0212	STAT5B
5	Prolactin receptor signaling(R)	0.0013	15	1	0.0227	0.0227	STAT5B
5	ucalpain and friends in cell spread(B)	0.0013	15	1	0.0227	0.0227	RHOA
5	Arf6 downstream pathway(N)	0.0013	15	1	0.0227	0.0227	RHOA
5	Signaling by NTRK3 (TRKC)(R)	0.0013	15	1	0.0227	0.0227	HRAS
5	G-protein beta:gamma signalling(R)	0.0013	15	1	0.0227	0.0227	RHOA
5	PAR4-mediated thrombin signaling events(N)	0.0013	15	1	0.0227	0.0227	RHOA
5	Rap1 signalling(R)	0.0014	16	1	0.0242	0.0242	RAF1
5	the igf-1 receptor and longevity(B)	0.0014	16	1	0.0242	0.0242	HRAS
5	role of pi3k subunit p85 in regulation of actin organization and cell migration(B)	0.0014	16	1	0.0242	0.0242	RHOA
5	TCF dependent signaling in response to WNT(R)	0.0136	160	2	0.0245	0.0245	EP300,CTNNB1
5	Necroptosis(K)	0.0138	162	2	0.0251	0.0251	STAT5B,STAT3
5	control of skeletal myogenesis by hdac and calcium/calmodulin-dependent kinase (camk)(B)	0.0014	17	1	0.0257	0.0257	MYOD1
5	Syndecan-3-mediated signaling events(N)	0.0014	17	1	0.0257	0.0257	EGFR
5	Syndecan-1-mediated signaling events(N)	0.0014	17	1	0.0257	0.0257	MET
5	PRC2 methylates histones and DNA(R)	0.0014	17	1	0.0257	0.0257	EZH2
5	cGMP-PKG signaling pathway(K)	0.0142	167	2	0.0265	0.0265	RHOA,RAF1
5	Tight junction(K)	0.0144	169	2	0.0271	0.0271	ERBB2,RHOA
5	EPHA2 forward signaling(N)	0.0015	18	1	0.0272	0.0272	RHOA
5	map kinase inactivation of smrt corepressor(B)	0.0015	18	1	0.0272	0.0272	HRAS
5	Degradation of beta catenin(N)	0.0015	18	1	0.0272	0.0272	CTNNB1
5	mets affect on macrophage differentiation(B)	0.0015	18	1	0.0272	0.0272	HRAS
5	S1P1 pathway(N)	0.0016	19	1	0.0287	0.0287	RHOA
5	Canonical Wnt signaling pathway(N)	0.0017	20	1	0.0302	0.0302	CTNNB1
5	Interleukin-20 family signaling(R)	0.0018	21	1	0.0317	0.0317	STAT3
5	segmentation clock(B)	0.0018	21	1	0.0317	0.0317	CTNNB1
5	how progesterone initiates the oocyte maturation(B)	0.0018	21	1	0.0317	0.0317	HRAS
5	p38 signaling mediated by MAPKAP kinases(N)	0.0018	21	1	0.0317	0.0317	RAF1
5	Calcium signaling pathway(K)	0.0164	193	2	0.0346	0.0346	EGFR,ERBB2
5	Signaling events mediated by the Hedgehog family(N)	0.002	23	1	0.0346	0.0346	SMO
5	Interleukin-6 family signaling(R)	0.002	23	1	0.0346	0.0346	STAT3
5	Signaling events mediated by PRL(N)	0.002	23	1	0.0346	0.0346	RHOA
5	G alpha (q) signalling events(R)	0.0166	195	2	0.0353	0.0353	EGFR,HRAS
5	Transcriptional regulation of pluripotent stem cells(R)	0.002	24	1	0.0361	0.0361	STAT3
5	transcription factor creb and its extracellular signals(B)	0.002	24	1	0.0361	0.0361	HRAS
5	Epstein-Barr virus infection(K)	0.0171	201	2	0.0373	0.0373	STAT3,CDK6
5	Signaling by NTRK2 (TRKB)(R)	0.0021	25	1	0.0376	0.0376	HRAS
5	S1P3 pathway(N)	0.0021	25	1	0.0376	0.0376	RHOA
5	Endogenous TLR signaling(N)	0.0021	25	1	0.0376	0.0376	RHOA
5	S1P2 pathway(N)	0.0022	26	1	0.0391	0.0391	RHOA
5	mcalpain and friends in cell motility(B)	0.0022	26	1	0.0391	0.0391	HRAS
5	multi-step regulation of transcription by pitx2(B)	0.0022	26	1	0.0391	0.0391	CTNNB1
5	IL27-mediated signaling events(N)	0.0022	26	1	0.0391	0.0391	STAT3
5	activation of camp-dependent protein kinase pka(B)	0.0022	26	1	0.0391	0.0391	CCR5
5	ÃŸ-arrestins in gpcr desensitization(B)	0.0022	26	1	0.0391	0.0391	CCR5
5	thrombin signaling and protease-activated receptors(B)	0.0023	27	1	0.0405	0.0405	RHOA
5	IL3-mediated signaling events(N)	0.0023	27	1	0.0405	0.0405	STAT5B
5	Lissencephaly gene (LIS1) in neuronal migration and development(N)	0.0024	28	1	0.042	0.042	RHOA
5	IL2 signaling events mediated by STAT5(N)	0.0024	28	1	0.042	0.042	CDK6
5	vegf hypoxia and angiogenesis(B)	0.0024	28	1	0.042	0.042	HRAS
5	Signaling by NOTCH2(R)	0.0025	29	1	0.0435	0.0435	EP300
5	Retinoic acid receptors-mediated signaling(N)	0.0026	30	1	0.0449	0.0449	EP300
5	GPVI-mediated activation cascade(R)	0.0026	30	1	0.0449	0.0449	RHOA
5	erk and pi-3 kinase are necessary for collagen binding in corneal epithelia(B)	0.0026	30	1	0.0449	0.0449	RHOA
5	ceramide signaling pathway(B)	0.0026	30	1	0.0449	0.0449	RAF1
5	wnt signaling pathway(B)	0.0026	30	1	0.0449	0.0449	CTNNB1
5	Nectin adhesion pathway(N)	0.0026	30	1	0.0449	0.0449	CTNNB1
5	amb2 Integrin signaling(N)	0.0026	31	1	0.0464	0.0464	RHOA
5	p38 mapk signaling pathway(B)	0.0026	31	1	0.0464	0.0464	HRAS
5	EPHA forward signaling(N)	0.0026	31	1	0.0464	0.0464	RHOA
5	Deubiquitination(R)	0.0194	228	2	0.0468	0.0468	EP300,RHOA
5	rho cell motility signaling pathway(B)	0.0027	32	1	0.0479	0.0479	RHOA
5	Syndecan-4-mediated signaling events(N)	0.0027	32	1	0.0479	0.0479	RHOA
5	Netrin-mediated signaling events(N)	0.0027	32	1	0.0479	0.0479	RHOA
5	IL12 signaling mediated by STAT4(N)	0.0027	32	1	0.0479	0.0479	STAT3
5	Noncanonical Wnt signaling pathway(N)	0.0027	32	1	0.0479	0.0479	RHOA
5	Oncogene Induced Senescence(R)	0.0028	33	1	0.0493	0.0493	CDK6
5	HIF-2-alpha transcription factor network(N)	0.0028	33	1	0.0493	0.0493	EP300
5	Shigellosis(K)	0.0201	236	2	0.0498	0.0498	EGFR,RHOA
5	Arf6 trafficking events(N)	0.0029	34	1	0.0508	0.0508	CTNNB1
5	B-WICH complex positively regulates rRNA expression(R)	0.003	35	1	0.0522	0.0522	EP300
5	Class I PI3K signaling events mediated by Akt(N)	0.003	35	1	0.0522	0.0522	RAF1
5	Trk receptor signaling mediated by PI3K and PLC-gamma(N)	0.0031	36	1	0.0537	0.0537	HRAS
5	chrebp regulation by carbohydrates and camp(B)	0.0031	36	1	0.0537	0.0537	CCR5
5	inactivation of gsk3 by akt causes accumulation of b-catenin in alveolar macrophages(B)	0.0031	36	1	0.0537	0.0537	CTNNB1
5	Validated transcriptional targets of AP1 family members Fra1 and Fra2(N)	0.0031	37	1	0.0551	0.0551	EP300
5	IL23-mediated signaling events(N)	0.0031	37	1	0.0551	0.0551	STAT3
5	Interleukin-3, Interleukin-5 and GM-CSF signaling(R)	0.0032	38	1	0.0566	0.0566	STAT5B
5	Regulation of beta-cell development(R)	0.0032	38	1	0.0566	0.0566	EP300
5	Signaling events mediated by HDAC Class II(N)	0.0032	38	1	0.0566	0.0566	HDAC9
5	EPHB forward signaling(N)	0.0032	38	1	0.0566	0.0566	HRAS
5	nfat and hypertrophy of the heart (B)	0.0032	38	1	0.0566	0.0566	HRAS
5	IFN-gamma pathway(N)	0.0034	40	1	0.0595	0.0595	EP300
5	Aurora B signaling(N)	0.0034	40	1	0.0595	0.0595	RHOA
5	FOXM1 transcription factor network(N)	0.0035	41	1	0.0609	0.0609	EP300
5	ion channels and their functional role in vascular endothelium(B)	0.0036	42	1	0.0624	0.0624	CCR5
5	Urokinase-type plasminogen activator (uPA) and uPAR-mediated signaling(N)	0.0036	42	1	0.0624	0.0624	EGFR
5	PAR1-mediated thrombin signaling events(N)	0.0037	43	1	0.0638	0.0638	RHOA
5	FOXA1 transcription factor network(N)	0.0037	43	1	0.0638	0.0638	EP300
5	Wnt signaling pathway(P)	0.0231	272	2	0.0641	0.0641	EP300,CTNNB1
5	p53 pathway(P)	0.0037	44	1	0.0652	0.0652	EP300
5	DAP12 interactions(R)	0.0037	44	1	0.0652	0.0652	HRAS
5	PLK1 signaling events(N)	0.0037	44	1	0.0652	0.0652	RHOA
5	RhoA signaling pathway(N)	0.0038	45	1	0.0667	0.0667	RHOA
5	Integrin-linked kinase signaling(N)	0.0038	45	1	0.0667	0.0667	CTNNB1
5	Presenilin action in Notch and Wnt signaling(N)	0.0038	45	1	0.0667	0.0667	CTNNB1
5	Insulin Pathway(N)	0.0038	45	1	0.0667	0.0667	HRAS
5	Pre-NOTCH Expression and Processing(R)	0.0039	46	1	0.0681	0.0681	EP300
5	NR1H2 and NR1H3-mediated signaling(R)	0.0039	46	1	0.0681	0.0681	EP300
5	Regulation of RhoA activity(N)	0.0039	46	1	0.0681	0.0681	RHOA
5	FGF signaling pathway(N)	0.004	47	1	0.0695	0.0695	STAT5B
5	IL6-mediated signaling events(N)	0.004	47	1	0.0695	0.0695	STAT3
5	Integrins in angiogenesis(N)	0.004	47	1	0.0695	0.0695	RHOA
5	TGF-beta receptor signaling(N)	0.004	47	1	0.0695	0.0695	CTNNB1
5	Apoptotic execution phase(R)	0.004	47	1	0.0695	0.0695	CTNNB1
5	Hedgehog signaling events mediated by Gli proteins(N)	0.0041	48	1	0.071	0.071	SMO
5	Ceramide signaling pathway(N)	0.0041	48	1	0.071	0.071	RAF1
5	Hedgehog signaling pathway(K)	0.0043	50	1	0.0738	0.0738	SMO
5	Regulation of Androgen receptor activity(N)	0.0043	50	1	0.0738	0.0738	EP300
5	Malaria(K)	0.0043	50	1	0.0738	0.0738	MET
5	Angiopoietin receptor Tie2-mediated signaling(N)	0.0043	50	1	0.0738	0.0738	STAT5B
5	Intrinsic Pathway for Apoptosis(R)	0.0043	51	1	0.0752	0.0752	STAT3
5	Validated transcriptional targets of TAp63 isoforms(N)	0.0043	51	1	0.0752	0.0752	EP300
5	Role of Calcineurin-dependent NFAT signaling in lymphocytes(N)	0.0044	52	1	0.0767	0.0767	EP300
5	Class B/2 (Secretin family receptors)(R)	0.0044	52	1	0.0767	0.0767	SMO
5	Notch signaling pathway(N)	0.0044	52	1	0.0767	0.0767	EP300
5	Notch signaling pathway(K)	0.0045	53	1	0.0781	0.0781	EP300
5	NCAM signaling for neurite out-growth(R)	0.0046	54	1	0.0795	0.0795	HRAS
5	Signaling by Type 1 Insulin-like Growth Factor 1 Receptor (IGF1R)(R)	0.0046	54	1	0.0795	0.0795	HRAS
5	Endothelin signaling pathway(P)	0.0047	55	1	0.0809	0.0809	RAF1
5	TCR signaling in na&#xef;ve CD8+ T cells(N)	0.0047	55	1	0.0809	0.0809	HRAS
5	Interleukin-12 family signaling(R)	0.0047	55	1	0.0809	0.0809	STAT3
5	G alpha (12/13) signalling events(R)	0.0048	56	1	0.0823	0.0823	RHOA
5	p53 pathway(N)	0.0048	57	1	0.0837	0.0837	EP300
5	ATF-2 transcription factor network(N)	0.0049	58	1	0.0851	0.0851	EP300
5	Longevity regulating pathway - multiple species(K)	0.0053	62	1	0.0907	0.0907	HRAS
5	Validated nuclear estrogen receptor alpha network(N)	0.0054	63	1	0.0921	0.0921	EP300
5	IL4-mediated signaling events(N)	0.0054	64	1	0.0935	0.0935	STAT5B
5	Protein folding(R)	0.0054	64	1	0.0935	0.0935	STAT3
5	Inflammatory bowel disease (IBD)(K)	0.0055	65	1	0.0949	0.0949	STAT3
5	Mitophagy - animal(K)	0.0055	65	1	0.0949	0.0949	HRAS
5	HIF-1-alpha transcription factor network(N)	0.0056	66	1	0.0963	0.0963	EP300
5	Signaling by Rho GTPases(R)	0.0295	347	2	0.0975	0.0975	RHOA,CTNNB1
5	Circadian Clock(R)	0.0057	67	1	0.0977	0.0977	EP300
5	TCR signaling in na&#xef;ve CD4+ T cells(N)	0.0058	68	1	0.0991	0.0991	HRAS
5	E2F transcription factor network(N)	0.0058	68	1	0.0991	0.0991	EP300
5	Regulation of Telomerase(N)	0.0058	68	1	0.0991	0.0991	EGFR
5	p75(NTR)-mediated signaling(N)	0.0059	69	1	0.1005	0.1005	RHOA
5	Adipocytokine signaling pathway(K)	0.0059	69	1	0.1005	0.1005	STAT3
5	Degradation of beta-catenin by the destruction complex(R)	0.006	71	1	0.1033	0.1033	CTNNB1
5	p53 signaling pathway(K)	0.0061	72	1	0.1046	0.1046	CDK6
5	Signaling by TGF-beta Receptor Complex(R)	0.0062	73	1	0.106	0.106	RHOA
5	Platinum drug resistance(K)	0.0062	73	1	0.106	0.106	ERBB2
5	Cellular response to hypoxia(R)	0.0062	73	1	0.106	0.106	EP300
5	DDX58/IFIH1-mediated induction of interferon-alpha/beta(R)	0.0063	74	1	0.1074	0.1074	EP300
5	Pertussis(K)	0.0065	76	1	0.1101	0.1101	RHOA
5	Validated targets of C-MYC transcriptional activation(N)	0.0065	76	1	0.1101	0.1101	EP300
5	Signaling by Insulin receptor(R)	0.0065	77	1	0.1115	0.1115	HRAS
5	Arrhythmogenic right ventricular cardiomyopathy (ARVC)(K)	0.0065	77	1	0.1115	0.1115	CTNNB1
5	Glucocorticoid receptor regulatory network(N)	0.0066	78	1	0.1129	0.1129	EP300
5	Cellular response to heat stress(R)	0.0067	79	1	0.1142	0.1142	EP300
5	TGF-beta signaling pathway(P)	0.0068	80	1	0.1156	0.1156	EP300
5	Signaling by NOTCH4(R)	0.0068	80	1	0.1156	0.1156	EP300
5	L1CAM interactions(R)	0.007	82	1	0.1183	0.1183	EGFR
5	Hedgehog 'on' state(R)	0.007	82	1	0.1183	0.1183	SMO
5	Transcriptional regulation of white adipocyte differentiation(R)	0.0071	84	1	0.121	0.121	EP300
5	p75 NTR receptor-mediated signalling(R)	0.0075	88	1	0.1264	0.1264	RHOA
5	Longevity regulating pathway(K)	0.0076	89	1	0.1278	0.1278	HRAS
5	Hedgehog 'off' state(R)	0.0077	90	1	0.1291	0.1291	SMO
5	Small cell lung cancer(K)	0.0078	92	1	0.1318	0.1318	CDK6
5	Th1 and Th2 cell differentiation(K)	0.0078	92	1	0.1318	0.1318	STAT5B
5	Fc gamma R-mediated phagocytosis(K)	0.0079	93	1	0.1331	0.1331	RAF1
5	Spinocerebellar ataxia(K)	0.0083	98	1	0.1398	0.1398	MYOD1
5	Viral protein interaction with cytokine and cytokine receptor(K)	0.0085	100	1	0.1425	0.1425	CCR5
5	Cadherin signaling pathway(P)	0.0085	100	1	0.1425	0.1425	CTNNB1
5	Nucleotide Excision Repair(R)	0.0087	102	1	0.1451	0.1451	EP300
5	Pancreatic secretion(K)	0.0087	102	1	0.1451	0.1451	RHOA
5	Glucagon signaling pathway(K)	0.009	106	1	0.1504	0.1504	EP300
5	Heterotrimeric G-protein signaling pathway-Gq alpha and Go alpha mediated pathway(P)	0.0092	108	1	0.153	0.153	RHOA
5	Insulin resistance(K)	0.0092	108	1	0.153	0.153	STAT3
5	Alzheimer disease-presenilin pathway(P)	0.0094	111	1	0.1569	0.1569	CTNNB1
5	Interleukin-4 and Interleukin-13 signaling(R)	0.0094	111	1	0.1569	0.1569	STAT3
5	Cholinergic synapse(K)	0.0095	112	1	0.1582	0.1582	HRAS
5	Regulation of lipid metabolism by PPARalpha(R)	0.01	118	1	0.166	0.166	EP300
5	Yersinia infection(K)	0.0102	120	1	0.1686	0.1686	RHOA
5	Huntington disease(P)	0.0103	121	1	0.1698	0.1698	EP300
5	Clathrin-mediated endocytosis(R)	0.0105	124	1	0.1737	0.1737	EGFR
5	Platelet activation(K)	0.0105	124	1	0.1737	0.1737	RHOA
5	Mitotic G1 phase and G1/S transition(R)	0.0114	134	1	0.1864	0.1864	CDK6
5	Interleukin-1 family signaling(R)	0.0117	138	1	0.1914	0.1914	STAT3
5	Heterotrimeric G-protein signaling pathway-Gi alpha and Gs alpha mediated pathway(P)	0.0125	147	1	0.2026	0.2026	EP300
5	Ion channel transport(R)	0.0125	147	1	0.2026	0.2026	RAF1
5	Hippo signaling pathway(K)	0.0131	154	1	0.2112	0.2112	CTNNB1
5	Signaling by the B Cell Receptor (BCR)(R)	0.0145	171	1	0.2317	0.2317	HRAS
5	SUMOylation(R)	0.0149	175	1	0.2365	0.2365	EP300
5	Mitotic G2-G2/M phases(R)	0.015	177	1	0.2389	0.2389	EP300
5	Neurotransmitter receptors and postsynaptic signal transmission(R)	0.015	177	1	0.2389	0.2389	HRAS
5	NOD-like receptor signaling pathway(K)	0.0154	181	1	0.2436	0.2436	RHOA
5	Transcriptional misregulation in cancer(K)	0.0158	186	1	0.2494	0.2494	MET
6	Pathways in cancer(K)	0.0451	531	8	2.518e-09	7.7303e-07	RB1,CSF1R,FLT3,PIK3R1,PDGFRB,APC,FGFR4,IL7R
6	PI3K-Akt signaling pathway(K)	0.0301	354	6	3.0136e-07	4.6108e-05	CSF1R,FLT3,PIK3R1,PDGFRB,FGFR4,IL7R
6	Ras signaling pathway(K)	0.0197	232	5	1.2489e-06	0.00012739	CSF1R,FLT3,PIK3R1,PDGFRB,FGFR4
6	Signaling events mediated by PTP1B(N)	0.0044	52	3	1.3884e-05	0.0009475	CSF1R,PIK3R1,PDGFRB
6	Signaling by Type 1 Insulin-like Growth Factor 1 Receptor (IGF1R)(R)	0.0046	54	3	1.5533e-05	0.0009475	FLT3,PIK3R1,FGFR4
6	Acute myeloid leukemia(K)	0.0057	67	3	2.9472e-05	0.0010167	CSF1R,FLT3,PIK3R1
6	Rap1 signaling pathway(K)	0.0179	210	4	3.0326e-05	0.0010167	CSF1R,PIK3R1,PDGFRB,FGFR4
6	Regulation of actin cytoskeleton(K)	0.0181	213	4	3.205e-05	0.0010167	PIK3R1,PDGFRB,APC,FGFR4
6	Central carbon metabolism in cancer(K)	0.0059	69	3	3.2158e-05	0.0010167	FLT3,PIK3R1,PDGFRB
6	Melanoma(K)	0.0061	72	3	3.6481e-05	0.0010167	RB1,PIK3R1,PDGFRB
6	FLT3 Signaling(R)	0.0189	222	4	3.7656e-05	0.0010167	FLT3,PIK3R1,PDGFRB,FGFR4
6	Glioma(K)	0.0064	75	3	4.1171e-05	0.0010237	RB1,PIK3R1,PDGFRB
6	Signaling by Insulin receptor(R)	0.0065	77	3	4.4507e-05	0.0010237	FLT3,PIK3R1,FGFR4
6	human cytomegalovirus and map kinase pathways(B)	0.0011	13	2	6.6743e-05	0.0014016	RB1,PIK3R1
6	Prostate cancer(K)	0.0082	97	3	8.8071e-05	0.0017614	RB1,PIK3R1,PDGFRB
6	Hematopoietic cell lineage(K)	0.0084	99	3	9.3536e-05	0.0017772	CSF1R,FLT3,IL7R
6	MAPK signaling pathway(K)	0.0251	295	4	0.00011335	0.0020403	CSF1R,FLT3,PDGFRB,FGFR4
6	tumor suppressor arf inhibits ribosomal biogenesis(B)	0.0016	19	2	0.00014213	0.0024163	RB1,PIK3R1
6	Human papillomavirus infection(K)	0.0281	330	4	0.00017452	0.0027923	RB1,PIK3R1,PDGFRB,APC
6	influence of ras and rho proteins on g1 to s transition(B)	0.0019	22	2	0.00019027	0.0028541	RB1,PIK3R1
6	Signaling pathways regulating pluripotency of stem cells(K)	0.0119	140	3	0.00025902	0.0036263	PIK3R1,APC,FGFR4
6	Breast cancer(K)	0.0125	147	3	0.00029878	0.0038841	RB1,PIK3R1,APC
6	Gastric cancer(K)	0.0127	149	3	0.00031082	0.0040406	RB1,PIK3R1,APC
6	Nectin adhesion pathway(N)	0.0026	30	2	0.00035237	0.0042284	PIK3R1,PDGFRB
6	JAK-STAT signaling pathway(K)	0.0138	162	3	0.00039682	0.0047619	PIK3R1,PDGFRB,IL7R
6	Hepatocellular carcinoma(K)	0.0143	168	3	0.00044121	0.0048533	RB1,PIK3R1,APC
6	Signaling events mediated by TCPTP(N)	0.003	35	2	0.00047839	0.0052623	CSF1R,PDGFRB
6	Signaling by FGFR4(R)	0.0035	41	2	0.00065446	0.0065446	PIK3R1,FGFR4
6	il-2 receptor beta chain in t cell activation(B)	0.0037	44	2	0.00075259	0.0075259	RB1,PIK3R1
6	RAF/MAP kinase cascade(R)	0.0173	204	3	0.0007755	0.0077166	FLT3,PDGFRB,FGFR4
6	FGF signaling pathway(N)	0.004	47	2	0.0008574	0.0077166	PIK3R1,FGFR4
6	Integrins in angiogenesis(N)	0.004	47	2	0.0008574	0.0077166	CSF1R,PIK3R1
6	Signaling by PDGF(R)	0.0043	51	2	0.0010075	0.0086638	PIK3R1,PDGFRB
6	SHP2 signaling(N)	0.0043	51	2	0.0010075	0.0086638	PIK3R1,PDGFRB
6	PIP3 activates AKT signaling(R)	0.0195	229	3	0.001083	0.0086638	PIK3R1,PDGFRB,FGFR4
6	Endometrial cancer(K)	0.0049	58	2	0.0012984	0.0104	PIK3R1,APC
6	Angiogenesis(P)	0.0056	66	2	0.0016744	0.0132	PDGFRB,APC
6	Non-small cell lung cancer(K)	0.0056	66	2	0.0016744	0.0132	RB1,PIK3R1
6	CDC42 signaling events(N)	0.006	70	2	0.0018797	0.0132	PIK3R1,APC
6	Pancreatic cancer(K)	0.0065	76	2	0.002209	0.0155	RB1,PIK3R1
6	Chronic myeloid leukemia(K)	0.0065	76	2	0.002209	0.0155	RB1,PIK3R1
6	EGFR tyrosine kinase inhibitor resistance(K)	0.0067	79	2	0.0023832	0.0155	PIK3R1,PDGFRB
6	Signaling events mediated by Hepatocyte Growth Factor Receptor (c-Met)(N)	0.0068	80	2	0.0024426	0.0155	PIK3R1,APC
6	MicroRNAs in cancer(K)	0.0264	310	3	0.0025769	0.0155	PIK3R1,PDGFRB,APC
6	Colorectal cancer(K)	0.0073	86	2	0.0028141	0.0169	PIK3R1,APC
6	Small cell lung cancer(K)	0.0078	92	2	0.0032107	0.0193	RB1,PIK3R1
6	Endocrine resistance(K)	0.0082	97	2	0.00356	0.0214	RB1,PIK3R1
6	Choline metabolism in cancer(K)	0.0083	98	2	0.003632	0.0218	PIK3R1,PDGFRB
6	phospholipase c signaling pathway(B)	0.0003	4	1	0.0037345	0.0224	PIK3R1
6	cyclin e destruction pathway(B)	0.0004	5	1	0.0046661	0.028	RB1
6	overview of telomerase rna component gene hterc transcriptional regulation(B)	0.0005	6	1	0.005597	0.028	RB1
6	PDGF receptor signaling network(N)	0.0005	6	1	0.005597	0.028	PDGFRB
6	e2f1 destruction pathway(B)	0.0005	6	1	0.005597	0.028	RB1
6	regulation of p27 phosphorylation during cell cycle progression(B)	0.0005	6	1	0.005597	0.028	RB1
6	Osteoclast differentiation(K)	0.0109	128	2	0.0061019	0.0304	CSF1R,PIK3R1
6	FoxO signaling pathway(K)	0.0111	131	2	0.0063815	0.0304	PIK3R1,IL7R
6	Direct p53 effectors(N)	0.0116	137	2	0.0069581	0.0304	RB1,APC
6	chaperones modulate interferon signaling pathway(B)	0.0007	8	1	0.0074563	0.0304	RB1
6	Phospholipase D signaling pathway(K)	0.0126	148	2	0.0080749	0.0304	PIK3R1,PDGFRB
6	btg family proteins and cell cycle regulation(B)	0.0008	9	1	0.0083848	0.0304	RB1
6	Hepatitis C(K)	0.0132	155	2	0.0088253	0.0304	RB1,PIK3R1
6	Cushing syndrome(K)	0.0132	155	2	0.0088253	0.0304	RB1,APC
6	GP1b-IX-V activation signalling(R)	0.0009	10	1	0.0093125	0.0304	PIK3R1
6	cxcr4 signaling pathway(B)	0.0009	10	1	0.0093125	0.0304	PIK3R1
6	Cellular senescence(K)	0.0136	160	2	0.0093799	0.0304	RB1,PIK3R1
6	Hepatitis B(K)	0.0138	162	2	0.009606	0.0304	RB1,PIK3R1
6	il-7 signal transduction(B)	0.0009	11	1	0.0102	0.0304	PIK3R1
6	rb tumor suppressor/checkpoint signaling in response to dna damage(B)	0.0009	11	1	0.0102	0.0304	RB1
6	regulation of transcriptional activity by pml(B)	0.0009	11	1	0.0102	0.0304	RB1
6	insulin signaling pathway(B)	0.001	12	1	0.0112	0.0304	PIK3R1
6	trka receptor signaling pathway(B)	0.001	12	1	0.0112	0.0304	PIK3R1
6	p53 signaling pathway(B)	0.001	12	1	0.0112	0.0304	RB1
6	b cell survival pathway(B)	0.0011	13	1	0.0121	0.0304	PIK3R1
6	multiple antiapoptotic pathways from igf-1r signaling lead to bad phosphorylation(B)	0.0011	13	1	0.0121	0.0304	PIK3R1
6	Transcriptional misregulation in cancer(K)	0.0158	186	2	0.0125	0.0304	CSF1R,FLT3
6	Kaposi sarcoma-associated herpesvirus infection(K)	0.0158	186	2	0.0125	0.0304	RB1,PIK3R1
6	Atypical NF-kappaB pathway(N)	0.0012	14	1	0.013	0.0304	PIK3R1
6	IL5-mediated signaling events(N)	0.0012	14	1	0.013	0.0304	PIK3R1
6	telomeres telomerase cellular aging and immortality(B)	0.0013	15	1	0.0139	0.0304	RB1
6	Signaling by NTRK3 (TRKC)(R)	0.0013	15	1	0.0139	0.0304	PIK3R1
6	Focal adhesion(K)	0.0169	199	2	0.0142	0.0304	PIK3R1,PDGFRB
6	Epstein-Barr virus infection(K)	0.0171	201	2	0.0145	0.0304	RB1,PIK3R1
6	Viral carcinogenesis(K)	0.0171	201	2	0.0145	0.0304	RB1,PIK3R1
6	akt signaling pathway(B)	0.0014	16	1	0.0149	0.0304	PIK3R1
6	the igf-1 receptor and longevity(B)	0.0014	16	1	0.0149	0.0304	PIK3R1
6	nerve growth factor pathway (ngf)(B)	0.0014	16	1	0.0149	0.0304	PIK3R1
6	role of nicotinic acetylcholine receptors in the regulation of apoptosis(B)	0.0014	16	1	0.0149	0.0304	PIK3R1
6	role of pi3k subunit p85 in regulation of actin organization and cell migration(B)	0.0014	16	1	0.0149	0.0304	PIK3R1
6	control of skeletal myogenesis by hdac and calcium/calmodulin-dependent kinase (camk)(B)	0.0014	17	1	0.0158	0.0304	PIK3R1
6	pten dependent cell cycle arrest and apoptosis(B)	0.0014	17	1	0.0158	0.0304	PIK3R1
6	EPHA2 forward signaling(N)	0.0015	18	1	0.0167	0.0304	PIK3R1
6	Degradation of beta catenin(N)	0.0015	18	1	0.0167	0.0304	APC
6	Human T-cell leukemia virus 1 infection(K)	0.0186	219	2	0.0171	0.0304	RB1,PIK3R1
6	cyclins and cell cycle regulation(B)	0.0016	19	1	0.0176	0.0304	RB1
6	S1P1 pathway(N)	0.0016	19	1	0.0176	0.0304	PDGFRB
6	fas signaling pathway (cd95)(B)	0.0016	19	1	0.0176	0.0304	RB1
6	Human cytomegalovirus infection(K)	0.0191	225	2	0.0179	0.0304	RB1,PIK3R1
6	Deubiquitination(R)	0.0194	228	2	0.0184	0.0304	ASXL1,APC
6	Canonical Wnt signaling pathway(N)	0.0017	20	1	0.0185	0.0304	APC
6	regulation of bad phosphorylation(B)	0.0017	20	1	0.0185	0.0304	PIK3R1
6	egf signaling pathway(B)	0.0018	21	1	0.0195	0.0304	PIK3R1
6	cell cycle: g1/s check point(B)	0.0018	21	1	0.0195	0.0304	RB1
6	PDGFR-alpha signaling pathway(N)	0.0018	21	1	0.0195	0.0304	PIK3R1
6	growth hormone signaling pathway(B)	0.0018	21	1	0.0195	0.0304	PIK3R1
6	the co-stimulatory signal during t-cell activation(B)	0.0018	21	1	0.0195	0.0304	PIK3R1
6	E-cadherin signaling in keratinocytes(N)	0.0018	21	1	0.0195	0.0304	PIK3R1
6	igf-1 signaling pathway(B)	0.0018	21	1	0.0195	0.0304	PIK3R1
6	ctcf: first multivalent nuclear factor(B)	0.0019	22	1	0.0204	0.0304	PIK3R1
6	ras signaling pathway(B)	0.0019	22	1	0.0204	0.0304	PIK3R1
6	inhibition of cellular proliferation by gleevec(B)	0.0019	22	1	0.0204	0.0304	PIK3R1
6	Nephrin family interactions(R)	0.0019	22	1	0.0204	0.0304	PIK3R1
6	Interleukin-7 signaling(R)	0.0019	22	1	0.0204	0.0304	IL7R
6	regulation of eif-4e and p70s6 kinase(B)	0.002	23	1	0.0213	0.0304	PIK3R1
6	Other interleukin signaling(R)	0.002	23	1	0.0213	0.0304	CSF1R
6	role of erk5 in neuronal survival pathway(B)	0.002	23	1	0.0213	0.0304	PIK3R1
6	Signaling events mediated by the Hedgehog family(N)	0.002	23	1	0.0213	0.0304	PIK3R1
6	corticosteroids and cardioprotection(B)	0.002	24	1	0.0222	0.0304	PIK3R1
6	Ephrin B reverse signaling(N)	0.002	24	1	0.0222	0.0304	PIK3R1
6	skeletal muscle hypertrophy is regulated via akt-mtor pathway(B)	0.002	24	1	0.0222	0.0304	PIK3R1
6	mtor signaling pathway(B)	0.002	24	1	0.0222	0.0304	PIK3R1
6	Hypoxia response via HIF activation(P)	0.002	24	1	0.0222	0.0304	PIK3R1
6	transcription factor creb and its extracellular signals(B)	0.002	24	1	0.0222	0.0304	PIK3R1
6	VEGFR3 signaling in lymphatic endothelium(N)	0.0021	25	1	0.0231	0.0304	PIK3R1
6	S1P3 pathway(N)	0.0021	25	1	0.0231	0.0304	PDGFRB
6	Signaling by NTRK2 (TRKB)(R)	0.0021	25	1	0.0231	0.0304	PIK3R1
6	fc epsilon receptor i signaling in mast cells(B)	0.0021	25	1	0.0231	0.0304	PIK3R1
6	tpo signaling pathway(B)	0.0021	25	1	0.0231	0.0304	PIK3R1
6	Signaling by Erythropoietin(R)	0.0021	25	1	0.0231	0.0304	PIK3R1
6	Nongenotropic Androgen signaling(N)	0.0021	25	1	0.0231	0.0304	PIK3R1
6	ras-independent pathway in nk cell-mediated cytotoxicity(B)	0.0021	25	1	0.0231	0.0304	PIK3R1
6	S1P2 pathway(N)	0.0022	26	1	0.024	0.0304	PIK3R1
6	bioactive peptide induced signaling pathway(B)	0.0022	26	1	0.024	0.0304	PIK3R1
6	pdgf signaling pathway(B)	0.0022	26	1	0.024	0.0304	PIK3R1
6	DNA Damage/Telomere Stress Induced Senescence(R)	0.0023	27	1	0.025	0.0304	RB1
6	thrombin signaling and protease-activated receptors(B)	0.0023	27	1	0.025	0.0304	PIK3R1
6	VEGFR1 specific signals(N)	0.0023	27	1	0.025	0.0304	PIK3R1
6	IL3-mediated signaling events(N)	0.0023	27	1	0.025	0.0304	PIK3R1
6	role of erbb2 in signal transduction and oncology(B)	0.0024	28	1	0.0259	0.0304	PIK3R1
6	Reelin signaling pathway(N)	0.0024	28	1	0.0259	0.0304	PIK3R1
6	IL2 signaling events mediated by STAT5(N)	0.0024	28	1	0.0259	0.0304	PIK3R1
6	vegf hypoxia and angiogenesis(B)	0.0024	28	1	0.0259	0.0304	PIK3R1
6	Osteopontin-mediated events(N)	0.0025	29	1	0.0268	0.0304	PIK3R1
6	Nucleosome assembly(R)	0.0025	29	1	0.0268	0.0304	NPM1
6	Regulation of CDC42 activity(N)	0.0026	30	1	0.0277	0.0304	APC
6	IGF1 pathway(N)	0.0026	30	1	0.0277	0.0304	PIK3R1
6	GPVI-mediated activation cascade(R)	0.0026	30	1	0.0277	0.0304	PIK3R1
6	erk and pi-3 kinase are necessary for collagen binding in corneal epithelia(B)	0.0026	30	1	0.0277	0.0304	PIK3R1
6	phospholipids as signalling intermediaries(B)	0.0026	31	1	0.0286	0.0304	PIK3R1
6	trefoil factors initiate mucosal healing(B)	0.0026	31	1	0.0286	0.0304	PIK3R1
6	Netrin-mediated signaling events(N)	0.0027	32	1	0.0295	0.0304	PIK3R1
6	Cytokine-cytokine receptor interaction(K)	0.025	294	2	0.0296	0.0304	CSF1R,IL7R
6	N-cadherin signaling events(N)	0.0028	33	1	0.0304	0.0304	PIK3R1
6	Oncogene Induced Senescence(R)	0.0028	33	1	0.0304	0.0304	RB1
6	EPO signaling pathway(N)	0.0028	33	1	0.0304	0.0304	PIK3R1
6	actions of nitric oxide in the heart(B)	0.0028	33	1	0.0304	0.0304	PIK3R1
6	IL1-mediated signaling events(N)	0.0029	34	1	0.0313	0.0313	PIK3R1
6	a6b1 and a6b4 Integrin signaling(N)	0.003	35	1	0.0322	0.0322	PIK3R1
6	mechanism of gene regulation by peroxisome proliferators via ppara(B)	0.003	35	1	0.0322	0.0322	RB1
6	IL2 signaling events mediated by PI3K(N)	0.003	35	1	0.0322	0.0322	PIK3R1
6	Trk receptor signaling mediated by PI3K and PLC-gamma(N)	0.0031	36	1	0.0332	0.0332	PIK3R1
6	inactivation of gsk3 by akt causes accumulation of b-catenin in alveolar macrophages(B)	0.0031	36	1	0.0332	0.0332	PIK3R1
6	RET signaling(R)	0.0031	36	1	0.0332	0.0332	PIK3R1
6	E-cadherin signaling in the nascent adherens junction(N)	0.0031	36	1	0.0332	0.0332	PIK3R1
6	Aldosterone-regulated sodium reabsorption(K)	0.0031	37	1	0.0341	0.0341	PIK3R1
6	rac1 cell motility signaling pathway(B)	0.0031	37	1	0.0341	0.0341	PIK3R1
6	GMCSF-mediated signaling events(N)	0.0031	37	1	0.0341	0.0341	PIK3R1
6	IL23-mediated signaling events(N)	0.0031	37	1	0.0341	0.0341	PIK3R1
6	Interleukin-3, Interleukin-5 and GM-CSF signaling(R)	0.0032	38	1	0.035	0.035	PIK3R1
6	Primary immunodeficiency(K)	0.0032	38	1	0.035	0.035	IL7R
6	EPHB forward signaling(N)	0.0032	38	1	0.035	0.035	PIK3R1
6	nfat and hypertrophy of the heart (B)	0.0032	38	1	0.035	0.035	PIK3R1
6	Signaling events regulated by Ret tyrosine kinase(N)	0.0033	39	1	0.0359	0.0359	PIK3R1
6	Signaling by FGFR3(R)	0.0034	40	1	0.0368	0.0368	PIK3R1
6	IFN-gamma pathway(N)	0.0034	40	1	0.0368	0.0368	PIK3R1
6	Aurora B signaling(N)	0.0034	40	1	0.0368	0.0368	NPM1
6	Interleukin-2 family signaling(R)	0.0034	40	1	0.0368	0.0368	PIK3R1
6	FOXM1 transcription factor network(N)	0.0035	41	1	0.0377	0.0377	RB1
6	Bladder cancer(K)	0.0035	41	1	0.0377	0.0377	RB1
6	Signaling by SCF-KIT(R)	0.0035	41	1	0.0377	0.0377	PIK3R1
6	Plasma membrane estrogen receptor signaling(N)	0.0036	42	1	0.0386	0.0386	PIK3R1
6	Urokinase-type plasminogen activator (uPA) and uPAR-mediated signaling(N)	0.0036	42	1	0.0386	0.0386	PDGFRB
6	Signaling by ERBB2(R)	0.0037	43	1	0.0395	0.0395	PIK3R1
6	Beta3 integrin cell surface interactions(N)	0.0037	43	1	0.0395	0.0395	PDGFRB
6	PAR1-mediated thrombin signaling events(N)	0.0037	43	1	0.0395	0.0395	PIK3R1
6	DAP12 interactions(R)	0.0037	44	1	0.0404	0.0404	PIK3R1
6	Presenilin action in Notch and Wnt signaling(N)	0.0038	45	1	0.0413	0.0413	APC
6	Insulin Pathway(N)	0.0038	45	1	0.0413	0.0413	PIK3R1
6	Type II diabetes mellitus(K)	0.0039	46	1	0.0422	0.0422	PIK3R1
6	Carbohydrate digestion and absorption(K)	0.004	47	1	0.0431	0.0431	PIK3R1
6	Signaling by EGFR(R)	0.004	47	1	0.0431	0.0431	PIK3R1
6	Apoptotic execution phase(R)	0.004	47	1	0.0431	0.0431	APC
6	Notch-mediated HES/HEY network(N)	0.004	47	1	0.0431	0.0431	RB1
6	IL6-mediated signaling events(N)	0.004	47	1	0.0431	0.0431	PIK3R1
6	Ceramide signaling pathway(N)	0.0041	48	1	0.044	0.044	RB1
6	t cell receptor signaling pathway(B)	0.0042	49	1	0.0449	0.0449	PIK3R1
6	Signaling by FGFR1(R)	0.0042	49	1	0.0449	0.0449	PIK3R1
6	Angiopoietin receptor Tie2-mediated signaling(N)	0.0043	50	1	0.0458	0.0458	PIK3R1
6	Signaling events mediated by Stem cell factor receptor (c-Kit)(N)	0.0044	52	1	0.0476	0.0476	PIK3R1
6	Signaling by MET(R)	0.0044	52	1	0.0476	0.0476	PIK3R1
6	RNA Polymerase II Transcription(R)	0.0775	911	3	0.0478	0.0478	RB1,CSF1R,NPM1
6	IL2-mediated signaling events(N)	0.0046	54	1	0.0494	0.0494	PIK3R1
6	Regulation of lipolysis in adipocytes(K)	0.0047	55	1	0.0503	0.0503	PIK3R1
6	Signaling by ERBB4(R)	0.0048	57	1	0.052	0.052	PIK3R1
6	ATF-2 transcription factor network(N)	0.0049	58	1	0.0529	0.0529	RB1
6	VEGF signaling pathway(K)	0.005	59	1	0.0538	0.0538	PIK3R1
6	Validated targets of C-MYC transcriptional repression(N)	0.0051	60	1	0.0547	0.0547	PDGFRB
6	Neurotrophic factor-mediated Trk receptor signaling(N)	0.0051	60	1	0.0547	0.0547	PIK3R1
6	Signaling events mediated by focal adhesion kinase(N)	0.0051	60	1	0.0547	0.0547	PIK3R1
6	Fc-epsilon receptor I signaling in mast cells(N)	0.0053	62	1	0.0565	0.0565	PIK3R1
6	Longevity regulating pathway - multiple species(K)	0.0053	62	1	0.0565	0.0565	PIK3R1
6	Costimulation by the CD28 family(R)	0.0054	63	1	0.0574	0.0574	PIK3R1
6	Basal cell carcinoma(K)	0.0054	63	1	0.0574	0.0574	APC
6	Signaling events mediated by VEGFR1 and VEGFR2(N)	0.0054	63	1	0.0574	0.0574	PIK3R1
6	LPA receptor mediated events(N)	0.0054	63	1	0.0574	0.0574	PIK3R1
6	IL4-mediated signaling events(N)	0.0054	64	1	0.0583	0.0583	PIK3R1
6	GnRH secretion(K)	0.0054	64	1	0.0583	0.0583	PIK3R1
6	Regulation of retinoblastoma protein(N)	0.0054	64	1	0.0583	0.0583	RB1
6	BCR signaling pathway(N)	0.0055	65	1	0.0591	0.0591	PIK3R1
6	HIF-1-alpha transcription factor network(N)	0.0056	66	1	0.06	0.06	NPM1
6	PI Metabolism(R)	0.0058	68	1	0.0618	0.0618	PIK3R1
6	Mitotic Prophase(R)	0.0058	68	1	0.0618	0.0618	RB1
6	E2F transcription factor network(N)	0.0058	68	1	0.0618	0.0618	RB1
6	Fc epsilon RI signaling pathway(K)	0.0058	68	1	0.0618	0.0618	PIK3R1
6	Renal cell carcinoma(K)	0.0059	69	1	0.0627	0.0627	PIK3R1
6	p75(NTR)-mediated signaling(N)	0.0059	69	1	0.0627	0.0627	PIK3R1
6	Prolactin signaling pathway(K)	0.006	70	1	0.0636	0.0636	PIK3R1
6	Degradation of beta-catenin by the destruction complex(R)	0.006	71	1	0.0644	0.0644	APC
6	Signaling by FGFR2(R)	0.006	71	1	0.0644	0.0644	PIK3R1
6	Signaling by NTRK1 (TRKA)(R)	0.0062	73	1	0.0662	0.0662	PIK3R1
6	Bacterial invasion of epithelial cells(K)	0.0062	73	1	0.0662	0.0662	PIK3R1
6	Platinum drug resistance(K)	0.0062	73	1	0.0662	0.0662	PIK3R1
6	Validated targets of C-MYC transcriptional activation(N)	0.0065	76	1	0.0688	0.0688	NPM1
6	p73 transcription factor network(N)	0.0065	77	1	0.0697	0.0697	RB1
6	Regulation of nuclear beta catenin signaling and target gene transcription(N)	0.0068	80	1	0.0723	0.0723	APC
6	T cell activation(P)	0.0069	81	1	0.0732	0.0732	PIK3R1
6	B cell receptor signaling pathway(K)	0.007	82	1	0.0741	0.0741	PIK3R1
6	C-MYB transcription factor network(N)	0.007	82	1	0.0741	0.0741	CSF1R
6	Transcriptional regulation of white adipocyte differentiation(R)	0.0071	84	1	0.0758	0.0758	EBF1
6	ErbB signaling pathway(K)	0.0072	85	1	0.0767	0.0767	PIK3R1
6	Gap junction(K)	0.0075	88	1	0.0793	0.0793	PDGFRB
6	Longevity regulating pathway(K)	0.0076	89	1	0.0802	0.0802	PIK3R1
6	PD-L1 expression and PD-1 checkpoint pathway in cancer(K)	0.0076	89	1	0.0802	0.0802	PIK3R1
6	FGF signaling pathway(P)	0.0078	92	1	0.0828	0.0828	FGFR4
6	Fc gamma R-mediated phagocytosis(K)	0.0079	93	1	0.0836	0.0836	PIK3R1
6	Signaling by VEGF(R)	0.008	94	1	0.0845	0.0845	PIK3R1
6	Spinocerebellar ataxia(K)	0.0083	98	1	0.0879	0.0879	PIK3R1
6	Phosphatidylinositol signaling system(K)	0.0084	99	1	0.0888	0.0888	PIK3R1
6	Progesterone-mediated oocyte maturation(K)	0.0084	99	1	0.0888	0.0888	PIK3R1
6	Viral protein interaction with cytokine and cytokine receptor(K)	0.0085	100	1	0.0896	0.0896	CSF1R
6	Inflammatory mediator regulation of TRP channels(K)	0.0085	100	1	0.0896	0.0896	PIK3R1
6	AGE-RAGE signaling pathway in diabetic complications(K)	0.0085	100	1	0.0896	0.0896	PIK3R1
6	Amoebiasis(K)	0.0087	102	1	0.0914	0.0914	PIK3R1
6	Chagas disease (American trypanosomiasis)(K)	0.0087	102	1	0.0914	0.0914	PIK3R1
6	Toll-like receptor signaling pathway(K)	0.0088	104	1	0.0931	0.0931	PIK3R1
6	C-type lectin receptor signaling pathway(K)	0.0088	104	1	0.0931	0.0931	PIK3R1
6	T cell receptor signaling pathway(K)	0.0088	104	1	0.0931	0.0931	PIK3R1
6	Insulin resistance(K)	0.0092	108	1	0.0965	0.0965	PIK3R1
6	HIF-1 signaling pathway(K)	0.0093	109	1	0.0973	0.0973	PIK3R1
6	Interleukin-4 and Interleukin-13 signaling(R)	0.0094	111	1	0.099	0.099	PIK3R1
6	Cholinergic synapse(K)	0.0095	112	1	0.0999	0.0999	PIK3R1
6	Leukocyte transendothelial migration(K)	0.0095	112	1	0.0999	0.0999	PIK3R1
6	TNF signaling pathway(K)	0.0095	112	1	0.0999	0.0999	PIK3R1
6	Growth hormone synthesis, secretion and action(K)	0.0101	119	1	0.1058	0.1058	PIK3R1
6	Sphingolipid signaling pathway(K)	0.0101	119	1	0.1058	0.1058	PIK3R1
6	Neurotrophin signaling pathway(K)	0.0101	119	1	0.1058	0.1058	PIK3R1
6	Thyroid hormone signaling pathway(K)	0.0101	119	1	0.1058	0.1058	PIK3R1
6	AMPK signaling pathway(K)	0.0102	120	1	0.1067	0.1067	PIK3R1
6	Yersinia infection(K)	0.0102	120	1	0.1067	0.1067	PIK3R1
6	PDGFR-beta signaling pathway(N)	0.0102	120	1	0.1067	0.1067	PDGFRB
6	Platelet activation(K)	0.0105	124	1	0.11	0.11	PIK3R1
6	Cell cycle(K)	0.0105	124	1	0.11	0.11	RB1
6	TCR signaling(R)	0.0105	124	1	0.11	0.11	PIK3R1
6	Clathrin-mediated endocytosis(R)	0.0105	124	1	0.11	0.11	IL7R
6	Relaxin signaling pathway(K)	0.011	129	1	0.1142	0.1142	PIK3R1
6	Natural killer cell mediated cytotoxicity(K)	0.0111	131	1	0.1159	0.1159	PIK3R1
6	Mitotic G1 phase and G1/S transition(R)	0.0114	134	1	0.1184	0.1184	RB1
6	Apoptosis(K)	0.0116	136	1	0.1201	0.1201	PIK3R1
6	Insulin signaling pathway(K)	0.0116	137	1	0.1209	0.1209	PIK3R1
6	Autophagy - animal(K)	0.0116	137	1	0.1209	0.1209	PIK3R1
6	Estrogen signaling pathway(K)	0.0117	138	1	0.1217	0.1217	PIK3R1
6	ESR-mediated signaling(R)	0.0117	138	1	0.1217	0.1217	PIK3R1
6	Measles(K)	0.0117	138	1	0.1217	0.1217	PIK3R1
6	Fluid shear stress and atherosclerosis(K)	0.0118	139	1	0.1226	0.1226	PIK3R1
6	Non-alcoholic fatty liver disease (NAFLD)(K)	0.0127	149	1	0.1308	0.1308	PIK3R1
6	mTOR signaling pathway(K)	0.013	153	1	0.1341	0.1341	PIK3R1
6	Hippo signaling pathway(K)	0.0131	154	1	0.135	0.135	APC
6	S Phase(R)	0.0133	156	1	0.1366	0.1366	RB1
6	Integrin signalling pathway(P)	0.0134	158	1	0.1382	0.1382	PIK3R1
6	Wnt signaling pathway(K)	0.0136	160	1	0.1399	0.1399	APC
6	TCF dependent signaling in response to WNT(R)	0.0136	160	1	0.1399	0.1399	APC
6	Fcgamma receptor (FCGR) dependent phagocytosis(R)	0.0136	160	1	0.1399	0.1399	PIK3R1
6	Influenza A(K)	0.0145	170	1	0.148	0.148	PIK3R1
6	Signaling by the B Cell Receptor (BCR)(R)	0.0145	171	1	0.1488	0.1488	PIK3R1
6	SUMOylation(R)	0.0149	175	1	0.152	0.152	NPM1
6	Axon guidance(K)	0.0154	181	1	0.1568	0.1568	PIK3R1
6	Chemokine signaling pathway(K)	0.0161	189	1	0.1632	0.1632	PIK3R1
6	Calcium signaling pathway(K)	0.0164	193	1	0.1664	0.1664	PDGFRB
6	G alpha (q) signalling events(R)	0.0166	195	1	0.168	0.168	PIK3R1
6	Proteoglycans in cancer(K)	0.0173	204	1	0.1751	0.1751	PIK3R1
6	Fc epsilon receptor (FCERI) signaling(R)	0.0179	210	1	0.1798	0.1798	PIK3R1
6	Cell surface interactions at the vascular wall(R)	0.0179	211	1	0.1805	0.1805	PIK3R1
6	Human immunodeficiency virus 1 infection(K)	0.018	212	1	0.1813	0.1813	PIK3R1
6	cAMP signaling pathway(K)	0.0184	216	1	0.1844	0.1844	PIK3R1
6	Shigellosis(K)	0.0201	236	1	0.1998	0.1998	PIK3R1
6	Endocytosis(K)	0.0212	249	1	0.2097	0.2097	FGFR4
6	Wnt signaling pathway(P)	0.0231	272	1	0.2269	0.2269	APC
7	Central carbon metabolism in cancer(K)	0.0059	69	4	8.1358e-08	7.6477e-06	PDGFRA,IDH1,KIT,FGFR3
7	MAPK signaling pathway(K)	0.0251	295	5	5.2166e-07	2.4518e-05	PDGFRA,ERBB4,KIT,KDR,FGFR3
7	PI3K-Akt signaling pathway(K)	0.0301	354	5	1.2815e-06	3.9727e-05	PDGFRA,ERBB4,KIT,KDR,FGFR3
7	RAF/MAP kinase cascade(R)	0.0173	204	4	5.9902e-06	0.00010937	PDGFRA,ERBB4,KIT,FGFR3
7	Rap1 signaling pathway(K)	0.0179	210	4	6.7156e-06	0.00010937	PDGFRA,KIT,KDR,FGFR3
7	FLT3 Signaling(R)	0.0189	222	4	8.3595e-06	0.00010937	PDGFRA,ERBB4,KIT,FGFR3
7	PIP3 activates AKT signaling(R)	0.0195	229	4	9.4465e-06	0.00010937	PDGFRA,ERBB4,KIT,FGFR3
7	Ras signaling pathway(K)	0.0197	232	4	9.9431e-06	0.00010937	PDGFRA,KIT,KDR,FGFR3
7	EGFR tyrosine kinase inhibitor resistance(K)	0.0067	79	3	1.6545e-05	0.00016545	PDGFRA,KDR,FGFR3
7	Angiogenesis(P)	0.0056	66	2	0.00086204	0.0077584	PDGFRA,KDR
7	TET1,2,3 and TDG demethylate DNA(R)	0.0003	4	1	0.0027174	0.0217	TET2
7	PDGF receptor signaling network(N)	0.0005	6	1	0.0040737	0.026	PDGFRA
7	Phospholipase D signaling pathway(K)	0.0126	148	2	0.0042153	0.026	PDGFRA,KIT
7	Pathways in cancer(K)	0.0451	531	3	0.004341	0.026	PDGFRA,KIT,FGFR3
7	VEGF and VEGFR signaling network(N)	0.0009	10	1	0.0067814	0.0315	KDR
7	Calcium signaling pathway(K)	0.0164	193	2	0.0070591	0.0315	PDGFRA,ERBB4
7	Focal adhesion(K)	0.0169	199	2	0.0074895	0.0315	PDGFRA,KDR
7	Proteoglycans in cancer(K)	0.0173	204	2	0.0078571	0.0315	ERBB4,KDR
7	trka receptor signaling pathway(B)	0.001	12	1	0.0081328	0.0315	PDGFRA
7	Regulation of actin cytoskeleton(K)	0.0181	213	2	0.0085394	0.0315	PDGFRA,FGFR3
7	multiple antiapoptotic pathways from igf-1r signaling lead to bad phosphorylation(B)	0.0011	13	1	0.0088079	0.0315	PDGFRA
7	ErbB receptor signaling network(N)	0.0013	15	1	0.0102	0.0315	ERBB4
7	role of pi3k subunit p85 in regulation of actin organization and cell migration(B)	0.0014	16	1	0.0108	0.0315	PDGFRA
7	Endocytosis(K)	0.0212	249	2	0.0115	0.0315	PDGFRA,FGFR3
7	VEGF signaling pathway(P)	0.0015	18	1	0.0122	0.0315	KDR
7	Metabolism of cofactors(R)	0.0015	18	1	0.0122	0.0315	IDH1
7	2-Oxocarboxylic acid metabolism(K)	0.0015	18	1	0.0122	0.0315	IDH1
7	S1P1 pathway(N)	0.0016	19	1	0.0129	0.0315	KDR
7	egf signaling pathway(B)	0.0018	21	1	0.0142	0.0315	PDGFRA
7	igf-1 signaling pathway(B)	0.0018	21	1	0.0142	0.0315	PDGFRA
7	PDGFR-alpha signaling pathway(N)	0.0018	21	1	0.0142	0.0315	PDGFRA
7	C-MYC pathway(N)	0.0021	25	1	0.0169	0.0315	FBXW7
7	MicroRNAs in cancer(K)	0.0264	310	2	0.0175	0.0315	PDGFRA,FGFR3
7	vegf hypoxia and angiogenesis(B)	0.0024	28	1	0.0189	0.0315	KDR
7	role of erbb2 in signal transduction and oncology(B)	0.0024	28	1	0.0189	0.0315	ERBB4
7	ErbB4 signaling events(N)	0.0024	28	1	0.0189	0.0315	ERBB4
7	Citrate cycle (TCA cycle)(K)	0.0026	30	1	0.0202	0.0315	IDH1
7	actions of nitric oxide in the heart(B)	0.0028	33	1	0.0222	0.0315	KDR
7	HIF-2-alpha transcription factor network(N)	0.0028	33	1	0.0222	0.0315	KDR
7	Signaling events mediated by TCPTP(N)	0.003	35	1	0.0236	0.0315	KDR
7	Signaling by FGFR3(R)	0.0034	40	1	0.0269	0.0315	FGFR3
7	Bladder cancer(K)	0.0035	41	1	0.0275	0.0315	FGFR3
7	Signaling by SCF-KIT(R)	0.0035	41	1	0.0275	0.0315	KIT
7	Signaling by ERBB2(R)	0.0037	43	1	0.0289	0.0315	ERBB4
7	Beta3 integrin cell surface interactions(N)	0.0037	43	1	0.0289	0.0315	KDR
7	Validated transcriptional targets of deltaNp63 isoforms(N)	0.0038	45	1	0.0302	0.0315	FBXW7
7	FGF signaling pathway(N)	0.004	47	1	0.0315	0.0315	FGFR3
7	Notch-mediated HES/HEY network(N)	0.004	47	1	0.0315	0.0315	KDR
7	Integrins in angiogenesis(N)	0.004	47	1	0.0315	0.0315	KDR
7	SHP2 signaling(N)	0.0043	51	1	0.0342	0.0342	KDR
7	Signaling by PDGF(R)	0.0043	51	1	0.0342	0.0342	PDGFRA
7	Signaling by PTK6(R)	0.0043	51	1	0.0342	0.0342	ERBB4
7	Signaling events mediated by Stem cell factor receptor (c-Kit)(N)	0.0044	52	1	0.0348	0.0348	KIT
7	Signaling by Type 1 Insulin-like Growth Factor 1 Receptor (IGF1R)(R)	0.0046	54	1	0.0361	0.0361	FGFR3
7	Glutathione metabolism(K)	0.0048	56	1	0.0375	0.0375	IDH1
7	Signaling by ERBB4(R)	0.0048	57	1	0.0381	0.0381	ERBB4
7	ATF-2 transcription factor network(N)	0.0049	58	1	0.0388	0.0388	PDGFRA
7	VEGF signaling pathway(K)	0.005	59	1	0.0394	0.0394	KDR
7	Signaling by NOTCH1(R)	0.0051	60	1	0.0401	0.0401	FBXW7
7	Peroxisomal protein import(R)	0.0054	63	1	0.0421	0.0421	IDH1
7	Signaling events mediated by VEGFR1 and VEGFR2(N)	0.0054	63	1	0.0421	0.0421	KDR
7	Acute myeloid leukemia(K)	0.0057	67	1	0.0447	0.0447	KIT
7	Melanoma(K)	0.0061	72	1	0.0479	0.0479	PDGFRA
7	Glioma(K)	0.0064	75	1	0.0499	0.0499	PDGFRA
7	Biosynthesis of amino acids(K)	0.0064	75	1	0.0499	0.0499	IDH1
7	Signaling by Insulin receptor(R)	0.0065	77	1	0.0512	0.0512	FGFR3
7	Signaling by NOTCH4(R)	0.0068	80	1	0.0531	0.0531	FBXW7
7	C-MYB transcription factor network(N)	0.007	82	1	0.0544	0.0544	KIT
7	EGF receptor signaling pathway(P)	0.007	82	1	0.0544	0.0544	ERBB4
7	Peroxisome(K)	0.0071	83	1	0.0551	0.0551	IDH1
7	ErbB signaling pathway(K)	0.0072	85	1	0.0564	0.0564	ERBB4
7	Gap junction(K)	0.0075	88	1	0.0583	0.0583	PDGFRA
7	FGF signaling pathway(P)	0.0078	92	1	0.0609	0.0609	FGFR3
7	Signaling by VEGF(R)	0.008	94	1	0.0622	0.0622	KDR
7	Prostate cancer(K)	0.0082	97	1	0.0641	0.0641	PDGFRA
7	Choline metabolism in cancer(K)	0.0083	98	1	0.0647	0.0647	PDGFRA
7	Hematopoietic cell lineage(K)	0.0084	99	1	0.0654	0.0654	KIT
7	Melanogenesis(K)	0.0086	101	1	0.0667	0.0667	KIT
7	Alzheimer disease-presenilin pathway(P)	0.0094	111	1	0.0731	0.0731	ERBB4
7	Carbon metabolism(K)	0.0099	117	1	0.0769	0.0769	IDH1
7	Ubiquitin mediated proteolysis(K)	0.0116	136	1	0.0888	0.0888	FBXW7
7	ESR-mediated signaling(R)	0.0117	138	1	0.0901	0.0901	ERBB4
7	Fluid shear stress and atherosclerosis(K)	0.0118	139	1	0.0907	0.0907	KDR
7	Signaling pathways regulating pluripotency of stem cells(K)	0.0119	140	1	0.0913	0.0913	FGFR3
7	Breast cancer(K)	0.0125	147	1	0.0957	0.0957	KIT
7	JAK-STAT signaling pathway(K)	0.0138	162	1	0.105	0.105	PDGFRA
7	Neurotransmitter receptors and postsynaptic signal transmission(R)	0.015	177	1	0.1142	0.1142	ERBB4
7	Class I MHC mediated antigen processing & presentation(R)	0.0162	191	1	0.1228	0.1228	FBXW7
7	RNA Polymerase II Transcription(R)	0.0775	911	2	0.1229	0.1229	FBXW7,KIT
7	Neddylation(R)	0.019	223	1	0.142	0.142	FBXW7
7	Human cytomegalovirus infection(K)	0.0191	225	1	0.1432	0.1432	PDGFRA
7	Extracellular matrix organization(R)	0.0223	262	1	0.1649	0.1649	KDR
8	cbl mediated ligand-induced downregulation of egf receptors pathway(B)	0.0006	7	1	0.0023784	0.0189	CBL
8	S1P4 pathway(N)	0.0012	14	1	0.0047526	0.0189	GNA13
8	PAR4-mediated thrombin signaling events(N)	0.0013	15	1	0.0050914	0.0189	GNA13
8	PRC2 methylates histones and DNA(R)	0.0014	17	1	0.0057688	0.0189	EED
8	Signal amplification(R)	0.0014	17	1	0.0057688	0.0189	GNA13
8	Thrombin signalling through proteinase activated receptors (PARs)(R)	0.0014	17	1	0.0057688	0.0189	GNA13
8	Sphingosine 1-phosphate (S1P) pathway(N)	0.0016	19	1	0.0064458	0.0189	GNA13
8	sprouty regulation of tyrosine kinase signals(B)	0.0016	19	1	0.0064458	0.0189	CBL
8	pkc-catalyzed phosphorylation of inhibitory phosphoprotein of myosin phosphatase(B)	0.0017	20	1	0.0067842	0.0189	GNA13
8	Interleukin-6 family signaling(R)	0.002	23	1	0.0077989	0.0189	CBL
8	S1P3 pathway(N)	0.0021	25	1	0.0084749	0.0189	GNA13
8	S1P2 pathway(N)	0.0022	26	1	0.0088128	0.0189	GNA13
8	thrombin signaling and protease-activated receptors(B)	0.0023	27	1	0.0091505	0.0189	GNA13
8	VEGFR1 specific signals(N)	0.0023	27	1	0.0091505	0.0189	CBL
8	IL8- and CXCR1-mediated signaling events(N)	0.0024	28	1	0.0094882	0.0189	CBL
8	EPHA forward signaling(N)	0.0026	31	1	0.0105	0.0189	CBL
8	EPO signaling pathway(N)	0.0028	33	1	0.0112	0.0189	CBL
8	Pathways in cancer(K)	0.0451	531	2	0.0115	0.0189	CBL,GNA13
8	IL8- and CXCR2-mediated signaling events(N)	0.0029	34	1	0.0115	0.0189	CBL
8	Internalization of ErbB1(N)	0.003	35	1	0.0118	0.0189	CBL
8	Interleukin-3, Interleukin-5 and GM-CSF signaling(R)	0.0032	38	1	0.0129	0.0189	CBL
8	Signaling by FGFR3(R)	0.0034	40	1	0.0135	0.0189	CBL
8	IFN-gamma pathway(N)	0.0034	40	1	0.0135	0.0189	CBL
8	Signaling by FGFR4(R)	0.0035	41	1	0.0139	0.0189	CBL
8	Signaling by SCF-KIT(R)	0.0035	41	1	0.0139	0.0189	CBL
8	Plasma membrane estrogen receptor signaling(N)	0.0036	42	1	0.0142	0.0189	GNA13
8	PAR1-mediated thrombin signaling events(N)	0.0037	43	1	0.0145	0.0189	GNA13
8	il-2 receptor beta chain in t cell activation(B)	0.0037	44	1	0.0149	0.0189	CBL
8	Insulin Pathway(N)	0.0038	45	1	0.0152	0.0189	CBL
8	Signaling by EGFR(R)	0.004	47	1	0.0159	0.0189	CBL
8	FGF signaling pathway(N)	0.004	47	1	0.0159	0.0189	CBL
8	Integrins in angiogenesis(N)	0.004	47	1	0.0159	0.0189	CBL
8	Posttranslational regulation of adherens junction stability and dissassembly(N)	0.0041	48	1	0.0162	0.0189	GNA13
8	Signaling by FGFR1(R)	0.0042	49	1	0.0166	0.0189	CBL
8	Signaling by PTK6(R)	0.0043	51	1	0.0172	0.0189	CBL
8	Signaling events mediated by Stem cell factor receptor (c-Kit)(N)	0.0044	52	1	0.0176	0.0189	CBL
8	Signaling by MET(R)	0.0044	52	1	0.0176	0.0189	CBL
8	Thromboxane A2 receptor signaling(N)	0.0046	54	1	0.0182	0.0189	GNA13
8	TCR signaling in na&#xef;ve CD8+ T cells(N)	0.0047	55	1	0.0186	0.0189	CBL
8	G alpha (12/13) signalling events(R)	0.0048	56	1	0.0189	0.0189	GNA13
8	p53 pathway(N)	0.0048	57	1	0.0192	0.0192	PPM1D
8	Long-term depression(K)	0.0051	60	1	0.0202	0.0202	GNA13
8	Fc-epsilon receptor I signaling in mast cells(N)	0.0053	62	1	0.0209	0.0209	CBL
8	Signaling events mediated by VEGFR1 and VEGFR2(N)	0.0054	63	1	0.0213	0.0213	CBL
8	LPA receptor mediated events(N)	0.0054	63	1	0.0213	0.0213	GNA13
8	IL4-mediated signaling events(N)	0.0054	64	1	0.0216	0.0216	CBL
8	Oxidative Stress Induced Senescence(R)	0.0056	66	1	0.0223	0.0223	EED
8	Activation of anterior HOX genes in hindbrain development during early embryogenesis(R)	0.0056	66	1	0.0223	0.0223	EED
8	TCR signaling in na&#xef;ve CD4+ T cells(N)	0.0058	68	1	0.0229	0.0229	CBL
8	CDC42 signaling events(N)	0.006	70	1	0.0236	0.0236	CBL
8	Signaling by FGFR2(R)	0.006	71	1	0.0239	0.0239	CBL
8	p53 signaling pathway(K)	0.0061	72	1	0.0243	0.0243	PPM1D
8	Signaling by TGF-beta Receptor Complex(R)	0.0062	73	1	0.0246	0.0246	CBL
8	Bacterial invasion of epithelial cells(K)	0.0062	73	1	0.0246	0.0246	CBL
8	Chronic myeloid leukemia(K)	0.0065	76	1	0.0256	0.0256	CBL
8	Signaling events mediated by Hepatocyte Growth Factor Receptor (c-Met)(N)	0.0068	80	1	0.0269	0.0269	CBL
8	CXCR4-mediated signaling events(N)	0.0069	81	1	0.0273	0.0273	GNA13
8	EGF receptor signaling pathway(P)	0.007	82	1	0.0276	0.0276	CBL
8	ErbB signaling pathway(K)	0.0072	85	1	0.0286	0.0286	CBL
8	p75 NTR receptor-mediated signalling(R)	0.0075	88	1	0.0296	0.0296	GNA13
8	RNA Polymerase II Transcription(R)	0.0775	911	2	0.0324	0.0324	EED,PPM1D
8	Parathyroid hormone synthesis, secretion and action(K)	0.009	106	1	0.0356	0.0356	GNA13
8	Sphingolipid signaling pathway(K)	0.0101	119	1	0.0399	0.0399	GNA13
8	PDGFR-beta signaling pathway(N)	0.0102	120	1	0.0402	0.0402	CBL
8	Platelet activation(K)	0.0105	124	1	0.0415	0.0415	GNA13
8	Clathrin-mediated endocytosis(R)	0.0105	124	1	0.0415	0.0415	CBL
8	Vascular smooth muscle contraction(K)	0.0112	132	1	0.0441	0.0441	GNA13
8	Ubiquitin mediated proteolysis(K)	0.0116	136	1	0.0455	0.0455	CBL
8	Apelin signaling pathway(K)	0.0116	137	1	0.0458	0.0458	GNA13
8	Insulin signaling pathway(K)	0.0116	137	1	0.0458	0.0458	CBL
8	Phospholipase D signaling pathway(K)	0.0126	148	1	0.0494	0.0494	GNA13
8	cGMP-PKG signaling pathway(K)	0.0142	167	1	0.0556	0.0556	GNA13
8	Pathogenic Escherichia coli infection(K)	0.0172	202	1	0.0669	0.0669	GNA13
8	Proteoglycans in cancer(K)	0.0173	204	1	0.0676	0.0676	CBL
8	Chromatin organization(R)	0.0177	208	1	0.0689	0.0689	EED
8	Regulation of actin cytoskeleton(K)	0.0181	213	1	0.0705	0.0705	GNA13
8	Human cytomegalovirus infection(K)	0.0191	225	1	0.0743	0.0743	GNA13
8	Endocytosis(K)	0.0212	249	1	0.082	0.082	CBL
8	Signaling by Rho GTPases(R)	0.0295	347	1	0.1129	0.1129	GNA13
9	Chronic myeloid leukemia(K)	0.0065	76	4	3.5486e-07	0.00014017	CDK4,MDM2,PTPN11,KRAS
9	ErbB2/ErbB3 signaling events(N)	0.0031	37	3	3.6742e-06	0.00048906	ERBB3,PTPN11,KRAS
9	Bladder cancer(K)	0.0035	41	3	4.9904e-06	0.00048906	CDK4,MDM2,KRAS
9	Signaling by SCF-KIT(R)	0.0035	41	3	4.9904e-06	0.00048906	PTPN11,KRAS,SH2B3
9	Signaling by PTK6(R)	0.0043	51	3	9.5621e-06	0.00073681	ERBB3,CDK4,KRAS
9	IL2-mediated signaling events(N)	0.0046	54	3	1.1335e-05	0.00073681	SOCS2,PTPN11,KRAS
9	Proteoglycans in cancer(K)	0.0173	204	4	1.7477e-05	0.0009787	ERBB3,MDM2,PTPN11,KRAS
9	Melanoma(K)	0.0061	72	3	2.6654e-05	0.0012937	CDK4,MDM2,KRAS
9	Glioma(K)	0.0064	75	3	3.0086e-05	0.0012937	CDK4,MDM2,KRAS
9	RNA Polymerase II Transcription(R)	0.0775	911	6	3.4466e-05	0.0013442	NCOR2,KMT2D,CDK4,MDM2,PTPN11,KRAS
9	p53 signaling pathway(B)	0.001	12	2	4.6585e-05	0.0016305	CDK4,MDM2
9	Endocrine resistance(K)	0.0082	97	3	6.4449e-05	0.00189	CDK4,MDM2,KRAS
9	telomeres telomerase cellular aging and immortality(B)	0.0013	15	2	7.2691e-05	0.00189	CDK4,KRAS
9	atm signaling pathway(B)	0.0013	15	2	7.2691e-05	0.00189	CDK4,MDM2
9	Interferon-gamma signaling pathway(P)	0.0013	15	2	7.2691e-05	0.00189	SOCS2,PTPN11
9	C-type lectin receptor signaling pathway(K)	0.0088	104	3	7.9184e-05	0.0019004	MDM2,PTPN11,KRAS
9	cell cycle: g2/m checkpoint(B)	0.0014	17	2	9.3282e-05	0.002121	CDK4,MDM2
9	cyclins and cell cycle regulation(B)	0.0016	19	2	0.00011642	0.002121	CDK4,PTPN11
9	fas signaling pathway (cd95)(B)	0.0016	19	2	0.00011642	0.002121	CDK4,PTPN11
9	tumor suppressor arf inhibits ribosomal biogenesis(B)	0.0016	19	2	0.00011642	0.002121	CDK4,MDM2
9	Neurotrophin signaling pathway(K)	0.0101	119	3	0.00011783	0.002121	PTPN11,KRAS,SH2B3
9	hypoxia and p53 in the cardiovascular system(B)	0.0017	20	2	0.00012894	0.0021313	CDK4,MDM2
9	cell cycle: g1/s check point(B)	0.0018	21	2	0.00014209	0.0021313	CDK4,PTPN11
9	igf-1 signaling pathway(B)	0.0018	21	2	0.00014209	0.0021313	CDK4,PTPN11
9	how progesterone initiates the oocyte maturation(B)	0.0018	21	2	0.00014209	0.0021313	CDK4,PTPN11
9	PI3K-Akt signaling pathway(K)	0.0301	354	4	0.00014892	0.0022339	ERBB3,CDK4,MDM2,KRAS
9	p53 pathway feedback loops 2(P)	0.002	24	2	0.00018533	0.0025946	MDM2,KRAS
9	Signaling by NTRK2 (TRKB)(R)	0.0021	25	2	0.000201	0.0026131	PTPN11,KRAS
9	ras-independent pathway in nk cell-mediated cytotoxicity(B)	0.0021	25	2	0.000201	0.0026131	CDK4,PTPN11
9	EGF receptor (ErbB1) signaling pathway(N)	0.0025	29	2	0.00026998	0.0033742	PTPN11,KRAS
9	Cellular senescence(K)	0.0136	160	3	0.00028118	0.0033742	CDK4,MDM2,KRAS
9	Oncogene Induced Senescence(R)	0.0028	33	2	0.00034896	0.0038386	CDK4,MDM2
9	EPO signaling pathway(N)	0.0028	33	2	0.00034896	0.0038386	PTPN11,SH2B3
9	GMCSF-mediated signaling events(N)	0.0031	37	2	0.00043789	0.0048168	PTPN11,KRAS
9	Signaling by FGFR3(R)	0.0034	40	2	0.00051108	0.0053671	PTPN11,KRAS
9	Signaling by FGFR4(R)	0.0035	41	2	0.00053671	0.0053671	PTPN11,KRAS
9	Epstein-Barr virus infection(K)	0.0171	201	3	0.00054728	0.0054411	NCOR2,CDK4,MDM2
9	Viral carcinogenesis(K)	0.0171	201	3	0.00054728	0.0054411	CDK4,MDM2,KRAS
9	Signaling by ERBB2(R)	0.0037	43	2	0.00058982	0.0054411	ERBB3,KRAS
9	Chromatin organization(R)	0.0177	208	3	0.00060457	0.0054411	NCOR2,KMT2D,CDK4
9	il-2 receptor beta chain in t cell activation(B)	0.0037	44	2	0.00061729	0.0055556	CDK4,PTPN11
9	Pathways in cancer(K)	0.0451	531	4	0.00070017	0.0057869	CDK4,MDM2,KRAS,GLI1
9	Signaling by EGFR(R)	0.004	47	2	0.00070338	0.0057869	PTPN11,KRAS
9	FLT3 Signaling(R)	0.0189	222	3	0.00073043	0.0057869	ERBB3,PTPN11,KRAS
9	Human cytomegalovirus infection(K)	0.0191	225	3	0.00075942	0.0057869	CDK4,MDM2,KRAS
9	Signaling by FGFR1(R)	0.0042	49	2	0.00076382	0.0057869	PTPN11,KRAS
9	t cell receptor signaling pathway(B)	0.0042	49	2	0.00076382	0.0057869	CDK4,PTPN11
9	PIP3 activates AKT signaling(R)	0.0195	229	3	0.00079921	0.0057869	ERBB3,MDM2,PTPN11
9	Signaling by PDGF(R)	0.0043	51	2	0.0008267	0.0057869	PTPN11,KRAS
9	SHP2 signaling(N)	0.0043	51	2	0.0008267	0.0057869	PTPN11,KRAS
9	Signaling events mediated by Stem cell factor receptor (c-Kit)(N)	0.0044	52	2	0.00085904	0.0060133	PTPN11,SH2B3
9	Signaling by MET(R)	0.0044	52	2	0.00085904	0.0060133	PTPN11,KRAS
9	Signaling by Type 1 Insulin-like Growth Factor 1 Receptor (IGF1R)(R)	0.0046	54	2	0.00092555	0.0064789	PTPN11,KRAS
9	Signaling by ERBB4(R)	0.0048	57	2	0.0010298	0.0072089	ERBB3,KRAS
9	Neurotrophic factor-mediated Trk receptor signaling(N)	0.0051	60	2	0.0011396	0.0079769	PTPN11,KRAS
9	Oxidative Stress Induced Senescence(R)	0.0056	66	2	0.0013751	0.0082507	CDK4,MDM2
9	Non-small cell lung cancer(K)	0.0056	66	2	0.0013751	0.0082507	CDK4,KRAS
9	TCR signaling in na&#xef;ve CD4+ T cells(N)	0.0058	68	2	0.0014584	0.0087503	PTPN11,KRAS
9	Renal cell carcinoma(K)	0.0059	69	2	0.0015009	0.0090055	PTPN11,KRAS
9	Prolactin signaling pathway(K)	0.006	70	2	0.001544	0.0092642	SOCS2,KRAS
9	Signaling by FGFR2(R)	0.006	71	2	0.0015877	0.0095265	PTPN11,KRAS
9	p53 signaling pathway(K)	0.0061	72	2	0.001632	0.0097923	CDK4,MDM2
9	Pancreatic cancer(K)	0.0065	76	2	0.0018151	0.0097929	CDK4,KRAS
9	Signaling by Insulin receptor(R)	0.0065	77	2	0.0018624	0.0097929	PTPN11,KRAS
9	MicroRNAs in cancer(K)	0.0264	310	3	0.0019115	0.0097929	ERBB3,MDM2,KRAS
9	EGFR tyrosine kinase inhibitor resistance(K)	0.0067	79	2	0.0019586	0.0097929	ERBB3,KRAS
9	EGF receptor signaling pathway(P)	0.007	82	2	0.0021073	0.0105	ERBB3,KRAS
9	Transcriptional regulation of white adipocyte differentiation(R)	0.0071	84	2	0.0022093	0.011	NCOR2,CDK4
9	ErbB signaling pathway(K)	0.0072	85	2	0.0022612	0.0113	ERBB3,KRAS
9	Human papillomavirus infection(K)	0.0281	330	3	0.0022851	0.0114	CDK4,MDM2,KRAS
9	PD-L1 expression and PD-1 checkpoint pathway in cancer(K)	0.0076	89	2	0.0024746	0.0124	PTPN11,KRAS
9	ionomycin and phorbal ester signaling pathway(B)	0.0003	3	1	0.0025477	0.0127	CDK4
9	FGF signaling pathway(P)	0.0078	92	2	0.0026406	0.0132	PTPN11,KRAS
9	Prostate cancer(K)	0.0082	97	2	0.0029288	0.0146	MDM2,KRAS
9	AGE-RAGE signaling pathway in diabetic complications(K)	0.0085	100	2	0.0031085	0.0155	CDK4,KRAS
9	T cell receptor signaling pathway(K)	0.0088	104	2	0.0033561	0.0168	CDK4,KRAS
9	phospholipase c signaling pathway(B)	0.0003	4	1	0.0033956	0.017	CDK4
9	fosb gene expression and drug abuse(B)	0.0003	4	1	0.0033956	0.017	CDK4
9	Insulin/IGF pathway-protein kinase B signaling cascade(P)	0.0004	5	1	0.0042429	0.017	MDM2
9	cyclin e destruction pathway(B)	0.0004	5	1	0.0042429	0.017	CDK4
9	Thyroid hormone signaling pathway(K)	0.0101	119	2	0.0043642	0.0175	MDM2,KRAS
9	Growth hormone synthesis, secretion and action(K)	0.0101	119	2	0.0043642	0.0175	SOCS2,KRAS
9	PDGFR-beta signaling pathway(N)	0.0102	120	2	0.0044358	0.0177	PTPN11,KRAS
9	Cell cycle(K)	0.0105	124	2	0.0047279	0.0189	CDK4,MDM2
9	P53 pathway feedback loops 1(P)	0.0005	6	1	0.0050895	0.0202	MDM2
9	e2f1 destruction pathway(B)	0.0005	6	1	0.0050895	0.0202	CDK4
9	regulation of p27 phosphorylation during cell cycle progression(B)	0.0005	6	1	0.0050895	0.0202	CDK4
9	cell to cell adhesion signaling(B)	0.0005	6	1	0.0050895	0.0202	PTPN11
9	cdc25 and chk1 regulatory pathway in response to dna damage(B)	0.0005	6	1	0.0050895	0.0202	CDK4
9	Natural killer cell mediated cytotoxicity(K)	0.0111	131	2	0.00526	0.0202	PTPN11,KRAS
9	FoxO signaling pathway(K)	0.0111	131	2	0.00526	0.0202	MDM2,KRAS
9	Insulin signaling pathway(K)	0.0116	137	2	0.0057372	0.0202	SOCS2,KRAS
9	deregulation of cdk5 in alzheimers disease(B)	0.0006	7	1	0.0059355	0.0202	CDK4
9	Breast cancer(K)	0.0125	147	2	0.0065754	0.0202	CDK4,KRAS
9	Phospholipase D signaling pathway(K)	0.0126	148	2	0.0066622	0.0202	PTPN11,KRAS
9	sonic hedgehog receptor ptc1 regulates cell cycle(B)	0.0007	8	1	0.0067808	0.0202	CDK4
9	tsp-1 induced apoptosis in microvascular endothelial cell(B)	0.0007	8	1	0.0067808	0.0202	CDK4
9	Hepatitis C(K)	0.0132	155	2	0.0072841	0.0202	CDK4,KRAS
9	Cushing syndrome(K)	0.0132	155	2	0.0072841	0.0202	KMT2D,CDK4
9	sodd/tnfr1 signaling pathway(B)	0.0008	9	1	0.0076255	0.0202	CDK4
9	regulation of splicing through sam68(B)	0.0008	9	1	0.0076255	0.0202	CDK4
9	tnfr2 signaling pathway(B)	0.0008	9	1	0.0076255	0.0202	CDK4
9	JAK-STAT signaling pathway(K)	0.0138	162	2	0.0079316	0.0202	SOCS2,PTPN11
9	rho-selective guanine exchange factor akap13 mediates stress fiber formation(B)	0.0009	10	1	0.0084695	0.0202	CDK4
9	Hepatocellular carcinoma(K)	0.0143	168	2	0.0085068	0.0202	CDK4,KRAS
9	SUMOylation(R)	0.0149	175	2	0.0092012	0.0202	NCOR2,MDM2
9	Signaling by Leptin(R)	0.0009	11	1	0.0093129	0.0202	PTPN11
9	protein kinase a at the centrosome(B)	0.0009	11	1	0.0093129	0.0202	CDK4
9	rb tumor suppressor/checkpoint signaling in response to dna damage(B)	0.0009	11	1	0.0093129	0.0202	CDK4
9	Neurotransmitter receptors and postsynaptic signal transmission(R)	0.015	177	2	0.0094042	0.0202	MDM2,KRAS
9	Axon guidance(K)	0.0154	181	2	0.0098162	0.0202	PTPN11,KRAS
9	attenuation of gpcr signaling(B)	0.001	12	1	0.0102	0.0202	CDK4
9	regulation of eif2(B)	0.001	12	1	0.0102	0.0202	CDK4
9	epo signaling pathway(B)	0.001	12	1	0.0102	0.0202	PTPN11
9	insulin signaling pathway(B)	0.001	12	1	0.0102	0.0202	PTPN11
9	trka receptor signaling pathway(B)	0.001	12	1	0.0102	0.0202	CDK4
9	repression of pain sensation by the transcriptional regulator dream(B)	0.001	12	1	0.0102	0.0202	CDK4
9	estrogen responsive protein efp controls cell cycle and breast tumors growth(B)	0.001	12	1	0.0102	0.0202	CDK4
9	lck and fyn tyrosine kinases in initiation of tcr activation(B)	0.001	12	1	0.0102	0.0202	PTPN11
9	akap95 role in mitosis and chromosome dynamics(B)	0.001	12	1	0.0102	0.0202	CDK4
9	phospholipase c-epsilon pathway(B)	0.001	12	1	0.0102	0.0202	CDK4
9	Signal regulatory protein family interactions(R)	0.001	12	1	0.0102	0.0202	PTPN11
9	Kaposi sarcoma-associated herpesvirus infection(K)	0.0158	186	2	0.0103	0.0202	CDK4,KRAS
9	human cytomegalovirus and map kinase pathways(B)	0.0011	13	1	0.011	0.0202	CDK4
9	il 6 signaling pathway(B)	0.0011	13	1	0.011	0.0202	PTPN11
9	il 3 signaling pathway(B)	0.0011	13	1	0.011	0.0202	PTPN11
9	transcription regulation by methyltransferase of carm1(B)	0.0011	13	1	0.011	0.0202	CDK4
9	phosphorylation of mek1 by cdk5/p35 down regulates the map kinase pathway(B)	0.0011	13	1	0.011	0.0202	CDK4
9	il12 and stat4 dependent signaling pathway in th1 development(B)	0.0011	13	1	0.011	0.0202	CDK4
9	b cell survival pathway(B)	0.0011	13	1	0.011	0.0202	CDK4
9	il 4 signaling pathway(B)	0.0012	14	1	0.0118	0.0202	CDK4
9	the 41bb-dependent immune response(B)	0.0012	14	1	0.0118	0.0202	CDK4
9	IL5-mediated signaling events(N)	0.0012	14	1	0.0118	0.0202	PTPN11
9	apoptotic signaling in response to dna damage(B)	0.0012	14	1	0.0118	0.0202	CDK4
9	Ras signaling in the CD4+ TCR pathway(N)	0.0012	14	1	0.0118	0.0202	KRAS
9	sumoylation by ranbp2 regulates transcriptional repression(B)	0.0012	14	1	0.0118	0.0202	MDM2
9	RAF/MAP kinase cascade(R)	0.0173	204	2	0.0123	0.0202	ERBB3,KRAS
9	ErbB receptor signaling network(N)	0.0013	15	1	0.0127	0.0202	ERBB3
9	Prolactin receptor signaling(R)	0.0013	15	1	0.0127	0.0202	PTPN11
9	calcium signaling by hbx of hepatitis b virus(B)	0.0013	15	1	0.0127	0.0202	CDK4
9	Signaling by NTRK3 (TRKC)(R)	0.0013	15	1	0.0127	0.0202	KRAS
9	Sumoylation by RanBP2 regulates transcriptional repression(N)	0.0013	15	1	0.0127	0.0202	MDM2
9	aspirin blocks signaling pathway involved in platelet activation(B)	0.0013	15	1	0.0127	0.0202	CDK4
9	regulation of cell cycle progression by plk3(B)	0.0013	15	1	0.0127	0.0202	CDK4
9	Cell surface interactions at the vascular wall(R)	0.0179	211	2	0.0132	0.0202	PTPN11,KRAS
9	bone remodeling(B)	0.0014	16	1	0.0135	0.0202	CDK4
9	nerve growth factor pathway (ngf)(B)	0.0014	16	1	0.0135	0.0202	CDK4
9	RAF-independent MAPK1/3 activation(R)	0.0014	16	1	0.0135	0.0202	PTPN11
9	akt signaling pathway(B)	0.0014	16	1	0.0135	0.0202	CDK4
9	the igf-1 receptor and longevity(B)	0.0014	16	1	0.0135	0.0202	CDK4
9	role of nicotinic acetylcholine receptors in the regulation of apoptosis(B)	0.0014	16	1	0.0135	0.0202	CDK4
9	role of mal in rho-mediated activation of srf(B)	0.0014	16	1	0.0135	0.0202	CDK4
9	Human T-cell leukemia virus 1 infection(K)	0.0186	219	2	0.0141	0.0202	CDK4,KRAS
9	control of skeletal myogenesis by hdac and calcium/calmodulin-dependent kinase (camk)(B)	0.0014	17	1	0.0144	0.0202	CDK4
9	tnfr1 signaling pathway(B)	0.0014	17	1	0.0144	0.0202	CDK4
9	pten dependent cell cycle arrest and apoptosis(B)	0.0014	17	1	0.0144	0.0202	CDK4
9	phosphoinositides and their downstream targets(B)	0.0014	17	1	0.0144	0.0202	CDK4
9	gata3 participate in activating the th2 cytokine genes expression(B)	0.0014	17	1	0.0144	0.0202	CDK4
9	nitric oxide signaling pathway(B)	0.0014	17	1	0.0144	0.0202	CDK4
9	cdk regulation of dna replication(B)	0.0014	17	1	0.0144	0.0202	CDK4
9	map kinase inactivation of smrt corepressor(B)	0.0015	18	1	0.0152	0.0202	CDK4
9	Ras signaling pathway(K)	0.0197	232	2	0.0158	0.0202	PTPN11,KRAS
9	sprouty regulation of tyrosine kinase signals(B)	0.0016	19	1	0.016	0.0202	CDK4
9	tgf beta signaling pathway(B)	0.0016	19	1	0.016	0.0202	CDK4
9	cystic fibrosis transmembrane conductance regulator (cftr) and beta 2 adrenergic receptor (b2ar) pathway(B)	0.0016	19	1	0.016	0.0202	CDK4
9	tnf/stress related signaling(B)	0.0017	20	1	0.0169	0.0202	CDK4
9	role of brca1 brca2 and atr in cancer susceptibility(B)	0.0017	20	1	0.0169	0.0202	CDK4
9	lissencephaly gene (lis1) in neuronal migration and development(B)	0.0017	20	1	0.0169	0.0202	CDK4
9	regulation of bad phosphorylation(B)	0.0017	20	1	0.0169	0.0202	CDK4
9	egf signaling pathway(B)	0.0018	21	1	0.0177	0.0202	CDK4
9	induction of apoptosis through dr3 and dr4/5 death receptors(B)	0.0018	21	1	0.0177	0.0202	CDK4
9	Interleukin-20 family signaling(R)	0.0018	21	1	0.0177	0.0202	PTPN11
9	erk1/erk2 mapk signaling pathway(B)	0.0018	21	1	0.0177	0.0202	PTPN11
9	growth hormone signaling pathway(B)	0.0018	21	1	0.0177	0.0202	PTPN11
9	segmentation clock(B)	0.0018	21	1	0.0177	0.0202	CDK4
9	Notch signaling pathway(P)	0.0018	21	1	0.0177	0.0202	NCOR2
9	the co-stimulatory signal during t-cell activation(B)	0.0018	21	1	0.0177	0.0202	PTPN11
9	nf-kb signaling pathway(B)	0.0018	21	1	0.0177	0.0202	CDK4
9	regulation of ck1/cdk5 by type 1 glutamate receptors(B)	0.0018	21	1	0.0177	0.0202	CDK4
9	ctcf: first multivalent nuclear factor(B)	0.0019	22	1	0.0185	0.0202	MDM2
9	stathmin and breast cancer resistance to antimicrotubule agents(B)	0.0019	22	1	0.0185	0.0202	CDK4
9	ras signaling pathway(B)	0.0019	22	1	0.0185	0.0202	CDK4
9	inhibition of cellular proliferation by gleevec(B)	0.0019	22	1	0.0185	0.0202	CDK4
9	ccr3 signaling in eosinophils(B)	0.0019	22	1	0.0185	0.0202	CDK4
9	influence of ras and rho proteins on g1 to s transition(B)	0.0019	22	1	0.0185	0.0202	CDK4
9	Interleukin-7 signaling(R)	0.0019	22	1	0.0185	0.0202	SOCS2
9	signaling pathway from g-protein families(B)	0.0019	22	1	0.0185	0.0202	CDK4
9	links between pyk2 and map kinases(B)	0.002	23	1	0.0194	0.0202	CDK4
9	regulation of eif-4e and p70s6 kinase(B)	0.002	23	1	0.0194	0.0202	CDK4
9	Interleukin-6 family signaling(R)	0.002	23	1	0.0194	0.0202	PTPN11
9	role of erk5 in neuronal survival pathway(B)	0.002	23	1	0.0194	0.0202	CDK4
9	corticosteroids and cardioprotection(B)	0.002	24	1	0.0202	0.0202	CDK4
9	alk in cardiac myocytes(B)	0.002	24	1	0.0202	0.0202	CDK4
9	mtor signaling pathway(B)	0.002	24	1	0.0202	0.0202	CDK4
9	nfkb activation by nontypeable hemophilus influenzae(B)	0.002	24	1	0.0202	0.0202	CDK4
9	transcription factor creb and its extracellular signals(B)	0.002	24	1	0.0202	0.0202	CDK4
9	skeletal muscle hypertrophy is regulated via akt-mtor pathway(B)	0.002	24	1	0.0202	0.0202	CDK4
9	fmlp induced chemokine gene expression in hmc-1 cells(B)	0.002	24	1	0.0202	0.0202	CDK4
9	Growth hormone receptor signaling(R)	0.002	24	1	0.0202	0.0202	SOCS2
9	role of mef2d in t-cell apoptosis(B)	0.002	24	1	0.0202	0.0202	PTPN11
9	Signaling by Erythropoietin(R)	0.0021	25	1	0.0211	0.0211	KRAS
9	fc epsilon receptor i signaling in mast cells(B)	0.0021	25	1	0.0211	0.0211	CDK4
9	tpo signaling pathway(B)	0.0021	25	1	0.0211	0.0211	CDK4
9	bcr signaling pathway(B)	0.0022	26	1	0.0219	0.0219	CDK4
9	mcalpain and friends in cell motility(B)	0.0022	26	1	0.0219	0.0219	CDK4
9	bioactive peptide induced signaling pathway(B)	0.0022	26	1	0.0219	0.0219	CDK4
9	RXR and RAR heterodimerization with other nuclear receptor(N)	0.0022	26	1	0.0219	0.0219	NCOR2
9	multi-step regulation of transcription by pitx2(B)	0.0022	26	1	0.0219	0.0219	CDK4
9	pdgf signaling pathway(B)	0.0022	26	1	0.0219	0.0219	CDK4
9	activation of camp-dependent protein kinase pka(B)	0.0022	26	1	0.0219	0.0219	CDK4
9	VEGFR1 specific signals(N)	0.0023	27	1	0.0227	0.0227	PTPN11
9	IL3-mediated signaling events(N)	0.0023	27	1	0.0227	0.0227	PTPN11
9	role of ÃŸ-arrestins in the activation and targeting of map kinases(B)	0.0024	28	1	0.0236	0.0236	CDK4
9	role of erbb2 in signal transduction and oncology(B)	0.0024	28	1	0.0236	0.0236	CDK4
9	IL2 signaling events mediated by STAT5(N)	0.0024	28	1	0.0236	0.0236	PTPN11
9	vegf hypoxia and angiogenesis(B)	0.0024	28	1	0.0236	0.0236	CDK4
9	ErbB4 signaling events(N)	0.0024	28	1	0.0236	0.0236	MDM2
9	MAPK signaling pathway(K)	0.0251	295	2	0.0248	0.0248	ERBB3,KRAS
9	hiv-1 nef: negative effector of fas and tnf(B)	0.0026	30	1	0.0252	0.0252	CDK4
9	Retinoic acid receptors-mediated signaling(N)	0.0026	30	1	0.0252	0.0252	NCOR2
9	GPVI-mediated activation cascade(R)	0.0026	30	1	0.0252	0.0252	PTPN11
9	erk and pi-3 kinase are necessary for collagen binding in corneal epithelia(B)	0.0026	30	1	0.0252	0.0252	CDK4
9	ceramide signaling pathway(B)	0.0026	30	1	0.0252	0.0252	CDK4
9	wnt signaling pathway(B)	0.0026	30	1	0.0252	0.0252	CDK4
9	IGF1 pathway(N)	0.0026	30	1	0.0252	0.0252	PTPN11
9	Aurora A signaling(N)	0.0026	31	1	0.026	0.026	MDM2
9	phospholipids as signalling intermediaries(B)	0.0026	31	1	0.026	0.026	CDK4
[truncated: 499 more rows]

## Sheet: CO cellular compartment
Module - GO CC	GeneSet	RatioOfProteinsInGeneSet	NumberOfProteinsInGeneSet	ProteinsFromModule	P-value	FDR	Nodes
0	brahma complex	0.0002	3	1	0.0017801	0.0415	ARID1B
0	nucleoplasm	0.2463	3318	6	0.003895	0.0415	CCND3,DAXX,ARID1B,ESR1,MDM4,TCF3
0	transcriptional preinitiation complex	0.0005	7	1	0.0041492	0.0415	ESR1
0	nBAF complex	0.0011	15	1	0.0088727	0.0478	ARID1B
0	SWI/SNF complex	0.0013	18	1	0.0106	0.0478	ARID1B
0	nuclear body	0.0211	284	2	0.0114	0.0478	CCND3,DAXX
0	transcriptionally active chromatin	0.0018	24	1	0.0142	0.0478	ESR1
0	cyclin-dependent protein kinase holoenzyme complex	0.002	27	1	0.0159	0.0478	CCND3
0	nucleus	0.3245	4371	6	0.0171	0.0512	CCND3,JAK1,DAXX,ESR1,MDM4,TCF3
0	chromosome, centromeric region	0.0039	52	1	0.0305	0.0745	DAXX
0	cytoplasm	0.2692	3627	5	0.0372	0.0745	CCND3,JAK1,DAXX,ESR1,TCF3
0	RNA polymerase II transcription factor complex	0.0053	71	1	0.0414	0.0828	TCF3
0	PML body	0.0073	98	1	0.0567	0.083	DAXX
0	membrane	0.1251	1686	3	0.0675	0.083	CCND3,JAK1,ESR1
0	Golgi apparatus	0.0579	780	2	0.0743	0.083	MPL,ESR1
0	cytosol	0.3284	4424	5	0.083	0.083	CCND3,JAK1,DAXX,ARID1B,ESR1
0	nuclear chromatin	0.0627	845	2	0.0856	0.0856	ESR1,TCF3
0	transcription factor complex	0.0145	196	1	0.1106	0.1106	TCF3
0	nuclear membrane	0.0148	199	1	0.1122	0.1122	MPL
0	endosome	0.0174	234	1	0.1308	0.1308	JAK1
0	neuron projection	0.0222	299	1	0.1644	0.1644	MPL
0	neuronal cell body	0.0243	327	1	0.1785	0.1785	MPL
0	cytoskeleton	0.0244	329	1	0.1795	0.1795	JAK1
0	synapse	0.0283	381	1	0.2051	0.2051	ARID1B
0	focal adhesion	0.0286	385	1	0.207	0.207	JAK1
1	PR-DUB complex	0.0003	4	1	0.0014837	0.0241	ASXL2
1	euchromatin	0.0006	8	1	0.0029656	0.0241	DNMT3A
1	proteasome core complex, beta-subunit complex	0.0008	11	1	0.0040759	0.0241	PSMB5
1	XY body	0.001	13	1	0.0048155	0.0241	DNMT3A
1	proteasome core complex	0.0016	21	1	0.0077697	0.0244	PSMB5
1	nuclear heterochromatin	0.0016	22	1	0.0081385	0.0244	DNMT3A
1	histone acetyltransferase complex	0.0021	28	1	0.0103	0.0295	CREBBP
1	nucleoplasm	0.2463	3318	4	0.0148	0.0295	DNMT3A,PSMB5,CREBBP,ASXL2
1	chromosome, centromeric region	0.0039	52	1	0.0192	0.038	DNMT3A
1	proteasome complex	0.0041	55	1	0.0202	0.038	PSMB5
1	nuclear chromatin	0.0627	845	2	0.0346	0.038	CREBBP,ASXL2
1	nuclear matrix	0.0077	104	1	0.038	0.038	DNMT3A
1	receptor complex	0.0139	187	1	0.0675	0.0675	ALK
1	nuclear body	0.0211	284	1	0.1011	0.1011	CREBBP
1	cytoplasm	0.2692	3627	3	0.1248	0.1248	DNMT3A,PSMB5,CREBBP
1	extracellular exosome	0.1321	1779	2	0.1327	0.1327	ALK,PSMB5
1	centrosome	0.0324	436	1	0.1517	0.1517	PSMB5
1	protein-containing complex	0.041	552	1	0.1888	0.1888	ALK
1	nucleus	0.3245	4371	3	0.1969	0.1969	DNMT3A,PSMB5,CREBBP
2	transcriptional repressor complex	0.0042	56	2	0.00061008	0.0107	CCND1,SKI
2	nucleus	0.3245	4371	8	0.00078644	0.0107	CHD7,GLI2,CCND1,MYC,SKI,MSH6,TP53,FGFR1
2	nucleolus	0.0538	725	4	0.0008488	0.0107	CHD7,GLI2,MYC,TP53
2	nucleoplasm	0.2463	3318	7	0.0012193	0.0107	CHD7,GLI2,CCND1,MYC,SKI,MSH6,TP53
2	MutSalpha complex	0.0001	2	1	0.0013353	0.0107	MSH6
2	PML body	0.0073	98	2	0.0018414	0.0129	SKI,TP53
2	BMP receptor complex	0.0003	4	1	0.002669	0.016	ACVR1
2	activin receptor complex	0.0004	6	1	0.0040012	0.0192	ACVR1
2	protein-containing complex	0.041	552	3	0.0047963	0.0192	MYC,SKI,TP53
2	receptor complex	0.0139	187	2	0.0065007	0.022	ACVR1,FGFR1
2	transcription factor complex	0.0145	196	2	0.0071192	0.022	SKI,TP53
2	nuclear membrane	0.0148	199	2	0.0073311	0.022	CCND1,TP53
2	mismatch repair complex	0.0009	12	1	0.0079881	0.024	MSH6
2	nuclear body	0.0211	284	2	0.0145	0.0292	SKI,TP53
2	replication fork	0.0016	22	1	0.0146	0.0292	TP53
2	nuclear chromatin	0.0627	845	3	0.0156	0.0311	MYC,MSH6,TP53
2	cyclin-dependent protein kinase holoenzyme complex	0.002	27	1	0.0179	0.0358	CCND1
2	ciliary base	0.0021	28	1	0.0186	0.0371	GLI2
2	transcription factor TFIID complex	0.0029	39	1	0.0258	0.0407	TP53
2	ciliary tip	0.0033	45	1	0.0297	0.0407	GLI2
2	site of double-strand break	0.0041	55	1	0.0361	0.0407	TP53
2	motile cilium	0.0043	58	1	0.0381	0.0407	GLI2
2	axoneme	0.0046	62	1	0.0407	0.0407	GLI2
2	apical part of cell	0.005	68	1	0.0445	0.0445	ACVR1
2	intracellular	0.0072	97	1	0.063	0.063	CCND1
2	nuclear matrix	0.0077	104	1	0.0674	0.0674	TP53
2	bicellular tight junction	0.0083	112	1	0.0724	0.0724	CCND1
2	cilium	0.0117	158	1	0.1007	0.1007	GLI2
2	cell	0.0718	967	2	0.1325	0.1325	MYC,TP53
2	cytosol	0.3284	4424	5	0.1374	0.1374	GLI2,CCND1,MSH6,TP53,FGFR1
2	cytoplasmic vesicle	0.0177	238	1	0.1482	0.1482	FGFR1
2	mitochondrial matrix	0.0197	266	1	0.1643	0.1643	TP53
2	integral component of plasma membrane	0.0848	1142	2	0.1738	0.1738	ACVR1,FGFR1
2	nuclear speck	0.0275	371	1	0.2222	0.2222	GLI2
3	npBAF complex	0.0009	12	2	8.2668e-05	0.0046321	ARID1A,SMARCA4
3	nBAF complex	0.0011	15	2	0.00012892	0.0046321	ARID1A,SMARCA4
3	SWI/SNF complex	0.0013	18	2	0.00018529	0.0046321	ARID1A,SMARCA4
3	nucleus	0.3245	4371	11	0.0014059	0.0257	CEBPA,JAK2,CIC,MAP2K2,KDM4C,CDKN2A,ARID1A,MTOR,SMARCA4,ID3,CALR
3	nuclear chromatin	0.0627	845	5	0.0017111	0.0257	CEBPA,CIC,KDM4C,ARID1A,SMARCA4
3	CRLF-CLCF1 complex	0.0001	2	1	0.0022245	0.0267	CRLF1
3	brahma complex	0.0002	3	1	0.0033351	0.0334	ARID1A
3	senescence-associated heterochromatin focus	0.0003	4	1	0.0044444	0.04	CDKN2A
3	external side of plasma membrane	0.0252	340	3	0.0058248	0.0444	CSF3R,CALR,CRLF1
3	TORC1 complex	0.0005	7	1	0.0077657	0.0444	MTOR
3	focal adhesion	0.0286	385	3	0.0082057	0.0444	JAK2,MAP2K2,CALR
3	sarcoplasmic reticulum lumen	0.0006	8	1	0.0088704	0.0444	CALR
3	MHC class I peptide loading complex	0.0006	8	1	0.0088704	0.0444	CALR
3	TORC2 complex	0.0008	11	1	0.0122	0.0596	MTOR
3	nuclear envelope	0.0117	158	2	0.013	0.0596	MTOR,CALR
3	pericentric heterochromatin	0.001	14	1	0.0155	0.0596	KDM4C
3	endocytic vesicle lumen	0.0011	15	1	0.0166	0.0596	CALR
3	receptor complex	0.0139	187	2	0.0179	0.0596	CSF3R,CRLF1
3	endosome lumen	0.0013	18	1	0.0199	0.0596	JAK2
3	postsynaptic cytosol	0.0013	18	1	0.0199	0.0596	MTOR
3	endoplasmic reticulum quality control compartment	0.0015	20	1	0.022	0.0661	CALR
3	smooth endoplasmic reticulum	0.0019	26	1	0.0286	0.0762	CALR
3	integral component of lumenal side of endoplasmic reticulum membrane	0.002	27	1	0.0296	0.0762	CALR
3	lysosomal membrane	0.0188	253	2	0.0315	0.0762	GNA11,MTOR
3	heterotrimeric G-protein complex	0.0022	29	1	0.0318	0.0762	GNA11
3	histone methyltransferase complex	0.0026	35	1	0.0383	0.0762	KDM4C
3	polysome	0.0032	43	1	0.0468	0.0762	CALR
3	cytoskeleton	0.0244	329	2	0.0507	0.0762	JAK2,JAK3
3	glutamatergic synapse	0.0246	331	2	0.0513	0.0762	JAK2,MTOR
3	nucleoplasm	0.2463	3318	7	0.0526	0.0762	CEBPA,JAK2,CIC,KDM4C,ARID1A,MTOR,SMARCA4
3	cytoplasmic side of plasma membrane	0.0036	49	1	0.0532	0.0762	MAP2K2
3	peroxisomal membrane	0.004	54	1	0.0585	0.0762	MAP2K2
3	photoreceptor outer segment	0.0041	55	1	0.0595	0.0762	GNA11
3	extracellular region	0.1056	1422	4	0.0655	0.0762	CSF3R,MAP2K2,CALR,CRLF1
3	acrosomal vesicle	0.0047	63	1	0.0679	0.0762	CALR
3	endoplasmic reticulum-Golgi intermediate compartment membrane	0.0048	64	1	0.0689	0.0762	CALR
3	phagocytic vesicle membrane	0.0052	70	1	0.0752	0.0762	CALR
3	RNA polymerase II transcription factor complex	0.0053	71	1	0.0762	0.0762	CEBPA
3	caveola	0.0053	71	1	0.0762	0.0762	JAK2
3	cytoplasm	0.2692	3627	7	0.0806	0.0806	GNA11,JAK2,MAP2K2,CDKN2A,MTOR,ID3,CALR
3	postsynapse	0.0059	79	1	0.0844	0.0844	JAK2
3	PML body	0.0073	98	1	0.1037	0.1037	MTOR
3	nuclear matrix	0.0077	104	1	0.1097	0.1097	JAK2
3	late endosome	0.0085	115	1	0.1207	0.1207	MAP2K2
3	protein-containing complex	0.041	552	2	0.1239	0.1239	CIC,SMARCA4
3	cell cortex	0.0095	128	1	0.1334	0.1334	MAP2K2
3	endomembrane system	0.01	135	1	0.1402	0.1402	MTOR
3	mitochondrial outer membrane	0.0105	141	1	0.146	0.146	MTOR
3	intracellular membrane-bounded organelle	0.046	620	2	0.1498	0.1498	CEBPA,CIC
3	extracellular space	0.092	1240	3	0.1543	0.1543	SMARCA4,CALR,CRLF1
3	perinuclear region of cytoplasm	0.0474	639	2	0.1572	0.1572	MAP2K2,CALR
3	endoplasmic reticulum membrane	0.0514	693	2	0.1787	0.1787	MTOR,CALR
3	cell-cell junction	0.0134	181	1	0.1836	0.1836	MAP2K2
3	cytosol	0.3284	4424	7	0.1913	0.1913	JAK2,JAK3,MAP2K2,CDKN2A,MTOR,CALR,CRLF1
3	nucleolus	0.0538	725	2	0.1917	0.1917	CEBPA,SMARCA4
3	transcription factor complex	0.0145	196	1	0.1973	0.1973	CEBPA
3	lysosome	0.0156	210	1	0.21	0.21	MTOR
3	Golgi apparatus	0.0579	780	2	0.2144	0.2144	MAP2K2,CALR
3	endoplasmic reticulum	0.0585	788	2	0.2178	0.2178	MAP2K2,CALR
3	membrane raft	0.0166	223	1	0.2215	0.2215	JAK2
3	early endosome	0.0166	223	1	0.2215	0.2215	MAP2K2
3	endosome	0.0174	234	1	0.2311	0.2311	JAK3
3	microtubule	0.0181	244	1	0.2398	0.2398	MAP2K2
4	nucleoplasm	0.2463	3318	10	0.00011002	0.0062712	NOTCH1,DDX3X,XIAP,GATA1,PHF6,ABL1,KDM6A,ATRX,RUNX1,MYCN
4	nuclear subtelomeric heterochromatin	0.0001	1	1	0.00096453	0.027	ATRX
4	telomeric heterochromatin	0.0001	2	1	0.0019282	0.0318	ATRX
4	core-binding factor complex	0.0002	3	1	0.002891	0.0318	RUNX1
4	MAML1-RBP-Jkappa- ICN1 complex	0.0002	3	1	0.002891	0.0318	NOTCH1
4	ribose phosphate diphosphokinase complex	0.0004	5	1	0.0048141	0.0407	PRPS1
4	nuclear chromatin	0.0627	845	4	0.0069928	0.0407	GATA1,KDM6A,RUNX1,MYCN
4	nucleus	0.3245	4371	9	0.0072345	0.0407	NOTCH1,DDX3X,XIAP,GATA1,ABL1,KDM6A,ATRX,RUNX1,MYCN
4	NLRP3 inflammasome complex	0.0007	9	1	0.00865	0.0407	DDX3X
4	nuclear pericentric heterochromatin	0.0007	9	1	0.00865	0.0407	ATRX
4	MLL3/4 complex	0.0009	12	1	0.0115	0.0407	KDM6A
4	condensed nuclear chromosome, centromeric region	0.001	13	1	0.0125	0.0407	ATRX
4	P granule	0.001	14	1	0.0134	0.0407	DDX3X
4	pericentric heterochromatin	0.001	14	1	0.0134	0.0407	ATRX
4	receptor complex	0.0139	187	2	0.0136	0.0407	NOTCH1,CRLF2
4	eukaryotic translation initiation factor 3 complex	0.0013	17	1	0.0163	0.0488	DDX3X
4	nuclear heterochromatin	0.0016	22	1	0.021	0.0631	ATRX
4	nucleolus	0.0538	725	3	0.0297	0.0665	PHF6,ABL1,MYCN
4	nuclear body	0.0211	284	2	0.0297	0.0665	ABL1,ATRX
4	histone methyltransferase complex	0.0026	35	1	0.0333	0.0665	KDM6A
4	cell leading edge	0.003	40	1	0.0379	0.0758	ABL1
4	cytosolic small ribosomal subunit	0.0031	42	1	0.0398	0.0796	DDX3X
4	protein-DNA complex	0.0032	43	1	0.0407	0.0814	GATA1
4	transcriptional repressor complex	0.0042	56	1	0.0527	0.0905	GATA1
4	cytoplasmic stress granule	0.0043	58	1	0.0545	0.0905	DDX3X
4	acrosomal vesicle	0.0047	63	1	0.0591	0.0905	NOTCH1
4	postsynapse	0.0059	79	1	0.0736	0.0905	ABL1
4	condensed chromosome kinetochore	0.0062	83	1	0.0772	0.0905	PHF6
4	PML body	0.0073	98	1	0.0905	0.0905	ATRX
4	nuclear chromosome, telomeric region	0.0078	105	1	0.0967	0.0967	ATRX
4	secretory granule lumen	0.0079	106	1	0.0976	0.0976	DDX3X
4	chromatin	0.0082	111	1	0.102	0.102	MYCN
4	ficolin-1-rich granule lumen	0.0086	116	1	0.1063	0.1063	DDX3X
4	mitochondrial outer membrane	0.0105	141	1	0.1278	0.1278	DDX3X
4	adherens junction	0.0115	155	1	0.1397	0.1397	NOTCH1
4	extracellular region	0.1056	1422	3	0.1509	0.1509	NOTCH1,DDX3X,CRLF2
4	transcription factor complex	0.0145	196	1	0.1735	0.1735	GATA1
4	actin cytoskeleton	0.0146	197	1	0.1743	0.1743	ABL1
4	nuclear membrane	0.0148	199	1	0.1759	0.1759	ABL1
4	apical plasma membrane	0.0197	266	1	0.2284	0.2284	NOTCH1
4	cytosol	0.3284	4424	6	0.2292	0.2292	PRPS1,NOTCH1,DDX3X,XIAP,ABL1,SH2D1A
5	transcription factor complex	0.0145	196	5	4.7674e-06	0.00051011	HDAC9,EP300,STAT3,MYOD1,CTNNB1
5	basal plasma membrane	0.0024	33	3	1.1667e-05	0.00061836	EGFR,ERBB2,MET
5	nucleus	0.3245	4371	13	0.00063633	0.0196	SETD2,HDAC9,EGFR,ERBB2,EP300,STAT5B,STAT3,BRAF,RHOA,CDK6,MYOD1,CTNNB1,EZH2
5	cell periphery	0.0027	37	2	0.0011208	0.0196	RHOA,CTNNB1
5	multivesicular body, internal vesicle lumen	0.0001	1	1	0.0013353	0.0196	EGFR
5	cyclin D2-CDK6 complex	0.0001	1	1	0.0013353	0.0196	CDK6
5	basolateral plasma membrane	0.0124	167	3	0.001352	0.0196	EGFR,ERBB2,CTNNB1
5	protein-DNA complex	0.0032	43	2	0.0015066	0.0196	EP300,CTNNB1
5	receptor complex	0.0139	187	3	0.0018667	0.0205	EGFR,ERBB2,MET
5	cytoplasm	0.2692	3627	11	0.0023975	0.0214	HDAC9,EGFR,CCR5,HRAS,STAT5B,STAT3,RHOA,CDK6,CTNNB1,RAF1,EZH2
5	Shc-EGFR complex	0.0001	2	1	0.0026688	0.0214	EGFR
5	Scrib-APC-beta-catenin complex	0.0001	2	1	0.0026688	0.0214	CTNNB1
5	endosome	0.0174	234	3	0.0035169	0.025	EGFR,CCR5,RHOA
5	plasma membrane	0.2818	3797	11	0.0035688	0.025	EGFR,ERBB2,CCR5,HRAS,STAT3,BRAF,RHOA,SMO,CTNNB1,RAF1,MET
5	beta-catenin-TCF7L2 complex	0.0002	3	1	0.0040007	0.028	CTNNB1
5	nucleoplasm	0.2463	3318	10	0.00483	0.029	SETD2,HDAC9,EP300,HRAS,STAT5B,STAT3,CDK6,MYOD1,CTNNB1,EZH2
5	Schaffer collateral - CA1 synapse	0.0062	83	2	0.0054387	0.0326	STAT3,CTNNB1
5	chromosome	0.0079	107	2	0.0088693	0.0425	SETD2,EP300
5	perinuclear region of cytoplasm	0.0474	639	4	0.0090665	0.0425	EGFR,ERBB2,HRAS,CTNNB1
5	glutamatergic synapse	0.0246	331	3	0.0091792	0.0425	HRAS,STAT3,RHOA
5	pronucleus	0.0005	7	1	0.0093115	0.0425	EZH2
5	flotillin complex	0.0006	8	1	0.0106	0.0425	CTNNB1
5	fascia adherens	0.0007	9	1	0.012	0.0477	CTNNB1
5	cell cortex	0.0095	128	2	0.0125	0.0477	RHOA,CTNNB1
5	beta-catenin-TCF complex	0.0007	10	1	0.0133	0.0477	CTNNB1
5	focal adhesion	0.0286	385	3	0.0138	0.0477	EGFR,RHOA,CTNNB1
5	beta-catenin destruction complex	0.0009	12	1	0.0159	0.0477	CTNNB1
5	Wnt signalosome	0.0009	12	1	0.0159	0.0477	CTNNB1
5	presynaptic active zone cytoplasmic component	0.001	13	1	0.0172	0.0509	CTNNB1
5	lamellipodium	0.0125	169	2	0.0211	0.0509	RHOA,CTNNB1
5	ESC/E(Z) complex	0.0012	16	1	0.0212	0.0509	EZH2
5	pseudopodium	0.0013	17	1	0.0225	0.0509	RAF1
5	apical junction complex	0.0013	17	1	0.0225	0.0509	RHOA
5	nuclear chromatin	0.0627	845	4	0.0233	0.0509	STAT5B,STAT3,MYOD1,EZH2
5	postsynaptic density, intracellular component	0.0013	18	1	0.0238	0.0509	CTNNB1
5	endosome membrane	0.0139	187	2	0.0254	0.0509	EGFR,ERBB2
5	microvillus membrane	0.0015	20	1	0.0264	0.0528	CTNNB1
5	cell junction	0.0374	504	3	0.028	0.0561	EGFR,RHOA,CTNNB1
5	cell division site	0.0017	23	1	0.0303	0.0606	RHOA
5	myofibril	0.0019	25	1	0.0329	0.0635	MYOD1
5	catenin complex	0.0019	26	1	0.0342	0.0635	CTNNB1
5	nuclear euchromatin	0.002	27	1	0.0355	0.0635	CTNNB1
5	cyclin-dependent protein kinase holoenzyme complex	0.002	27	1	0.0355	0.0635	CDK6
5	myelin sheath	0.002	27	1	0.0355	0.0635	ERBB2
5	histone acetyltransferase complex	0.0021	28	1	0.0368	0.0635	EP300
5	cell surface	0.0425	572	3	0.0387	0.0635	EGFR,CCR5,MET
5	cytosol	0.3284	4424	10	0.0392	0.0635	ERBB2,EP300,HRAS,STAT5B,STAT3,BRAF,RHOA,CDK6,CTNNB1,RAF1
5	histone methyltransferase complex	0.0026	35	1	0.0457	0.0635	HDAC9
5	intracellular membrane-bounded organelle	0.046	620	3	0.0474	0.0635	BRAF,RHOA,SMO
5	histone deacetylase complex	0.0027	37	1	0.0483	0.0635	HDAC9
5	apical plasma membrane	0.0197	266	2	0.0484	0.0635	EGFR,ERBB2
5	ciliary tip	0.0033	45	1	0.0584	0.0635	SMO
5	integral component of plasma membrane	0.0848	1142	4	0.0604	0.0635	EGFR,ERBB2,CCR5,MET
5	ciliary membrane	0.0036	49	1	0.0635	0.0635	SMO
5	cleavage furrow	0.0036	49	1	0.0635	0.0635	RHOA
5	chromosome, telomeric region	0.0038	51	1	0.066	0.066	EZH2
5	extrinsic component of cytoplasmic side of plasma membrane	0.0039	52	1	0.0672	0.0672	RHOA
5	endocytic vesicle	0.0039	52	1	0.0672	0.0672	EGFR
5	ficolin-1-rich granule membrane	0.0039	53	1	0.0685	0.0685	RHOA
5	clathrin-coated vesicle membrane	0.0041	55	1	0.071	0.071	EGFR
5	lateral plasma membrane	0.0042	56	1	0.0722	0.0722	CTNNB1
5	presynaptic membrane	0.0046	62	1	0.0797	0.0797	CTNNB1
5	Golgi apparatus	0.0579	780	3	0.0826	0.0826	HRAS,SMO,RAF1
5	endocytic vesicle membrane	0.005	67	1	0.0858	0.0858	SMO
5	apical part of cell	0.005	68	1	0.0871	0.0871	CTNNB1
5	caveola	0.0053	71	1	0.0907	0.0907	SMO
5	RNA polymerase II transcription factor complex	0.0053	71	1	0.0907	0.0907	STAT3
5	synapse	0.0283	381	2	0.0908	0.0908	EGFR,CTNNB1
5	postsynapse	0.0059	79	1	0.1005	0.1005	RHOA
5	ruffle membrane	0.0064	86	1	0.1089	0.1089	RHOA
5	secretory granule membrane	0.0065	87	1	0.1101	0.1101	RHOA
5	ruffle	0.0066	89	1	0.1125	0.1125	CDK6
5	centrosome	0.0324	436	2	0.1139	0.1139	CDK6,CTNNB1
5	spindle pole	0.0076	102	1	0.1279	0.1279	CTNNB1
5	cell	0.0718	967	3	0.1348	0.1348	CCR5,CTNNB1,RAF1
5	Golgi membrane	0.0364	490	2	0.138	0.138	EGFR,HRAS
5	bicellular tight junction	0.0083	112	1	0.1395	0.1395	CTNNB1
5	Z disc	0.009	121	1	0.1499	0.1499	CTNNB1
5	vesicle	0.0093	125	1	0.1545	0.1545	RHOA
5	postsynaptic membrane	0.0095	128	1	0.1579	0.1579	CTNNB1
5	early endosome membrane	0.0098	132	1	0.1624	0.1624	EGFR
5	protein-containing complex	0.041	552	2	0.1669	0.1669	EGFR,CTNNB1
5	midbody	0.0103	139	1	0.1703	0.1703	RHOA
5	mitochondrial outer membrane	0.0105	141	1	0.1725	0.1725	RAF1
5	dendritic spine	0.011	148	1	0.1803	0.1803	RHOA
5	adherens junction	0.0115	155	1	0.188	0.188	CTNNB1
5	cilium	0.0117	158	1	0.1913	0.1913	SMO
5	cell-cell junction	0.0134	181	1	0.2161	0.2161	CTNNB1
5	nuclear membrane	0.0148	199	1	0.235	0.235	EGFR
5	endoplasmic reticulum membrane	0.0514	693	2	0.2362	0.2362	EGFR,RHOA
6	receptor complex	0.0139	187	4	1.1331e-05	0.0007025	CSF1R,FLT3,PDGFRB,FGFR4
6	Rb-E2F complex	0.0001	2	1	0.0016318	0.0245	RB1
6	phosphatidylinositol 3-kinase complex, class IA	0.0001	2	1	0.0016318	0.0245	PIK3R1
6	CSF1-CSF1R complex	0.0001	2	1	0.0016318	0.0245	CSF1R
6	PR-DUB complex	0.0003	4	1	0.0032612	0.0326	ASXL1
6	perinuclear endoplasmic reticulum membrane	0.0003	4	1	0.0032612	0.0326	PIK3R1
6	granular component	0.0004	5	1	0.004075	0.0326	NPM1
6	cyclin/CDK positive transcription elongation factor complex	0.0005	7	1	0.0057007	0.0399	RB1
6	large ribosomal subunit	0.0007	9	1	0.0073241	0.0419	NPM1
6	cell-cell junction	0.0134	181	2	0.009159	0.0419	PIK3R1,FGFR4
6	Wnt signalosome	0.0009	12	1	0.0097546	0.0419	APC
6	beta-catenin destruction complex	0.0009	12	1	0.0097546	0.0419	APC
6	integral component of plasma membrane	0.0848	1142	4	0.0105	0.0419	CSF1R,FLT3,PDGFRB,FGFR4
6	spindle pole centrosome	0.001	14	1	0.0114	0.0455	NPM1
6	SWI/SNF complex	0.0013	18	1	0.0146	0.0455	RB1
6	plasma membrane	0.2818	3797	7	0.0152	0.0455	CSF1R,FLT3,PIK3R1,PDGFRB,APC,IL7R,FGFR4
6	phosphatidylinositol 3-kinase complex	0.0016	21	1	0.017	0.051	PIK3R1
6	small ribosomal subunit	0.0016	21	1	0.017	0.051	NPM1
6	catenin complex	0.0019	26	1	0.021	0.0631	APC
6	intrinsic component of plasma membrane	0.0026	35	1	0.0282	0.0667	PDGFRB
6	nucleus	0.3245	4371	7	0.0334	0.0667	RB1,FLT3,PIK3R1,PDGFRB,NPM1,EBF1,APC
6	protein-DNA complex	0.0032	43	1	0.0346	0.068	NPM1
6	cytoplasmic microtubule	0.0032	43	1	0.0346	0.068	APC
6	focal adhesion	0.0286	385	2	0.0378	0.068	PDGFRB,NPM1
6	clathrin-coated vesicle membrane	0.0041	55	1	0.044	0.068	IL7R
6	cis-Golgi network	0.0042	56	1	0.0448	0.068	PIK3R1
6	lateral plasma membrane	0.0042	56	1	0.0448	0.068	APC
6	centrosome	0.0324	436	2	0.0474	0.068	NPM1,APC
6	transport vesicle	0.0058	78	1	0.0619	0.068	FGFR4
6	lysosomal lumen	0.0058	78	1	0.0619	0.068	PDGFRB
6	kinetochore	0.0061	82	1	0.065	0.068	APC
6	ruffle membrane	0.0064	86	1	0.068	0.068	APC
6	cell surface	0.0425	572	2	0.0769	0.0769	CSF1R,PDGFRB
6	PML body	0.0073	98	1	0.0772	0.0772	RB1
6	spindle	0.0082	111	1	0.087	0.087	RB1
6	chromatin	0.0082	111	1	0.087	0.087	RB1
6	bicellular tight junction	0.0083	112	1	0.0877	0.0877	APC
6	intracellular membrane-bounded organelle	0.046	620	2	0.0884	0.0884	CSF1R,PDGFRB
6	nucleoplasm	0.2463	3318	5	0.1088	0.1088	RB1,CSF1R,NPM1,ASXL1,APC
6	ribonucleoprotein complex	0.0114	153	1	0.1181	0.1181	NPM1
6	adherens junction	0.0115	155	1	0.1195	0.1195	APC
6	lamellipodium	0.0125	169	1	0.1297	0.1297	APC
6	Golgi apparatus	0.0579	780	2	0.1303	0.1303	PDGFRB,FGFR4
6	endoplasmic reticulum	0.0585	788	2	0.1325	0.1325	FLT3,FGFR4
6	nuclear chromatin	0.0627	845	2	0.1486	0.1486	EBF1,ASXL1
6	transcription factor complex	0.0145	196	1	0.1489	0.1489	RB1
6	membrane	0.1251	1686	3	0.1501	0.1501	PIK3R1,PDGFRB,NPM1
6	endosome	0.0174	234	1	0.1753	0.1753	FGFR4
6	cytoplasmic vesicle	0.0177	238	1	0.178	0.178	PDGFRB
6	microtubule	0.0181	244	1	0.1821	0.1821	APC
6	cell	0.0718	967	2	0.1844	0.1844	PIK3R1,NPM1
6	apical plasma membrane	0.0197	266	1	0.197	0.197	PDGFRB
6	endoplasmic reticulum lumen	0.0205	276	1	0.2036	0.2036	FLT3
6	external side of plasma membrane	0.0252	340	1	0.2451	0.2451	IL7R
7	receptor complex	0.0139	187	5	2.7866e-08	1.3933e-06	PDGFRA,ERBB4,KIT,KDR,FGFR3
7	integral component of plasma membrane	0.0848	1142	5	0.00019685	0.0049211	PDGFRA,ERBB4,KIT,KDR,FGFR3
7	Golgi apparatus	0.0579	780	4	0.00065106	0.0104	PDGFRA,FBXW7,KDR,FGFR3
7	Parkin-FBXW7-Cul1 ubiquitin ligase complex	0.0002	3	1	0.0017801	0.0214	FBXW7
7	sorting endosome	0.0004	6	1	0.0035574	0.0356	KDR
7	extracellular region	0.1056	1422	4	0.0061185	0.0489	IDH1,ERBB4,KDR,FGFR3
7	endoplasmic reticulum	0.0585	788	3	0.0089675	0.0522	FBXW7,KDR,FGFR3
7	mast cell granule	0.0015	20	1	0.0118	0.0522	KIT
7	external side of plasma membrane	0.0252	340	2	0.0161	0.0522	PDGFRA,KIT
7	mitochondrion	0.0725	977	3	0.0162	0.0522	FBXW7,IDH1,ERBB4
7	nucleus	0.3245	4371	6	0.0171	0.0522	PDGFRA,FBXW7,TET2,ERBB4,KDR,FGFR3
7	basal plasma membrane	0.0024	33	1	0.0194	0.0522	ERBB4
7	intrinsic component of plasma membrane	0.0026	35	1	0.0206	0.0522	PDGFRA
7	tertiary granule lumen	0.0033	44	1	0.0258	0.0522	IDH1
7	integral component of postsynaptic density membrane	0.0035	47	1	0.0276	0.0522	ERBB4
7	peroxisomal matrix	0.0035	47	1	0.0276	0.0522	IDH1
7	cytoplasmic side of plasma membrane	0.0036	49	1	0.0287	0.0522	KIT
7	integral component of presynaptic membrane	0.0041	55	1	0.0322	0.0522	ERBB4
7	cell junction	0.0374	504	2	0.0337	0.0522	PDGFRA,KDR
7	microvillus	0.0043	58	1	0.0339	0.0522	PDGFRA
7	GABA-ergic synapse	0.0044	59	1	0.0345	0.0522	ERBB4
7	SCF ubiquitin ligase complex	0.0045	61	1	0.0357	0.0522	FBXW7
7	acrosomal vesicle	0.0047	63	1	0.0368	0.0522	KIT
7	plasma membrane	0.2818	3797	5	0.045	0.0522	PDGFRA,ERBB4,KIT,KDR,FGFR3
7	transport vesicle	0.0058	78	1	0.0454	0.0522	FGFR3
7	peroxisome	0.0067	90	1	0.0522	0.0522	IDH1
7	secretory granule lumen	0.0079	106	1	0.0612	0.0612	IDH1
7	ficolin-1-rich granule lumen	0.0086	116	1	0.0668	0.0668	IDH1
7	fibrillar center	0.0091	123	1	0.0707	0.0707	KIT
7	postsynaptic membrane	0.0095	128	1	0.0735	0.0735	ERBB4
7	cilium	0.0117	158	1	0.0901	0.0901	PDGFRA
7	basolateral plasma membrane	0.0124	167	1	0.095	0.095	ERBB4
7	cell-cell junction	0.0134	181	1	0.1026	0.1026	KIT
7	cell	0.0718	967	2	0.108	0.108	PDGFRA,FBXW7
7	membrane raft	0.0166	223	1	0.125	0.125	KDR
7	early endosome	0.0166	223	1	0.125	0.125	KDR
7	endosome	0.0174	234	1	0.1308	0.1308	KDR
7	mitochondrial matrix	0.0197	266	1	0.1475	0.1475	ERBB4
7	glutamatergic synapse	0.0246	331	1	0.1805	0.1805	ERBB4
7	focal adhesion	0.0286	385	1	0.207	0.207	FGFR3
8	sex chromatin	0.0004	6	1	0.0017803	0.0166	EED
8	pronucleus	0.0005	7	1	0.0020768	0.0166	EED
8	flotillin complex	0.0006	8	1	0.0023732	0.0166	CBL
8	focal adhesion	0.0286	385	2	0.0047154	0.0178	CBL,GNA13
8	ESC/E(Z) complex	0.0012	16	1	0.0047421	0.0178	EED
8	mast cell granule	0.0015	20	1	0.005925	0.0178	CBL
8	heterotrimeric G-protein complex	0.0022	29	1	0.0085827	0.0233	GNA13
8	cytosol	0.3284	4424	4	0.0116	0.0233	EED,PPM1D,CBL,GNA13
8	brush border membrane	0.0035	47	1	0.0139	0.0278	GNA13
8	melanosome	0.0071	95	1	0.0279	0.0461	GNA13
8	growth cone	0.0094	126	1	0.0369	0.0461	CBL
8	cilium	0.0117	158	1	0.0461	0.0461	CBL
8	membrane raft	0.0166	223	1	0.0646	0.0646	CBL
8	nucleus	0.3245	4371	3	0.1034	0.1034	EED,PPM1D,GNA13
8	perinuclear region of cytoplasm	0.0474	639	1	0.1767	0.1767	CBL
8	Golgi apparatus	0.0579	780	1	0.2122	0.2122	CBL
9	cyclin D2-CDK4 complex	0.0001	2	1	0.0014836	0.0579	CDK4
9	MLL3/4 complex	0.0009	12	1	0.0088717	0.0746	KMT2D
9	phosphatidylinositol 3-kinase complex	0.0016	21	1	0.0155	0.0746	SOCS2
9	nuclear body	0.0211	284	2	0.0179	0.0746	NCOR2,MDM2
9	cytosol	0.3284	4424	7	0.018	0.0746	SOCS2,CDK4,MDM2,PTPN11,KRAS,GLI1,SH2B3
9	nucleoplasm	0.2463	3318	6	0.0183	0.0746	NCOR2,KMT2D,CDK4,MDM2,PTPN11,GLI1
9	cyclin-dependent protein kinase holoenzyme complex	0.002	27	1	0.0199	0.0746	CDK4
9	ciliary base	0.0021	28	1	0.0206	0.0746	GLI1
9	basal plasma membrane	0.0024	33	1	0.0242	0.0746	ERBB3
9	histone methyltransferase complex	0.0026	35	1	0.0257	0.0746	KMT2D
9	histone deacetylase complex	0.0027	37	1	0.0271	0.0746	NCOR2
9	ciliary tip	0.0033	45	1	0.0329	0.0746	GLI1
9	extrinsic component of cytoplasmic side of plasma membrane	0.0039	52	1	0.0379	0.0746	KRAS
9	lateral plasma membrane	0.0042	56	1	0.0408	0.0746	ERBB3
9	transcriptional repressor complex	0.0042	56	1	0.0408	0.0746	NCOR2
9	axoneme	0.0046	62	1	0.0451	0.0746	GLI1
9	endocytic vesicle membrane	0.005	67	1	0.0486	0.0746	MDM2
9	protein-containing complex	0.041	552	2	0.0607	0.0746	MDM2,PTPN11
9	nucleus	0.3245	4371	6	0.0678	0.0746	NCOR2,KMT2D,CDK4,MDM2,PTPN11,GLI1
9	nuclear matrix	0.0077	104	1	0.0746	0.0746	NCOR2
9	chromatin	0.0082	111	1	0.0794	0.0794	CDK4
9	bicellular tight junction	0.0083	112	1	0.0801	0.0801	CDK4
9	nucleolus	0.0538	725	2	0.0978	0.0978	CDK4,MDM2
9	cytoplasm	0.2692	3627	5	0.1026	0.1026	SOCS2,MDM2,PTPN11,KRAS,GLI1
9	basolateral plasma membrane	0.0124	167	1	0.1173	0.1173	ERBB3
9	receptor complex	0.0139	187	1	0.1304	0.1304	ERBB3
9	transcription factor complex	0.0145	196	1	0.1363	0.1363	CDK4
9	nuclear membrane	0.0148	199	1	0.1383	0.1383	CDK4
9	membrane raft	0.0166	223	1	0.1537	0.1537	KRAS
9	mitochondrion	0.0725	977	2	0.1607	0.1607	PTPN11,KRAS
9	apical plasma membrane	0.0197	266	1	0.1808	0.1808	ERBB3
9	synapse	0.0283	381	1	0.2494	0.2494	MDM2
10	nuclear pericentric heterochromatin	0.0007	9	1	0.0013357	0.0107	IKZF1
10	actin cytoskeleton	0.0146	197	1	0.029	0.1161	ABL2
10	protein-containing complex	0.041	552	1	0.0803	0.1605	IKZF1
11	ARC complex	0.0001	1	1	0.00029688	0.0071243	DICER1
11	phosphatidylinositol 3-kinase complex, class IA	0.0001	2	1	0.00059369	0.0071243	PIK3CA
11	RISC-loading complex	0.0007	9	1	0.0026695	0.0214	DICER1
11	RISC complex	0.001	14	1	0.0041503	0.0249	DICER1
11	cytoplasm	0.2692	3627	4	0.0052537	0.0249	PIK3CA,AKT1,DICER1,GATA2
11	phosphatidylinositol 3-kinase complex	0.0016	21	1	0.0062206	0.0249	PIK3CA
11	protein-containing complex	0.041	552	2	0.0095313	0.0286	AKT1,GATA2
11	endoplasmic reticulum-Golgi intermediate compartment	0.0049	66	1	0.0195	0.0366	DICER1
11	postsynapse	0.0059	79	1	0.0233	0.0366	AKT1
11	cell	0.0718	967	2	0.028	0.0366	PIK3CA,GATA2
11	ciliary basal body	0.0077	104	1	0.0305	0.0366	AKT1
11	spindle	0.0082	111	1	0.0326	0.0366	AKT1
11	vesicle	0.0093	125	1	0.0366	0.0366	AKT1
11	growth cone	0.0094	126	1	0.0369	0.0369	DICER1
11	microtubule cytoskeleton	0.0099	133	1	0.0389	0.0389	AKT1
11	lamellipodium	0.0125	169	1	0.0492	0.0492	PIK3CA
11	cell-cell junction	0.0134	181	1	0.0527	0.0527	AKT1
11	nucleus	0.3245	4371	3	0.1034	0.1034	AKT1,DICER1,GATA2
11	cytosol	0.3284	4424	3	0.1068	0.1068	PIK3CA,AKT1,DICER1
11	dendrite	0.0279	376	1	0.1071	0.1071	DICER1
12	RSC-type complex	0.0003	4	1	0.00059374	0.0062338	SUZ12
12	sex chromatin	0.0004	6	1	0.00089054	0.0062338	SUZ12
12	ESC/E(Z) complex	0.0012	16	1	0.0023739	0.0086883	SUZ12
12	nucleolus	0.0538	725	2	0.0028961	0.0086883	SUZ12,NF1
12	protein-DNA complex	0.0032	43	1	0.0063734	0.0127	SUZ12
12	presynapse	0.0069	93	1	0.0138	0.0275	NF1
12	axon	0.0205	276	1	0.0406	0.0417	NF1
12	nuclear body	0.0211	284	1	0.0417	0.0417	SUZ12
12	dendrite	0.0279	376	1	0.055	0.055	NF1
12	nucleus	0.3245	4371	2	0.1053	0.1053	SUZ12,NF1
12	membrane	0.1251	1686	1	0.2346	0.2346	NF1

## Sheet: GO molecular function
Module - GO MF	GeneSet	RatioOfProteinsInGeneSet	NumberOfProteinsInGeneSet	ProteinsFromModule	P-value	FDR	Nodes
0	transcription coactivator activity	0.0218	286	3	0.0005344	0.0116	DAXX,ARID1B,TCF3
0	thrombopoietin receptor activity	0.0001	1	1	0.00060964	0.0116	MPL
0	transcription factor binding	0.0255	335	3	0.00084672	0.0116	DAXX,ESR1,TCF3
0	enzyme binding	0.026	341	3	0.00089148	0.0116	DAXX,ESR1,MDM4
0	protein kinase binding	0.0331	434	3	0.0017889	0.0128	CCND3,DAXX,ESR1
0	TFIIB-class transcription factor binding	0.0002	3	1	0.0018279	0.0128	ESR1
0	vitamin D response element binding	0.0002	3	1	0.0018279	0.0128	TCF3
0	estrogen response element binding	0.0003	4	1	0.0024366	0.0146	ESR1
0	estrogen receptor activity	0.0004	5	1	0.0030449	0.0152	ESR1
0	nitric-oxide synthase regulator activity	0.0005	6	1	0.003653	0.0183	ESR1
0	growth hormone receptor binding	0.0007	9	1	0.0054751	0.0219	JAK1
0	SUMO binding	0.0008	10	1	0.0060818	0.0243	DAXX
0	cis-regulatory region binding	0.001	13	1	0.0079	0.0265	TCF3
0	mitogen-activated protein kinase kinase kinase binding	0.0014	18	1	0.0109	0.0265	TCF3
0	ubiquitin protein ligase binding	0.0215	282	2	0.0119	0.0265	JAK1,DAXX
0	TBP-class protein binding	0.0017	22	1	0.0133	0.0265	ESR1
0	steroid binding	0.0018	23	1	0.0139	0.0265	ESR1
0	transcription coactivator binding	0.0018	23	1	0.0139	0.0265	ESR1
0	protein kinase activator activity	0.0018	24	1	0.0145	0.0265	DAXX
0	nucleosome binding	0.0019	25	1	0.0151	0.0265	ARID1B
0	bHLH transcription factor binding	0.002	26	1	0.0157	0.0265	TCF3
0	cyclin-dependent protein serine/threonine kinase activity	0.0021	28	1	0.0169	0.0265	CCND3
0	cyclin-dependent protein serine/threonine kinase regulator activity	0.0022	29	1	0.0175	0.0265	CCND3
0	estrogen receptor binding	0.0032	42	1	0.0253	0.0265	ESR1
0	repressing transcription factor binding	0.0032	42	1	0.0253	0.0265	TCF3
0	androgen receptor binding	0.0033	43	1	0.0259	0.0265	DAXX
0	non-membrane spanning protein tyrosine kinase activity	0.0034	44	1	0.0265	0.0265	JAK1
0	nuclear receptor activity	0.0036	47	1	0.0283	0.0283	ESR1
0	protein binding	0.643	8435	8	0.0292	0.0292	MPL,CCND3,JAK1,DAXX,ARID1B,ESR1,MDM4,TCF3
0	E-box binding	0.0039	51	1	0.0307	0.0307	TCF3
0	heat shock protein binding	0.004	53	1	0.0319	0.0319	DAXX
0	p53 binding	0.005	66	1	0.0395	0.0395	DAXX
0	RNA polymerase II cis-regulatory region sequence-specific DNA binding	0.0412	541	2	0.0403	0.0403	ESR1,TCF3
0	protein phosphatase binding	0.0063	82	1	0.0489	0.0489	JAK1
0	ATPase binding	0.0063	83	1	0.0495	0.0495	ESR1
0	beta-catenin binding	0.0065	85	1	0.0507	0.0507	ESR1
0	protein tyrosine kinase activity	0.0066	87	1	0.0518	0.0518	JAK1
0	zinc ion binding	0.0503	660	2	0.0579	0.0579	ESR1,MDM4
0	protein N-terminus binding	0.008	105	1	0.0623	0.0623	DAXX
0	DNA-binding transcription factor activity	0.0531	696	2	0.0637	0.0637	ESR1,TCF3
0	histone binding	0.0095	125	1	0.0737	0.0737	DAXX
0	DNA-binding transcription factor activity, RNA polymerase II-specific	0.0624	818	2	0.0847	0.0847	ESR1,TCF3
0	protein kinase activity	0.0165	217	1	0.1249	0.1249	CCND3
0	transcription corepressor activity	0.0178	234	1	0.1341	0.1341	DAXX
0	DNA-binding transcription repressor activity, RNA polymerase II-specific	0.0185	243	1	0.1389	0.1389	TCF3
0	DNA binding	0.089	1167	2	0.1547	0.1547	ARID1B,TCF3
0	protein heterodimerization activity	0.0236	310	1	0.1741	0.1741	TCF3
0	chromatin binding	0.0295	387	1	0.213	0.213	ESR1
0	DNA-binding transcription activator activity, RNA polymerase II-specific	0.0322	423	1	0.2306	0.2306	ESR1
1	chromatin binding	0.0295	387	3	0.00024548	0.0071189	DNMT3A,CREBBP,ASXL2
1	DNA (cytosine-5-)-methyltransferase activity	0.0002	3	1	0.0011429	0.0091387	DNMT3A
1	DNA-methyltransferase activity	0.0002	3	1	0.0011429	0.0091387	DNMT3A
1	MRF binding	0.0004	5	1	0.0019042	0.0091387	CREBBP
1	peptide-lysine-N-acetyltransferase activity	0.0005	6	1	0.0022847	0.0091387	CREBBP
1	NF-kappaB-inducing kinase activity	0.0005	6	1	0.0022847	0.0091387	ALK
1	transcription corepressor activity	0.0178	234	2	0.0030695	0.0123	DNMT3A,CREBBP
1	peroxisome proliferator activated receptor binding	0.0009	12	1	0.0045652	0.0137	ASXL2
1	transcription factor binding	0.0255	335	2	0.0061939	0.0137	DNMT3A,CREBBP
1	acetyltransferase activity	0.0014	18	1	0.0068415	0.0137	CREBBP
1	threonine-type endopeptidase activity	0.0015	20	1	0.0075993	0.0152	PSMB5
1	histone acetyltransferase activity	0.0034	44	1	0.0167	0.0204	CREBBP
1	cis-regulatory region sequence-specific DNA binding	0.0036	47	1	0.0178	0.0204	CREBBP
1	RNA polymerase II activating transcription factor binding	0.0041	54	1	0.0204	0.0204	CREBBP
1	transmembrane receptor protein tyrosine kinase activity	0.0041	54	1	0.0204	0.0204	ALK
1	damaged DNA binding	0.0043	56	1	0.0212	0.0212	CREBBP
1	RNA polymerase II transcription factor binding	0.0047	62	1	0.0234	0.0234	CREBBP
1	p53 binding	0.005	66	1	0.0249	0.0249	CREBBP
1	peptidase activity	0.0055	72	1	0.0271	0.0271	PSMB5
1	endopeptidase activity	0.0056	74	1	0.0279	0.0279	PSMB5
1	protein tyrosine kinase activity	0.0066	87	1	0.0327	0.0327	ALK
1	identical protein binding	0.0851	1117	2	0.0609	0.0609	ALK,DNMT3A
1	DNA binding	0.089	1167	2	0.066	0.066	DNMT3A,ASXL2
1	transcription coactivator activity	0.0218	286	1	0.1044	0.1044	CREBBP
1	metal ion binding	0.1346	1766	2	0.1372	0.1372	DNMT3A,ASXL2
1	RNA polymerase II cis-regulatory region sequence-specific DNA binding	0.0412	541	1	0.1899	0.1899	DNMT3A
1	zinc ion binding	0.0503	660	1	0.2275	0.2275	CREBBP
2	promoter-specific chromatin binding	0.004	53	3	5.4388e-06	0.0004623	CHD7,GLI2,TP53
2	transcription factor binding	0.0255	335	4	4.8329e-05	0.0020298	GLI2,CCND1,MYC,TP53
2	RNA polymerase II cis-regulatory region sequence-specific DNA binding	0.0412	541	4	0.00030826	0.0066328	CHD7,GLI2,MYC,TP53
2	repressing transcription factor binding	0.0032	42	2	0.0003635	0.0066328	MYC,SKI
2	protein homodimerization activity	0.0454	595	4	0.00044345	0.0066328	ACVR1,MSH6,TP53,FGFR1
2	SMAD binding	0.0037	48	2	0.00047377	0.0066328	ACVR1,SKI
2	ATP binding	0.0942	1236	5	0.00067525	0.008103	CHD7,ACVR1,MSH6,TP53,FGFR1
2	enzyme binding	0.026	341	3	0.0013113	0.0095985	CCND1,MSH6,TP53
2	single thymine insertion binding	0.0002	2	1	0.0013712	0.0095985	MSH6
2	histone deacetylase regulator activity	0.0002	2	1	0.0013712	0.0095985	TP53
2	histone deacetylase inhibitor activity	0.0002	2	1	0.0013712	0.0095985	SKI
2	chromatin binding	0.0295	387	3	0.0018864	0.0103	CHD7,MSH6,TP53
2	single guanine insertion binding	0.0002	3	1	0.0020562	0.0103	MSH6
2	histone deacetylase binding	0.0081	106	2	0.0022632	0.0103	CCND1,TP53
2	DNA-binding transcription activator activity, RNA polymerase II-specific	0.0322	423	3	0.0024326	0.0103	GLI2,MYC,TP53
2	protein kinase binding	0.0331	434	3	0.0026173	0.0103	CCND1,SKI,TP53
2	receptor-receptor interaction	0.0003	4	1	0.0027408	0.0103	FGFR1
2	guanine/thymine mispair binding	0.0003	4	1	0.0027408	0.0103	MSH6
2	core promoter sequence-specific DNA binding	0.0004	5	1	0.0034249	0.0103	TP53
2	fibroblast growth factor-activated receptor activity	0.0004	5	1	0.0034249	0.0103	FGFR1
2	transforming growth factor beta receptor activity, type I	0.0004	5	1	0.0034249	0.0103	ACVR1
2	activin receptor activity, type I	0.0004	5	1	0.0034249	0.0103	ACVR1
2	transcription cofactor binding	0.0005	6	1	0.0041086	0.0123	TP53
2	oxidized purine DNA binding	0.0005	7	1	0.004792	0.0144	MSH6
2	transmembrane receptor protein serine/threonine kinase activity	0.0005	7	1	0.004792	0.0144	ACVR1
2	MutLalpha complex binding	0.0005	7	1	0.004792	0.0144	MSH6
2	MDM2/MDM4 family protein binding	0.0006	8	1	0.0054749	0.015	TP53
2	mismatched DNA binding	0.0007	9	1	0.0061573	0.015	MSH6
2	TFIID-class transcription factor complex binding	0.0008	11	1	0.007521	0.015	TP53
2	zinc ion binding	0.0503	660	3	0.0085048	0.017	GLI2,SKI,TP53
2	core promoter binding	0.001	13	1	0.0088831	0.0178	MYC
2	protein kinase activity	0.0165	217	2	0.009117	0.0182	CCND1,ACVR1
2	DNA-binding transcription factor activity	0.0531	696	3	0.0098482	0.0188	GLI2,MYC,TP53
2	activin binding	0.0011	15	1	0.0102	0.0188	ACVR1
2	transcription corepressor activity	0.0178	234	2	0.0105	0.0188	CCND1,SKI
2	four-way junction DNA binding	0.0013	17	1	0.0116	0.0188	MSH6
2	proline-rich region binding	0.0014	19	1	0.013	0.0188	CCND1
2	transforming growth factor beta binding	0.0017	22	1	0.015	0.0188	ACVR1
2	fibroblast growth factor binding	0.0017	22	1	0.015	0.0188	FGFR1
2	ubiquitin protein ligase binding	0.0215	282	2	0.015	0.0188	SKI,TP53
2	DNA-binding transcription factor activity, RNA polymerase II-specific	0.0624	818	3	0.0153	0.0188	MYC,SKI,TP53
2	protein tyrosine kinase binding	0.002	26	1	0.0177	0.0188	ACVR1
2	protein binding	0.643	8435	9	0.0188	0.0188	CHD7,GLI2,CCND1,MYC,ACVR1,SKI,MSH6,TP53,FGFR1
2	histone acetyltransferase binding	0.0021	28	1	0.019	0.019	TP53
2	cyclin-dependent protein serine/threonine kinase regulator activity	0.0022	29	1	0.0197	0.0197	CCND1
2	protein phosphatase 2A binding	0.0022	29	1	0.0197	0.0197	TP53
2	protein-containing complex binding	0.0258	338	2	0.0212	0.0212	CCND1,MYC
2	disordered domain specific binding	0.0025	33	1	0.0224	0.0224	TP53
2	activating transcription factor binding	0.0027	35	1	0.0238	0.0238	MYC
2	SH2 domain binding	0.0027	36	1	0.0244	0.0244	FGFR1
2	ADP binding	0.0029	38	1	0.0258	0.0258	MSH6
2	peptide hormone binding	0.0032	42	1	0.0284	0.0284	ACVR1
2	DNA-dependent ATPase activity	0.0033	43	1	0.0291	0.0291	MSH6
2	copper ion binding	0.0036	47	1	0.0318	0.0318	TP53
2	receptor tyrosine kinase binding	0.0038	50	1	0.0338	0.0338	TP53
2	E-box binding	0.0039	51	1	0.0344	0.0344	MYC
2	protein self-association	0.004	52	1	0.0351	0.0351	TP53
2	methylated histone binding	0.0041	54	1	0.0364	0.0364	MSH6
2	RNA polymerase II activating transcription factor binding	0.0041	54	1	0.0364	0.0364	TP53
2	transmembrane receptor protein tyrosine kinase activity	0.0041	54	1	0.0364	0.0364	FGFR1
2	DNA helicase activity	0.0043	56	1	0.0378	0.0378	CHD7
2	RNA polymerase II transcription factor binding	0.0047	62	1	0.0417	0.0417	TP53
2	mRNA 3'-UTR binding	0.0049	64	1	0.0431	0.0431	TP53
2	p53 binding	0.005	66	1	0.0444	0.0444	TP53
2	protein phosphatase binding	0.0063	82	1	0.0549	0.0549	TP53
2	protein tyrosine kinase activity	0.0066	87	1	0.0581	0.0581	FGFR1
2	double-stranded DNA binding	0.0072	94	1	0.0627	0.0627	MSH6
2	chaperone binding	0.0073	96	1	0.064	0.064	TP53
2	protease binding	0.0078	102	1	0.0678	0.0678	TP53
2	protein N-terminus binding	0.008	105	1	0.0698	0.0698	TP53
2	protein dimerization activity	0.0109	143	1	0.0939	0.0939	MYC
2	heparin binding	0.0112	147	1	0.0964	0.0964	FGFR1
2	magnesium ion binding	0.0137	180	1	0.1169	0.1169	MSH6
2	protein C-terminus binding	0.0138	181	1	0.1175	0.1175	TP53
2	ATPase activity	0.0139	182	1	0.1181	0.1181	MSH6
2	transcription regulatory region DNA binding	0.0159	209	1	0.1346	0.1346	TP53
2	protein domain specific binding	0.0178	233	1	0.1489	0.1489	SKI
2	DNA-binding transcription repressor activity, RNA polymerase II-specific	0.0185	243	1	0.1549	0.1549	MYC
2	identical protein binding	0.0851	1117	2	0.175	0.175	TP53,FGFR1
2	cadherin binding	0.0214	281	1	0.1771	0.1771	ACVR1
2	DNA binding	0.089	1167	2	0.1877	0.1877	MYC,TP53
2	protein heterodimerization activity	0.0236	310	1	0.1936	0.1936	TP53
2	protein serine/threonine kinase activity	0.0257	337	1	0.2088	0.2088	ACVR1
2	sequence-specific DNA binding	0.0312	409	1	0.248	0.248	GLI2
3	androgen receptor binding	0.0033	43	3	1.5556e-05	0.0014934	KDM4C,SMARCA4,CALR
3	protein tyrosine kinase activity	0.0066	87	3	0.00012501	0.0060003	JAK2,JAK3,MAP2K2
3	cytokine binding	0.003	40	2	0.00095069	0.0149	CSF3R,CRLF1
3	leptomycin B binding	0.0001	1	1	0.0011428	0.0149	ID3
3	granulocyte colony-stimulating factor binding	0.0001	1	1	0.0011428	0.0149	CSF3R
3	histone kinase activity (H3-Y41 specific)	0.0001	1	1	0.0011428	0.0149	JAK2
3	non-membrane spanning protein tyrosine kinase activity	0.0034	44	2	0.0011473	0.0149	JAK2,JAK3
3	cytokine receptor activity	0.0035	46	2	0.0012523	0.015	CSF3R,CRLF1
3	RNA polymerase III type 1 promoter DNA binding	0.0002	3	1	0.0034247	0.025	MTOR
3	type 2A serotonin receptor binding	0.0002	3	1	0.0034247	0.025	GNA11
3	TFIIIC-class transcription factor complex binding	0.0002	3	1	0.0034247	0.025	MTOR
3	RNA polymerase III type 2 promoter DNA binding	0.0002	3	1	0.0034247	0.025	MTOR
3	transcription coactivator activity	0.0218	286	3	0.0038728	0.025	CEBPA,ARID1A,SMARCA4
3	RNA polymerase III type 3 promoter DNA binding	0.0003	4	1	0.0045638	0.025	MTOR
3	ciliary neurotrophic factor receptor binding	0.0004	5	1	0.0057017	0.025	CRLF1
3	interleukin-12 receptor binding	0.0004	5	1	0.0057017	0.025	JAK2
3	transcription factor binding	0.0255	335	3	0.0060173	0.025	CEBPA,SMARCA4,ID3
3	DNA binding	0.089	1167	5	0.0078098	0.025	CEBPA,CIC,ARID1A,SMARCA4,CALR
3	type 1 angiotensin receptor binding	0.0005	7	1	0.0079738	0.025	JAK2
3	complement component C1q complex binding	0.0005	7	1	0.0079738	0.025	CALR
3	chromatin binding	0.0295	387	3	0.0089503	0.025	CEBPA,CIC,KDM4C
3	RNA polymerase I core promoter sequence-specific DNA binding	0.0006	8	1	0.0091081	0.025	SMARCA4
3	ATP binding	0.0942	1236	5	0.0099374	0.025	JAK2,JAK3,MAP2K2,MTOR,SMARCA4
3	growth hormone receptor binding	0.0007	9	1	0.0102	0.025	JAK2
3	histone demethylase activity (H3-K36 specific)	0.0008	10	1	0.0114	0.025	KDM4C
3	Tat protein binding	0.0008	10	1	0.0114	0.025	SMARCA4
3	peptide hormone receptor binding	0.0008	10	1	0.0114	0.025	JAK2
3	MAP-kinase scaffold activity	0.0008	10	1	0.0114	0.025	MAP2K2
3	protein kinase binding	0.0331	434	3	0.0122	0.025	JAK2,CDKN2A,MTOR
3	protein binding	0.643	8435	14	0.0124	0.025	CEBPA,CSF3R,GNA11,JAK2,CIC,JAK3,MAP2K2,CDKN2A,ARID1A,MTOR,SMARCA4,ID3,CALR,CRLF1
3	acetylcholine receptor binding	0.0008	11	1	0.0125	0.025	JAK2
3	hormone binding	0.0008	11	1	0.0125	0.025	CALR
3	insulin receptor substrate binding	0.0008	11	1	0.0125	0.025	JAK2
3	histone demethylase activity (H3-K9 specific)	0.0009	12	1	0.0136	0.0273	KDM4C
3	cyclin-dependent protein serine/threonine kinase inhibitor activity	0.0009	12	1	0.0136	0.0273	CDKN2A
3	histone demethylase activity	0.0011	14	1	0.0159	0.0293	KDM4C
3	MAP kinase kinase activity	0.0012	16	1	0.0181	0.0293	MAP2K2
3	DNA polymerase binding	0.0013	17	1	0.0193	0.0293	SMARCA4
3	translation regulator activity	0.0013	17	1	0.0193	0.0293	MTOR
3	lysine-acetylated histone binding	0.0014	18	1	0.0204	0.0293	SMARCA4
3	G-protein beta/gamma-subunit complex binding	0.0015	20	1	0.0226	0.0293	GNA11
3	nuclear receptor binding	0.0015	20	1	0.0226	0.0293	ARID1A
3	phosphatidylinositol 3-kinase binding	0.0016	21	1	0.0237	0.0293	JAK2
3	protein kinase activity	0.0165	217	2	0.0249	0.0293	JAK2,MTOR
3	protein folding chaperone	0.0018	23	1	0.026	0.0293	CALR
3	nucleosome binding	0.0019	25	1	0.0282	0.0293	ARID1A
3	protein domain specific binding	0.0178	233	2	0.0284	0.0293	MTOR,ID3
3	transcription corepressor activity	0.0178	234	2	0.0286	0.0293	SMARCA4,ID3
3	protein serine/threonine kinase activator activity	0.002	26	1	0.0293	0.0293	MAP2K2
3	protein serine/threonine/tyrosine kinase activity	0.0022	29	1	0.0326	0.0326	MAP2K2
3	NF-kappaB binding	0.0023	30	1	0.0338	0.0338	CDKN2A
3	helicase activity	0.0024	32	1	0.036	0.036	SMARCA4
3	phosphoprotein binding	0.0025	33	1	0.0371	0.0371	MTOR
3	SH2 domain binding	0.0027	36	1	0.0404	0.0404	JAK2
3	nucleosomal DNA binding	0.003	39	1	0.0437	0.0437	SMARCA4
3	DNA-dependent ATPase activity	0.0033	43	1	0.0481	0.0481	SMARCA4
3	ribosome binding	0.0036	47	1	0.0524	0.0524	MTOR
3	protein serine/threonine kinase activity	0.0257	337	2	0.0555	0.0555	MAP2K2,MTOR
3	DNA-binding transcription factor activity, RNA polymerase II-specific	0.0624	818	3	0.0628	0.0628	CEBPA,CIC,ID3
3	scaffold protein binding	0.0043	57	1	0.0632	0.0632	MAP2K2
3	RNA polymerase II transcription factor binding	0.0047	62	1	0.0686	0.0686	ID3
3	G protein-coupled receptor binding	0.0049	64	1	0.0707	0.0707	GNA11
3	peptide binding	0.0049	64	1	0.0707	0.0707	CALR
3	p53 binding	0.005	66	1	0.0729	0.0729	SMARCA4
3	kinase activity	0.0055	72	1	0.0792	0.0792	MTOR
3	protein phosphatase binding	0.0063	82	1	0.0898	0.0898	JAK3
3	PDZ domain binding	0.0063	83	1	0.0908	0.0908	MAP2K2
3	kinase binding	0.0067	88	1	0.096	0.096	CEBPA
3	chaperone binding	0.0073	96	1	0.1043	0.1043	CALR
3	iron ion binding	0.0074	97	1	0.1053	0.1053	CALR
3	heme binding	0.0074	97	1	0.1053	0.1053	JAK2
3	protein N-terminus binding	0.008	105	1	0.1136	0.1136	SMARCA4
3	unfolded protein binding	0.0087	114	1	0.1227	0.1227	CALR
3	RNA polymerase II cis-regulatory region sequence-specific DNA binding	0.0412	541	2	0.1253	0.1253	CEBPA,SMARCA4
3	carbohydrate binding	0.0091	119	1	0.1278	0.1278	CALR
3	histone binding	0.0095	125	1	0.1338	0.1338	JAK2
3	integrin binding	0.0098	128	1	0.1368	0.1368	CALR
3	RNA binding	0.0889	1166	3	0.1429	0.1429	CDKN2A,SMARCA4,CALR
3	protein dimerization activity	0.0109	143	1	0.1516	0.1516	ID3
3	mRNA binding	0.0123	161	1	0.1691	0.1691	CALR
3	zinc ion binding	0.0503	660	2	0.1726	0.1726	KDM4C,CALR
3	cytokine activity	0.0126	165	1	0.1729	0.1729	CRLF1
3	DNA-binding transcription factor activity	0.0531	696	2	0.1876	0.1876	CEBPA,ID3
3	protein C-terminus binding	0.0138	181	1	0.1881	0.1881	JAK2
3	transcription regulatory region DNA binding	0.0159	209	1	0.2141	0.2141	CEBPA
3	signaling receptor activity	0.0163	214	1	0.2186	0.2186	CSF3R
4	chromatin DNA binding	0.0056	73	3	4.726e-05	0.0041589	NOTCH1,GATA1,KDM6A
4	RNA polymerase II cis-regulatory region sequence-specific DNA binding	0.0412	541	5	0.00011615	0.0051105	NOTCH1,GATA1,KDM6A,RUNX1,MYCN
4	DNA-binding transcription activator activity, RNA polymerase II-specific	0.0322	423	4	0.00061148	0.0177	NOTCH1,GATA1,RUNX1,MYCN
4	CTPase activity	0.0001	1	1	0.00099048	0.0218	DDX3X
4	DNA helicase activity	0.0043	56	2	0.0013775	0.0234	DDX3X,ATRX
4	kinase activity	0.0055	72	2	0.0022568	0.0237	PRPS1,ABL1
4	DNA binding	0.089	1167	5	0.0038916	0.0237	DDX3X,GATA1,ABL1,ATRX,MYCN
4	nicotinate-nucleotide adenylyltransferase activity	0.0003	4	1	0.0039565	0.0237	ABL1
4	RNA strand annealing activity	0.0003	4	1	0.0039565	0.0237	DDX3X
4	nucleoside-triphosphatase activity	0.0003	4	1	0.0039565	0.0237	DDX3X
4	neuropilin binding	0.0003	4	1	0.0039565	0.0237	ABL1
4	ribose phosphate diphosphokinase activity	0.0004	5	1	0.0049433	0.0237	PRPS1
4	interleukin-2 binding	0.0004	5	1	0.0049433	0.0237	CRLF2
4	histone demethylase activity (H3-K27 specific)	0.0004	5	1	0.0049433	0.0237	KDM6A
4	ATP binding	0.0942	1236	5	0.0049968	0.0237	PRPS1,DDX3X,ABL1,ATRX,RUNX1
4	chromo shadow domain binding	0.0005	6	1	0.0059293	0.0237	ATRX
4	DNA translocase activity	0.0005	6	1	0.0059293	0.0237	ATRX
4	supercoiled DNA binding	0.0005	6	1	0.0059293	0.0237	ABL1
4	histone binding	0.0095	125	2	0.0066038	0.0264	PHF6,ATRX
4	sequence-specific DNA binding	0.0312	409	3	0.0068523	0.0274	GATA1,PHF6,KDM6A
4	eukaryotic initiation factor 4E binding	0.0005	7	1	0.0069143	0.0277	DDX3X
4	bubble DNA binding	0.0006	8	1	0.0078985	0.0316	ABL1
4	RNA stem-loop binding	0.0008	11	1	0.0108	0.0325	DDX3X
4	sequence-specific double-stranded DNA binding	0.0009	12	1	0.0118	0.0334	ABL1
4	magnesium ion binding	0.0137	180	2	0.0133	0.0334	PRPS1,ABL1
4	ribosomal small subunit binding	0.0011	14	1	0.0138	0.0334	DDX3X
4	C2H2 zinc finger domain binding	0.0011	15	1	0.0148	0.0334	GATA1
4	dioxygenase activity	0.0011	15	1	0.0148	0.0334	KDM6A
4	poly(A) binding	0.0013	17	1	0.0167	0.0334	DDX3X
4	four-way junction DNA binding	0.0013	17	1	0.0167	0.0334	ABL1
4	proline-rich region binding	0.0014	19	1	0.0187	0.0361	ABL1
4	Notch binding	0.0016	21	1	0.0206	0.0361	NOTCH1
4	translation initiation factor binding	0.0017	22	1	0.0216	0.0361	DDX3X
4	mRNA 5'-UTR binding	0.0017	22	1	0.0216	0.0361	DDX3X
4	mitogen-activated protein kinase binding	0.0017	22	1	0.0216	0.0361	ABL1
4	actin monomer binding	0.0018	24	1	0.0235	0.0361	ABL1
4	cysteine-type endopeptidase inhibitor activity involved in apoptotic process	0.0019	25	1	0.0245	0.0361	XIAP
4	protein serine/threonine kinase activator activity	0.002	26	1	0.0255	0.0361	DDX3X
4	ephrin receptor binding	0.0021	27	1	0.0264	0.0361	ABL1
4	enzyme inhibitor activity	0.0022	29	1	0.0284	0.0361	NOTCH1
4	ribonucleoprotein complex binding	0.0024	31	1	0.0303	0.0361	PHF6
4	phosphoprotein binding	0.0025	33	1	0.0322	0.0361	PHF6
4	SH2 domain binding	0.0027	36	1	0.0351	0.0361	ABL1
4	RNA polymerase II regulatory region sequence-specific DNA binding	0.0231	303	2	0.0351	0.0361	GATA1,RUNX1
4	phosphotyrosine residue binding	0.0028	37	1	0.0361	0.0361	ABL1
4	cytokine binding	0.003	40	1	0.0389	0.0389	CRLF2
4	non-membrane spanning protein tyrosine kinase activity	0.0034	44	1	0.0427	0.0427	ABL1
4	DNA-binding transcription factor activity, RNA polymerase II-specific	0.0624	818	3	0.0433	0.0433	GATA1,RUNX1,MYCN
4	enzyme binding	0.026	341	2	0.0436	0.0436	NOTCH1,PHF6
4	tubulin binding	0.0034	45	1	0.0437	0.0437	PHF6
4	cytokine receptor activity	0.0035	46	1	0.0446	0.0446	CRLF2
4	manganese ion binding	0.0036	47	1	0.0456	0.0456	ABL1
4	SH3/SH2 adaptor activity	0.0039	51	1	0.0494	0.0494	SH2D1A
4	protein kinase C binding	0.004	53	1	0.0513	0.0513	ABL1
4	methylated histone binding	0.0041	54	1	0.0522	0.0522	ATRX
4	syntaxin binding	0.0042	55	1	0.0532	0.0532	ABL1
4	chromatin binding	0.0295	387	2	0.0547	0.0547	KDM6A,ATRX
4	scaffold protein binding	0.0043	57	1	0.055	0.055	PHF6
4	RNA polymerase II transcription factor binding	0.0047	62	1	0.0597	0.0597	GATA1
4	RNA helicase activity	0.0047	62	1	0.0597	0.0597	DDX3X
4	p53 binding	0.005	66	1	0.0635	0.0635	GATA1
4	transcription regulatory region sequence-specific DNA binding	0.006	79	1	0.0755	0.0755	GATA1
4	protein tyrosine kinase activity	0.0066	87	1	0.0829	0.0829	ABL1
4	kinase binding	0.0067	88	1	0.0838	0.0838	MYCN
4	metal ion binding	0.1346	1766	4	0.0862	0.0862	XIAP,PHF6,KDM6A,ATRX
4	identical protein binding	0.0851	1117	3	0.0926	0.0926	PRPS1,XIAP,KDM6A
4	histone deacetylase binding	0.0081	106	1	0.1001	0.1001	PHF6
4	protein binding	0.643	8435	11	0.1036	0.1036	PRPS1,NOTCH1,DDX3X,XIAP,GATA1,PHF6,ABL1,ATRX,SH2D1A,RUNX1,MYCN
4	SH3 domain binding	0.0091	119	1	0.1117	0.1117	ABL1
4	protein dimerization activity	0.0109	143	1	0.1328	0.1328	MYCN
4	DNA-binding transcription factor activity	0.0531	696	2	0.1491	0.1491	GATA1,MYCN
4	actin filament binding	0.0133	174	1	0.1593	0.1593	ABL1
4	protein C-terminus binding	0.0138	181	1	0.1652	0.1652	ABL1
4	ATPase activity	0.0139	182	1	0.1661	0.1661	DDX3X
4	transcription regulatory region DNA binding	0.0159	209	1	0.1884	0.1884	RUNX1
4	ubiquitin protein ligase activity	0.0162	213	1	0.1917	0.1917	XIAP
4	protein kinase activity	0.0165	217	1	0.1949	0.1949	ABL1
4	ubiquitin-protein transferase activity	0.0174	228	1	0.2038	0.2038	XIAP
4	transmembrane signaling receptor activity	0.0182	239	1	0.2126	0.2126	NOTCH1
4	DNA-binding transcription repressor activity, RNA polymerase II-specific	0.0185	243	1	0.2158	0.2158	PHF6
4	cadherin binding	0.0214	281	1	0.2453	0.2453	DDX3X
4	transcription coactivator activity	0.0218	286	1	0.2491	0.2491	ABL1
5	protein phosphatase binding	0.0063	82	5	7.6381e-08	9.3185e-06	EGFR,ERBB2,STAT3,CTNNB1,MET
5	chromatin DNA binding	0.0056	73	4	2.7562e-06	0.00016813	EP300,STAT3,MYOD1,EZH2
5	nuclear hormone receptor binding	0.002	26	3	6.2119e-06	0.00024848	EP300,MYOD1,CTNNB1
5	chromatin binding	0.0295	387	6	9.0048e-06	0.00027014	EGFR,EP300,STAT5B,MYOD1,CTNNB1,EZH2
5	protein dimerization activity	0.0109	143	4	3.8224e-05	0.00091738	ERBB2,STAT5B,STAT3,MYOD1
5	transmembrane receptor protein tyrosine kinase activity	0.0041	54	3	5.4332e-05	0.0010866	EGFR,ERBB2,MET
5	protein C-terminus binding	0.0138	181	4	9.4964e-05	0.0016144	ERBB2,EP300,HRAS,CTNNB1
5	protein tyrosine kinase activity	0.0066	87	3	0.00022087	0.0026956	EGFR,ERBB2,MET
5	protein-lysine N-methyltransferase activity	0.0012	16	2	0.00022464	0.0026956	SETD2,EZH2
5	glucocorticoid receptor binding	0.0012	16	2	0.00022464	0.0026956	STAT5B,STAT3
5	MAP kinase kinase kinase activity	0.0014	18	2	0.00028385	0.002821	EGFR,RAF1
5	small GTPase binding	0.0014	18	2	0.00028385	0.002821	BRAF,RAF1
5	histone-lysine N-methyltransferase activity	0.0014	19	2	0.000316	0.002821	SETD2,EZH2
5	protein binding	0.643	8435	18	0.00035263	0.002821	SETD2,HDAC9,EGFR,ERBB2,EP300,CCR5,HRAS,STAT5B,STAT3,BRAF,RHOA,CDK6,SMO,MYOD1,CTNNB1,RAF1,MET,EZH2
5	identical protein binding	0.0851	1117	7	0.00044312	0.0035449	EGFR,ERBB2,CCR5,STAT3,BRAF,RAF1,MET
5	RNA polymerase II cis-regulatory region sequence-specific DNA binding	0.0412	541	5	0.00065041	0.0045529	EP300,STAT5B,STAT3,MYOD1,EZH2
5	transcription factor binding	0.0255	335	4	0.00097619	0.0063492	HDAC9,EP300,STAT3,CTNNB1
5	hepatocyte growth factor-activated receptor activity	0.0001	1	1	0.0013712	0.0063492	MET
5	protein propionyltransferase activity	0.0001	1	1	0.0013712	0.0063492	EP300
5	histone butyryltransferase activity	0.0001	1	1	0.0013712	0.0063492	EP300
5	histone deacetylase activity (H4-K16 specific)	0.0001	1	1	0.0013712	0.0063492	HDAC9
5	histone crotonyltransferase activity	0.0001	1	1	0.0013712	0.0063492	EP300
5	peptide butyryltransferase activity	0.0001	1	1	0.0013712	0.0063492	EP300
5	repressing transcription factor binding	0.0032	42	2	0.0015156	0.0063492	HDAC9,CTNNB1
5	androgen receptor binding	0.0033	43	2	0.0015873	0.0063492	EP300,CTNNB1
5	promoter-specific chromatin binding	0.004	53	2	0.0023919	0.0082217	MYOD1,EZH2
5	RNA polymerase II activating transcription factor binding	0.0041	54	2	0.002481	0.0082217	EP300,CTNNB1
5	protein kinase binding	0.0331	434	4	0.0025249	0.0082217	EGFR,STAT3,RHOA,CTNNB1
5	FBXO family protein binding	0.0002	2	1	0.0027406	0.0082217	CDK6
5	epidermal growth factor-activated receptor activity	0.0002	2	1	0.0027406	0.0082217	EGFR
5	chemokine (C-C motif) ligand 5 binding	0.0002	2	1	0.0027406	0.0082217	CCR5
5	RNA polymerase II transcription factor binding	0.0047	62	2	0.0032495	0.0097484	EP300,CTNNB1
5	GDP binding	0.0053	69	2	0.0040019	0.012	HRAS,RHOA
5	Rho GDP-dissociation inhibitor binding	0.0002	3	1	0.0041082	0.0123	RHOA
5	adenylate cyclase activator activity	0.0002	3	1	0.0041082	0.0123	RAF1
5	virus receptor activity	0.0053	70	2	0.0041154	0.0123	EGFR,CCR5
5	ATP binding	0.0942	1236	6	0.0047798	0.0132	EGFR,ERBB2,BRAF,CDK6,RAF1,MET
5	ErbB-3 class receptor binding	0.0003	4	1	0.005474	0.0132	ERBB2
5	epidermal growth factor binding	0.0003	4	1	0.005474	0.0132	EGFR
5	beta-catenin binding	0.0065	85	2	0.0059948	0.0132	EP300,CTNNB1
5	transcription coactivator activity	0.0218	286	3	0.0066152	0.0132	EP300,MYOD1,CTNNB1
5	histone methyltransferase activity (H3-K27 specific)	0.0004	5	1	0.0068381	0.0137	EZH2
5	peptide-lysine-N-acetyltransferase activity	0.0005	6	1	0.0082004	0.0164	EP300
5	lysine N-acetyltransferase activity, acting on acetyl phosphate as donor	0.0005	6	1	0.0082004	0.0164	EP300
5	CCR5 chemokine receptor binding	0.0005	6	1	0.0082004	0.0164	STAT3
5	nitric-oxide synthase regulator activity	0.0005	6	1	0.0082004	0.0164	EGFR
5	RNA polymerase I core binding	0.0005	7	1	0.009561	0.019	ERBB2
5	enzyme binding	0.026	341	3	0.0107	0.019	EGFR,CTNNB1,RAF1
5	patched binding	0.0006	8	1	0.0109	0.019	SMO
5	primary miRNA binding	0.0006	8	1	0.0109	0.019	EZH2
5	histone methyltransferase activity (H3-K36 specific)	0.0007	9	1	0.0123	0.019	SETD2
5	STAT family protein binding	0.0007	9	1	0.0123	0.019	EP300
5	alpha-catenin binding	0.0007	9	1	0.0123	0.019	CTNNB1
5	pre-mRNA intronic binding	0.0008	10	1	0.0136	0.019	EP300
5	NAD-dependent histone deacetylase activity (H3-K14 specific)	0.0008	10	1	0.0136	0.019	HDAC9
5	adenylate cyclase binding	0.0008	11	1	0.015	0.019	RAF1
5	I-SMAD binding	0.0008	11	1	0.015	0.019	CTNNB1
5	protein deacetylase activity	0.0008	11	1	0.015	0.019	HDAC9
5	histone methyltransferase activity	0.0009	12	1	0.0163	0.019	EZH2
5	semaphorin receptor activity	0.0009	12	1	0.0163	0.019	MET
5	mitogen-activated protein kinase kinase binding	0.001	13	1	0.0177	0.019	RAF1
5	DNA-binding transcription activator activity, RNA polymerase II-specific	0.0322	423	3	0.019	0.019	STAT5B,STAT3,MYOD1
5	transferase activity, transferring acyl groups	0.0012	16	1	0.0217	0.0217	EP300
5	DNA-binding transcription factor activity, RNA polymerase II-specific	0.0624	818	4	0.0228	0.0228	STAT5B,STAT3,MYOD1,EZH2
5	chemokine receptor activity	0.0013	17	1	0.0231	0.0231	CCR5
5	acetyltransferase activity	0.0014	18	1	0.0244	0.0244	EP300
5	myosin binding	0.0016	21	1	0.0284	0.0284	RHOA
5	C-C chemokine receptor activity	0.0017	22	1	0.0298	0.0298	CCR5
5	phosphatidylinositol phospholipase C activity	0.0018	23	1	0.0311	0.0311	CCR5
5	C-C chemokine binding	0.0018	24	1	0.0324	0.0324	CCR5
5	chemokine binding	0.0019	25	1	0.0338	0.0338	CCR5
5	protein kinase activity	0.0165	217	2	0.0351	0.0351	BRAF,RAF1
5	RNA polymerase II core promoter sequence-specific DNA binding	0.0021	27	1	0.0364	0.0364	EZH2
5	histone deacetylase activity	0.0021	27	1	0.0364	0.0364	HDAC9
5	cyclin binding	0.0021	28	1	0.0377	0.0377	CDK6
5	cyclin-dependent protein serine/threonine kinase activity	0.0021	28	1	0.0377	0.0377	CDK6
5	transcription corepressor activity	0.0178	234	2	0.0403	0.0403	HDAC9,EZH2
5	growth factor binding	0.0023	30	1	0.0404	0.0404	ERBB2
5	alpha-tubulin binding	0.0023	30	1	0.0404	0.0404	SETD2
5	NF-kappaB binding	0.0023	30	1	0.0404	0.0404	EP300
5	ribonucleoprotein complex binding	0.0024	31	1	0.0417	0.0417	EZH2
5	transmembrane signaling receptor activity	0.0182	239	2	0.0419	0.0419	EGFR,ERBB2
5	disordered domain specific binding	0.0025	33	1	0.0443	0.0443	CTNNB1
5	activating transcription factor binding	0.0027	35	1	0.0469	0.0469	EP300
5	RNA polymerase II repressing transcription factor binding	0.0027	35	1	0.0469	0.0469	STAT3
5	coreceptor activity	0.0029	38	1	0.0509	0.0509	CCR5
5	cadherin binding	0.0214	281	2	0.0559	0.0559	EGFR,CTNNB1
5	estrogen receptor binding	0.0032	42	1	0.0561	0.0561	CTNNB1
5	ubiquitin protein ligase binding	0.0215	282	2	0.0563	0.0563	EGFR,MYOD1
5	histone acetyltransferase activity	0.0034	44	1	0.0587	0.0587	EP300
5	GTPase activity	0.0223	292	2	0.0599	0.0599	HRAS,RHOA
5	tau protein binding	0.0034	45	1	0.06	0.06	EP300
5	nuclear receptor activity	0.0036	47	1	0.0626	0.0626	STAT3
5	SMAD binding	0.0037	48	1	0.0638	0.0638	CTNNB1
5	RNA polymerase II regulatory region sequence-specific DNA binding	0.0231	303	2	0.0639	0.0639	EP300,MYOD1
5	protein heterodimerization activity	0.0236	310	2	0.0665	0.0665	ERBB2,BRAF
5	DNA-binding transcription factor activity	0.0531	696	3	0.0671	0.0671	STAT5B,STAT3,CTNNB1
5	GTP binding	0.0238	312	2	0.0673	0.0673	HRAS,RHOA
5	E-box binding	0.0039	51	1	0.0677	0.0677	MYOD1
5	protein kinase C binding	0.004	53	1	0.0703	0.0703	HDAC9
5	damaged DNA binding	0.0043	56	1	0.0741	0.0741	EP300
5	drug binding	0.0043	57	1	0.0754	0.0754	SMO
5	protein serine/threonine kinase activity	0.0257	337	2	0.0769	0.0769	BRAF,RAF1
5	protein-containing complex binding	0.0258	338	2	0.0773	0.0773	HRAS,RAF1
5	p53 binding	0.005	66	1	0.0868	0.0868	EP300
5	ATPase binding	0.0063	83	1	0.108	0.108	EGFR
5	kinase binding	0.0067	88	1	0.1141	0.1141	CTNNB1
5	double-stranded DNA binding	0.0072	94	1	0.1214	0.1214	EGFR
5	histone deacetylase binding	0.0081	106	1	0.1359	0.1359	HDAC9
5	ion channel binding	0.0091	120	1	0.1524	0.1524	CTNNB1
5	integrin binding	0.0098	128	1	0.1618	0.1618	EGFR
5	DNA binding	0.089	1167	3	0.2118	0.2118	EP300,STAT3,EZH2
5	actin filament binding	0.0133	174	1	0.2136	0.2136	EGFR
5	calmodulin binding	0.0143	187	1	0.2277	0.2277	EGFR
6	transmembrane receptor protein tyrosine kinase activity	0.0041	54	4	9.2568e-08	7.5906e-06	CSF1R,FLT3,PDGFRB,FGFR4
6	growth factor binding	0.0023	30	3	1.9462e-06	7.9794e-05	CSF1R,FLT3,PDGFRB
6	phosphatidylinositol 3-kinase binding	0.0016	21	2	0.00013958	0.0037687	PIK3R1,PDGFRB
6	cytokine receptor activity	0.0035	46	2	0.00066213	0.0132	FLT3,IL7R
6	platelet-derived growth factor-activated receptor activity	0.0001	1	1	0.00083816	0.0133	PDGFRB
6	transcription coactivator activity	0.0218	286	3	0.0014991	0.0133	RB1,NPM1,ASXL1
6	platelet-derived growth factor beta-receptor activity	0.0002	2	1	0.0016757	0.0133	PDGFRB
6	interleukin-7 receptor activity	0.0002	2	1	0.0016757	0.0133	IL7R
6	macrophage colony-stimulating factor receptor activity	0.0002	2	1	0.0016757	0.0133	CSF1R
6	protein phosphatase binding	0.0063	82	2	0.0020697	0.0133	CSF1R,PIK3R1
6	protein tyrosine kinase activity	0.0066	87	2	0.0023244	0.0133	CSF1R,PDGFRB
6	transcription factor binding	0.0255	335	3	0.0023553	0.0133	RB1,PIK3R1,NPM1
6	platelet activating factor receptor activity	0.0002	3	1	0.0025126	0.0133	PDGFRB
6	ErbB-3 class receptor binding	0.0003	4	1	0.0033488	0.0133	PIK3R1
6	insulin binding	0.0003	4	1	0.0033488	0.0133	PIK3R1
6	phosphatidylinositol 3-kinase regulator activity	0.0003	4	1	0.0033488	0.0133	PIK3R1
6	importin-alpha family protein binding	0.0004	5	1	0.0041844	0.0133	RB1
6	fibroblast growth factor-activated receptor activity	0.0004	5	1	0.0041844	0.0133	FGFR4
6	protein kinase binding	0.0331	434	3	0.004892	0.0133	PDGFRB,NPM1,APC
6	neurotrophin TRKA receptor binding	0.0005	6	1	0.0050194	0.0133	PIK3R1
6	vascular endothelial growth factor-activated receptor activity	0.0005	7	1	0.0058537	0.0133	FLT3
6	vascular endothelial growth factor binding	0.0005	7	1	0.0058537	0.0133	PDGFRB
6	protein binding	0.643	8435	11	0.007763	0.0133	RB1,CSF1R,FLT3,PIK3R1,PDGFRB,NPM1,EBF1,ASXL1,APC,IL7R,FGFR4
6	Tat protein binding	0.0008	10	1	0.0083529	0.0133	NPM1
6	phosphatidylinositol 3-kinase regulatory subunit binding	0.0008	10	1	0.0083529	0.0133	PIK3R1
6	RNA polymerase II regulatory region DNA binding	0.0008	10	1	0.0083529	0.0133	RB1
6	insulin receptor substrate binding	0.0008	11	1	0.0091847	0.0133	PIK3R1
6	protein kinase regulator activity	0.0008	11	1	0.0091847	0.0133	APC
6	platelet-derived growth factor binding	0.0008	11	1	0.0091847	0.0133	PDGFRB
6	peroxisome proliferator activated receptor binding	0.0009	12	1	0.01	0.0133	ASXL1
6	gamma-catenin binding	0.0009	12	1	0.01	0.0133	APC
6	transmembrane receptor protein tyrosine kinase adaptor activity	0.001	13	1	0.0108	0.0133	PIK3R1
6	core promoter binding	0.001	13	1	0.0108	0.0133	NPM1
6	retinoic acid receptor binding	0.001	13	1	0.0108	0.0133	ASXL1
6	ribosomal small subunit binding	0.0011	14	1	0.0117	0.0133	NPM1
6	ribosomal large subunit binding	0.0011	14	1	0.0117	0.0133	NPM1
6	insulin-like growth factor receptor binding	0.0011	15	1	0.0125	0.0133	PIK3R1
6	1-phosphatidylinositol-3-kinase regulator activity	0.0011	15	1	0.0125	0.0133	PIK3R1
6	C2H2 zinc finger domain binding	0.0011	15	1	0.0125	0.0133	EBF1
6	platelet-derived growth factor receptor binding	0.0011	15	1	0.0125	0.0133	PDGFRB
6	microtubule plus-end binding	0.0012	16	1	0.0133	0.0133	APC
6	glucocorticoid receptor binding	0.0012	16	1	0.0133	0.0133	FLT3
6	dynein complex binding	0.0013	17	1	0.0142	0.0142	APC
6	ATP binding	0.0942	1236	4	0.0151	0.0151	CSF1R,FLT3,PDGFRB,FGFR4
6	fibroblast growth factor binding	0.0017	22	1	0.0183	0.0183	FGFR4
6	insulin receptor binding	0.0018	23	1	0.0191	0.0191	PIK3R1
6	ubiquitin protein ligase binding	0.0215	282	2	0.0223	0.0223	RB1,APC
6	protein kinase inhibitor activity	0.0021	27	1	0.0224	0.0224	NPM1
6	NF-kappaB binding	0.0023	30	1	0.0249	0.0249	NPM1
6	protein heterodimerization activity	0.0236	310	2	0.0267	0.0267	PIK3R1,NPM1
6	phosphoprotein binding	0.0025	33	1	0.0273	0.0273	RB1
6	disordered domain specific binding	0.0025	33	1	0.0273	0.0273	RB1
6	activating transcription factor binding	0.0027	35	1	0.029	0.029	NPM1
6	phosphotyrosine residue binding	0.0028	37	1	0.0306	0.0306	PIK3R1
6	rRNA binding	0.0028	37	1	0.0306	0.0306	NPM1
6	cytokine binding	0.003	40	1	0.033	0.033	CSF1R
6	androgen receptor binding	0.0033	43	1	0.0355	0.0355	RB1
6	cis-regulatory region sequence-specific DNA binding	0.0036	47	1	0.0387	0.0387	RB1
6	chromatin binding	0.0295	387	2	0.0401	0.0401	NPM1,ASXL1
6	protein self-association	0.004	52	1	0.0427	0.0427	FLT3
6	RNA polymerase II activating transcription factor binding	0.0041	54	1	0.0444	0.0444	RB1
6	DNA binding	0.089	1167	3	0.0675	0.0675	RB1,EBF1,ASXL1
6	beta-catenin binding	0.0065	85	1	0.069	0.069	APC
6	kinase binding	0.0067	88	1	0.0714	0.0714	RB1
6	protein N-terminus binding	0.008	105	1	0.0846	0.0846	NPM1
6	protein homodimerization activity	0.0454	595	2	0.0862	0.0862	CSF1R,NPM1
6	unfolded protein binding	0.0087	114	1	0.0915	0.0915	NPM1
6	histone binding	0.0095	125	1	0.1	0.1	NPM1
6	antigen binding	0.0095	125	1	0.1	0.1	IL7R
6	protein dimerization activity	0.0109	143	1	0.1136	0.1136	EBF1
6	heparin binding	0.0112	147	1	0.1166	0.1166	FGFR4
6	microtubule binding	0.015	197	1	0.1533	0.1533	APC
6	cadherin binding	0.0214	281	1	0.2119	0.2119	APC
6	signaling receptor binding	0.0229	300	1	0.2247	0.2247	PDGFRB
6	identical protein binding	0.0851	1117	2	0.2396	0.2396	RB1,APC
6	protein-containing complex binding	0.0258	338	1	0.2496	0.2496	FLT3
7	transmembrane receptor protein tyrosine kinase activity	0.0041	54	5	6.549e-11	2.6851e-09	PDGFRA,ERBB4,KIT,KDR,FGFR3
7	protein tyrosine kinase activity	0.0066	87	4	1.3254e-07	2.6507e-06	ERBB4,KIT,KDR,FGFR3
7	growth factor binding	0.0023	30	3	6.6393e-07	8.6311e-06	PDGFRA,KIT,KDR
7	vascular endothelial growth factor binding	0.0005	7	2	7.9547e-06	6.3638e-05	PDGFRA,KDR
7	vascular endothelial growth factor-activated receptor activity	0.0005	7	2	7.9547e-06	6.3638e-05	PDGFRA,KDR
7	protein homodimerization activity	0.0454	595	4	0.00025557	0.0015334	PDGFRA,IDH1,ERBB4,KIT
7	ATP binding	0.0942	1236	5	0.00032547	0.0016274	PDGFRA,ERBB4,KIT,KDR,FGFR3
7	stem cell factor receptor activity	0.0001	1	1	0.00060964	0.0024386	KIT
7	platelet-derived growth factor alpha-receptor activity	0.0001	1	1	0.00060964	0.0024386	PDGFRA
7	isocitrate dehydrogenase (NADP+) activity	0.0002	2	1	0.001219	0.0048758	IDH1
7	phosphothreonine residue binding	0.0002	3	1	0.0018279	0.0054838	FBXW7
7	methylcytosine dioxygenase activity	0.0003	4	1	0.0024366	0.0060899	TET2
7	identical protein binding	0.0851	1117	4	0.0027781	0.0060899	FBXW7,IDH1,KDR,FGFR3
7	fibroblast growth factor-activated receptor activity	0.0004	5	1	0.0030449	0.0060899	FGFR3
7	ubiquitin-protein transferase activator activity	0.0006	8	1	0.004868	0.009736	FBXW7
7	platelet-derived growth factor binding	0.0008	11	1	0.0066882	0.0134	PDGFRA
7	platelet-derived growth factor receptor binding	0.0011	15	1	0.0091105	0.0139	PDGFRA
7	ferrous iron binding	0.0014	18	1	0.0109	0.0139	TET2
7	cadherin binding	0.0214	281	2	0.0118	0.0139	IDH1,KDR
7	fibroblast growth factor binding	0.0017	22	1	0.0133	0.0139	FGFR3
7	NADP binding	0.0018	23	1	0.0139	0.0139	IDH1
7	cyclin binding	0.0021	28	1	0.0169	0.0169	FBXW7
7	epidermal growth factor receptor binding	0.0026	34	1	0.0205	0.0205	ERBB4
7	SH2 domain binding	0.0027	36	1	0.0217	0.0217	KIT
7	NAD binding	0.0027	36	1	0.0217	0.0217	IDH1
7	Hsp90 protein binding	0.003	39	1	0.0235	0.0235	KDR
7	cytokine binding	0.003	40	1	0.0241	0.0241	KIT
7	protein binding, bridging	0.0056	74	1	0.0442	0.0442	FBXW7
7	ubiquitin binding	0.0057	75	1	0.0448	0.0448	FBXW7
7	iron ion binding	0.0074	97	1	0.0576	0.0576	TET2
7	protease binding	0.0078	102	1	0.0605	0.0605	KIT
7	integrin binding	0.0098	128	1	0.0754	0.0754	KDR
7	magnesium ion binding	0.0137	180	1	0.1046	0.1046	IDH1
7	transcription regulatory region DNA binding	0.0159	209	1	0.1206	0.1206	ERBB4
7	protein kinase activity	0.0165	217	1	0.1249	0.1249	PDGFRA
7	protein binding	0.643	8435	7	0.159	0.159	PDGFRA,FBXW7,TET2,ERBB4,KIT,KDR,FGFR3
7	ubiquitin protein ligase binding	0.0215	282	1	0.1596	0.1596	FBXW7
7	protein-containing complex binding	0.0258	338	1	0.1885	0.1885	PDGFRA
8	D5 dopamine receptor binding	0.0002	3	1	0.00091439	0.0164	GNA13
8	histone methyltransferase activity (H3-K27 specific)	0.0004	5	1	0.0015236	0.0164	EED
8	phosphatidylinositol 3-kinase regulatory subunit binding	0.0008	10	1	0.0030455	0.0164	CBL
8	histone methyltransferase activity	0.0009	12	1	0.0036538	0.0164	EED
8	magnesium-dependent protein serine/threonine phosphatase activity	0.0011	14	1	0.0042618	0.0164	PPM1D
8	G-protein beta/gamma-subunit complex binding	0.0015	20	1	0.0060841	0.0164	GNA13
8	mitogen-activated protein kinase binding	0.0017	22	1	0.006691	0.0164	PPM1D
8	nucleosome binding	0.0019	25	1	0.0076008	0.0164	EED
8	ephrin receptor binding	0.0021	27	1	0.008207	0.0164	CBL
8	epidermal growth factor receptor binding	0.0026	34	1	0.0103	0.0194	CBL
8	phosphotyrosine residue binding	0.0028	37	1	0.0112	0.0194	CBL
8	receptor tyrosine kinase binding	0.0038	50	1	0.0152	0.0194	CBL
8	protein serine/threonine phosphatase activity	0.0039	51	1	0.0155	0.0194	PPM1D
8	G protein-coupled receptor binding	0.0049	64	1	0.0194	0.0194	GNA13
8	SH3 domain binding	0.0091	119	1	0.0358	0.0358	CBL
8	ubiquitin protein ligase activity	0.0162	213	1	0.0634	0.0634	CBL
8	ubiquitin-protein transferase activity	0.0174	228	1	0.0677	0.0677	CBL
8	cadherin binding	0.0214	281	1	0.083	0.083	CBL
8	GTPase activity	0.0223	292	1	0.0861	0.0861	GNA13
8	metal ion binding	0.1346	1766	2	0.0902	0.0902	PPM1D,GNA13
8	GTP binding	0.0238	312	1	0.0918	0.0918	GNA13
8	protein serine/threonine kinase activity	0.0257	337	1	0.0989	0.0989	PPM1D
8	RNA polymerase II cis-regulatory region sequence-specific DNA binding	0.0412	541	1	0.155	0.155	EED
8	calcium ion binding	0.0415	544	1	0.1558	0.1558	CBL
8	protein binding	0.643	8435	4	0.1709	0.1709	EED,PPM1D,CBL,GNA13
9	SH3/SH2 adaptor activity	0.0039	51	3	6.9075e-06	0.00053878	SOCS2,PTPN11,SH2B3
9	protein tyrosine kinase binding	0.002	26	2	0.00017489	0.0068207	PTPN11,SH2B3
9	JAK pathway signal transduction adaptor activity	0.0001	1	1	0.00076199	0.0198	SOCS2
9	GMP binding	0.0002	2	1	0.0015235	0.0219	KRAS
9	neuregulin receptor activity	0.0002	2	1	0.0015235	0.0219	ERBB3
9	protein-containing complex binding	0.0258	338	3	0.0017912	0.0219	NCOR2,CDK4,KRAS
9	NEDD8 ligase activity	0.0002	3	1	0.0022844	0.0219	MDM2
9	protein N-terminus binding	0.008	105	2	0.0027621	0.0219	NCOR2,MDM2
9	stem cell factor receptor binding	0.0003	4	1	0.0030448	0.0219	SH2B3
9	neuregulin binding	0.0004	5	1	0.0038047	0.0219	ERBB3
9	receptor serine/threonine kinase binding	0.0004	5	1	0.0038047	0.0219	MDM2
9	LRR domain binding	0.0005	6	1	0.0045641	0.0219	KRAS
9	non-membrane spanning protein tyrosine phosphatase activity	0.0006	8	1	0.0060813	0.0219	PTPN11
9	growth hormone receptor binding	0.0007	9	1	0.0068391	0.0219	SOCS2
9	ligase activity	0.0007	9	1	0.0068391	0.0219	MDM2
9	D1 dopamine receptor binding	0.0007	9	1	0.0068391	0.0219	PTPN11
9	peptide hormone receptor binding	0.0008	10	1	0.0075964	0.0219	PTPN11
9	protein tyrosine kinase activator activity	0.0008	10	1	0.0075964	0.0219	ERBB3
9	RNA polymerase II regulatory region DNA binding	0.0008	10	1	0.0075964	0.0219	NCOR2
9	insulin receptor substrate binding	0.0008	11	1	0.0083532	0.0219	PTPN11
9	5S rRNA binding	0.0008	11	1	0.0083532	0.0219	MDM2
9	peroxisome proliferator activated receptor binding	0.0009	12	1	0.0091095	0.0219	MDM2
9	transmembrane receptor protein tyrosine kinase adaptor activity	0.001	13	1	0.0098652	0.0219	SH2B3
9	transcription regulatory region DNA binding	0.0159	209	2	0.0105	0.0219	KMT2D,GLI1
9	SUMO transferase activity	0.0011	14	1	0.0106	0.0219	MDM2
9	insulin-like growth factor receptor binding	0.0011	15	1	0.0114	0.0219	SOCS2
9	1-phosphatidylinositol-3-kinase regulator activity	0.0011	15	1	0.0114	0.0219	SOCS2
9	protein binding	0.643	8435	10	0.0121	0.0219	NCOR2,SOCS2,KMT2D,ERBB3,CDK4,MDM2,PTPN11,KRAS,GLI1,SH2B3
9	glucocorticoid receptor binding	0.0012	16	1	0.0121	0.0219	NCOR2
9	histone methyltransferase activity (H3-K4 specific)	0.0012	16	1	0.0121	0.0219	KMT2D
9	phospholipase binding	0.0012	16	1	0.0121	0.0219	PTPN11
9	protein domain specific binding	0.0178	233	2	0.0129	0.0219	MDM2,PTPN11
9	retinoid X receptor binding	0.0014	18	1	0.0136	0.0219	NCOR2
9	Notch binding	0.0016	21	1	0.0159	0.0219	NCOR2
9	insulin receptor binding	0.0018	23	1	0.0174	0.0219	PTPN11
9	ubiquitin protein ligase binding	0.0215	282	2	0.0185	0.0219	ERBB3,MDM2
9	nuclear hormone receptor binding	0.002	26	1	0.0196	0.0219	NCOR2
9	cyclin binding	0.0021	28	1	0.0211	0.0219	CDK4
9	cyclin-dependent protein serine/threonine kinase activity	0.0021	28	1	0.0211	0.0219	CDK4
9	cyclin-dependent protein serine/threonine kinase regulator activity	0.0022	29	1	0.0219	0.0219	CDK4
9	growth factor binding	0.0023	30	1	0.0226	0.0226	ERBB3
9	ribonucleoprotein complex binding	0.0024	31	1	0.0234	0.0234	MDM2
9	phosphoprotein phosphatase activity	0.0025	33	1	0.0249	0.0249	PTPN11
9	disordered domain specific binding	0.0025	33	1	0.0249	0.0249	MDM2
9	phosphotyrosine residue binding	0.0028	37	1	0.0278	0.0278	PTPN11
9	chromatin binding	0.0295	387	2	0.0335	0.0335	NCOR2,GLI1
9	receptor tyrosine kinase binding	0.0038	50	1	0.0375	0.0375	PTPN11
9	transmembrane receptor protein tyrosine kinase activity	0.0041	54	1	0.0404	0.0404	ERBB3
9	cell adhesion molecule binding	0.0043	57	1	0.0426	0.0426	PTPN11
9	scaffold protein binding	0.0043	57	1	0.0426	0.0426	MDM2
9	p53 binding	0.005	66	1	0.0492	0.0492	MDM2
9	GDP binding	0.0053	69	1	0.0514	0.0514	KRAS
9	ubiquitin binding	0.0057	75	1	0.0557	0.0557	MDM2
9	protein tyrosine kinase activity	0.0066	87	1	0.0644	0.0644	ERBB3
9	protein tyrosine phosphatase activity	0.0068	89	1	0.0658	0.0658	PTPN11
9	histone deacetylase binding	0.0081	106	1	0.0779	0.0779	NCOR2
9	histone binding	0.0095	125	1	0.0913	0.0913	KMT2D
9	DNA-binding transcription factor activity, RNA polymerase II-specific	0.0624	818	2	0.1254	0.1254	KMT2D,GLI1
9	microtubule binding	0.015	197	1	0.1404	0.1404	GLI1
9	ubiquitin protein ligase activity	0.0162	213	1	0.151	0.151	MDM2
9	ubiquitin-protein transferase activity	0.0174	228	1	0.1608	0.1608	MDM2
9	transcription corepressor activity	0.0178	234	1	0.1647	0.1647	NCOR2
9	transmembrane signaling receptor activity	0.0182	239	1	0.1679	0.1679	ERBB3
9	cadherin binding	0.0214	281	1	0.1947	0.1947	PTPN11
9	transcription coactivator activity	0.0218	286	1	0.1978	0.1978	KMT2D
9	GTPase activity	0.0223	292	1	0.2016	0.2016	KRAS
9	identical protein binding	0.0851	1117	2	0.2071	0.2071	ERBB3,MDM2
9	RNA polymerase II regulatory region sequence-specific DNA binding	0.0231	303	1	0.2084	0.2084	GLI1
9	protein heterodimerization activity	0.0236	310	1	0.2127	0.2127	ERBB3
9	GTP binding	0.0238	312	1	0.2139	0.2139	KRAS
9	DNA binding	0.089	1167	2	0.2215	0.2215	KMT2D,GLI1
9	enzyme binding	0.026	341	1	0.2315	0.2315	MDM2
9	ATP binding	0.0942	1236	2	0.2416	0.2416	ERBB3,CDK4
10	actin monomer binding	0.0018	24	1	0.0036555	0.0215	ABL2
10	phosphotyrosine residue binding	0.0028	37	1	0.0056327	0.0215	ABL2
10	non-membrane spanning protein tyrosine kinase activity	0.0034	44	1	0.0066966	0.0215	ABL2
10	manganese ion binding	0.0036	47	1	0.0071523	0.0215	ABL2
10	protein tyrosine kinase activity	0.0066	87	1	0.0132	0.0316	ABL2
10	actin filament binding	0.0133	174	1	0.0264	0.0316	ABL2
10	magnesium ion binding	0.0137	180	1	0.0273	0.0316	ABL2
10	transcription regulatory region DNA binding	0.0159	209	1	0.0316	0.0316	IKZF1
10	protein kinase activity	0.0165	217	1	0.0328	0.0328	ABL2
10	protein domain specific binding	0.0178	233	1	0.0352	0.0352	IKZF1
10	DNA-binding transcription factor activity	0.0531	696	1	0.1033	0.1033	IKZF1
10	DNA binding	0.089	1167	1	0.17	0.17	IKZF1
10	ATP binding	0.0942	1236	1	0.1796	0.1796	ABL2
11	kinase activity	0.0055	72	2	0.0001794	0.0067071	PIK3CA,AKT1
11	deoxyribonuclease I activity	0.0001	1	1	0.00030487	0.0067071	DICER1
11	ribonuclease III activity	0.0003	4	1	0.001219	0.0076498	DICER1
11	phosphatidylinositol 3-kinase activity	0.0004	5	1	0.0015236	0.0076498	PIK3CA
11	phosphatidylinositol-3,4-bisphosphate 5-kinase activity	0.0004	5	1	0.0015236	0.0076498	PIK3CA
11	pre-miRNA binding	0.0005	6	1	0.0018282	0.0076498	DICER1
11	nitric-oxide synthase regulator activity	0.0005	6	1	0.0018282	0.0076498	AKT1
11	phosphatidylinositol-4,5-bisphosphate 3-kinase activity	0.0005	6	1	0.0018282	0.0076498	PIK3CA
11	1-phosphatidylinositol-4-phosphate 3-kinase activity	0.0005	7	1	0.0021326	0.0076498	PIK3CA
11	siRNA binding	0.0007	9	1	0.0027413	0.0076498	DICER1
11	1-phosphatidylinositol-3-kinase activity	0.0008	10	1	0.0030455	0.0076498	PIK3CA
11	phosphatidylinositol kinase activity	0.0008	10	1	0.0030455	0.0076498	PIK3CA
11	ATP binding	0.0942	1236	3	0.0031088	0.0076498	PIK3CA,AKT1,DICER1
11	insulin receptor substrate binding	0.0008	11	1	0.0033497	0.0076498	PIK3CA
11	protein serine/threonine kinase activity	0.0257	337	2	0.0038249	0.0076498	PIK3CA,AKT1
11	C2H2 zinc finger domain binding	0.0011	15	1	0.0045657	0.0091157	GATA2
11	GTPase activating protein binding	0.0011	15	1	0.0045657	0.0091157	AKT1
11	endoribonuclease activity	0.0015	20	1	0.0060841	0.0091157	DICER1
11	phosphatidylinositol-3,4-bisphosphate binding	0.0018	24	1	0.0072976	0.0091157	AKT1
11	protein kinase activator activity	0.0018	24	1	0.0072976	0.0091157	PIK3CA
11	protein phosphatase 2A binding	0.0022	29	1	0.0088129	0.0091157	AKT1
11	protein serine/threonine/tyrosine kinase activity	0.0022	29	1	0.0088129	0.0091157	AKT1
11	14-3-3 protein binding	0.0023	30	1	0.0091157	0.0091157	AKT1
11	helicase activity	0.0024	32	1	0.0097212	0.0097212	DICER1
11	phosphatidylinositol-3,4,5-trisphosphate binding	0.0027	36	1	0.0109	0.0109	AKT1
11	protein kinase C binding	0.004	53	1	0.0161	0.0161	AKT1
11	double-stranded RNA binding	0.0049	64	1	0.0194	0.0194	DICER1
11	calmodulin binding	0.0143	187	1	0.0558	0.0558	AKT1
11	protein kinase activity	0.0165	217	1	0.0645	0.0645	AKT1
11	protein domain specific binding	0.0178	233	1	0.0692	0.0692	DICER1
11	transcription factor binding	0.0255	335	1	0.0983	0.0983	GATA2
11	enzyme binding	0.026	341	1	0.1	0.1	AKT1
11	chromatin binding	0.0295	387	1	0.1129	0.1129	GATA2
11	DNA-binding transcription activator activity, RNA polymerase II-specific	0.0322	423	1	0.1229	0.1229	GATA2
11	RNA polymerase II cis-regulatory region sequence-specific DNA binding	0.0412	541	1	0.155	0.155	GATA2
11	protein homodimerization activity	0.0454	595	1	0.1694	0.1694	AKT1
11	protein binding	0.643	8435	4	0.1709	0.1709	PIK3CA,AKT1,DICER1,GATA2
11	zinc ion binding	0.0503	660	1	0.1866	0.1866	GATA2
11	DNA-binding transcription factor activity	0.0531	696	1	0.1959	0.1959	GATA2
11	DNA-binding transcription factor activity, RNA polymerase II-specific	0.0624	818	1	0.227	0.227	GATA2
12	histone methyltransferase activity (H3-K27 specific)	0.0004	5	1	0.00076211	0.0073143	SUZ12
12	phosphatidylethanolamine binding	0.0008	10	1	0.0015239	0.0073143	NF1
12	histone methyltransferase activity	0.0009	12	1	0.0018286	0.0073143	SUZ12
12	phosphatidylcholine binding	0.002	26	1	0.0039598	0.0111	NF1
12	promoter-specific chromatin binding	0.004	53	1	0.0080636	0.0111	SUZ12
12	methylated histone binding	0.0041	54	1	0.0082154	0.0111	SUZ12
12	chromatin DNA binding	0.0056	73	1	0.0111	0.0111	SUZ12
12	GTPase activator activity	0.0178	234	1	0.0354	0.0354	NF1
12	RNA polymerase II cis-regulatory region sequence-specific DNA binding	0.0412	541	1	0.0808	0.0808	SUZ12
12	RNA binding	0.0889	1166	1	0.1699	0.1699	SUZ12

## Sheet: GO biological processes
Module - GO BP	GeneSet	RatioOfProteinsInGeneSet	NumberOfProteinsInGeneSet	ProteinsFromModule	P-value	FDR	Nodes
0	eosinophil homeostasis	0.0001	1	1	0.00059513	0.0113	MPL
0	positive regulation of platelet formation	0.0001	1	1	0.00059513	0.0113	MPL
0	basophil homeostasis	0.0001	1	1	0.00059513	0.0113	MPL
0	negative regulation of transcription by RNA polymerase II	0.0614	825	4	0.00081331	0.0113	CCND3,ESR1,MDM4,TCF3
0	monocyte homeostasis	0.0001	2	1	0.0011899	0.0113	MPL
0	antral ovarian follicle growth	0.0001	2	1	0.0011899	0.0113	ESR1
0	cellular response to diamide	0.0001	2	1	0.0011899	0.0113	DAXX
0	dendritic cell dendrite assembly	0.0001	2	1	0.0011899	0.0113	ARID1B
0	transcription, DNA-templated	0.007	94	2	0.001332	0.0113	ESR1,TCF3
0	chromatin remodeling	0.0073	98	2	0.0014461	0.0113	DAXX,ESR1
0	cellular response to hypoxia	0.0077	104	2	0.0016257	0.0113	MPL,MDM4
0	positive regulation of DNA-binding transcription factor activity	0.0081	109	2	0.0017831	0.0113	ESR1,TCF3
0	prostate epithelial cord elongation	0.0002	3	1	0.0017845	0.0113	ESR1
0	mammary gland branching involved in pregnancy	0.0002	3	1	0.0017845	0.0113	ESR1
0	epithelial cell proliferation involved in mammary gland duct elongation	0.0003	4	1	0.0023787	0.0113	ESR1
0	immunoglobulin V(D)J recombination	0.0003	4	1	0.0023787	0.0113	TCF3
0	protein localization to cell-cell junction	0.0004	5	1	0.0029725	0.0113	JAK1
0	B cell lineage commitment	0.0004	5	1	0.0029725	0.0113	TCF3
0	thrombopoietin-mediated signaling pathway	0.0004	5	1	0.0029725	0.0113	MPL
0	intracellular steroid hormone receptor signaling pathway	0.0004	5	1	0.0029725	0.0113	ESR1
0	positive regulation of homotypic cell-cell adhesion	0.0004	5	1	0.0029725	0.0113	JAK1
0	neutrophil homeostasis	0.0004	5	1	0.0029725	0.0113	MPL
0	regulation of toll-like receptor signaling pathway	0.0004	5	1	0.0029725	0.0113	ESR1
0	cellular response to sodium arsenite	0.0004	5	1	0.0029725	0.0113	DAXX
0	positive regulation of transcription, DNA-templated	0.0417	561	3	0.003477	0.0113	ARID1B,ESR1,TCF3
0	positive regulation of lymphocyte proliferation	0.0004	6	1	0.0035661	0.0113	MPL
0	prostate epithelial cord arborization involved in prostate glandular acinus morphogenesis	0.0004	6	1	0.0035661	0.0113	ESR1
0	regulation of branching involved in prostate gland morphogenesis	0.0004	6	1	0.0035661	0.0113	ESR1
0	positive regulation of protein phosphorylation	0.0116	156	2	0.0036015	0.0113	CCND3,DAXX
0	heart valve development	0.0005	7	1	0.0041594	0.0113	MDM4
0	atrial septum development	0.0005	7	1	0.0041594	0.0113	MDM4
0	neuron-neuron synaptic transmission	0.0005	7	1	0.0041594	0.0113	ARID1B
0	regulation of apoptotic process	0.0129	174	2	0.0044565	0.0113	DAXX,ESR1
0	interleukin-21-mediated signaling pathway	0.0006	8	1	0.0047523	0.0113	JAK1
0	negative regulation of production of miRNAs involved in gene silencing by miRNA	0.0007	9	1	0.005345	0.0113	ESR1
0	chromatin-mediated maintenance of transcription	0.0007	9	1	0.005345	0.0113	ARID1B
0	interleukin-9-mediated signaling pathway	0.0007	9	1	0.005345	0.0113	JAK1
0	vagina development	0.0007	10	1	0.0059373	0.0113	ESR1
0	positive regulation of RNA polymerase II transcriptional preinitiation complex assembly	0.0007	10	1	0.0059373	0.0113	ESR1
0	epithelial cell development	0.0007	10	1	0.0059373	0.0113	ESR1
0	interleukin-27-mediated signaling pathway	0.0008	11	1	0.0065294	0.0113	JAK1
0	interleukin-35-mediated signaling pathway	0.0008	11	1	0.0065294	0.0113	JAK1
0	cellular response to angiotensin	0.0008	11	1	0.0065294	0.0113	ARID1B
0	interleukin-2-mediated signaling pathway	0.0008	11	1	0.0065294	0.0113	JAK1
0	regulation of insulin receptor signaling pathway	0.0009	12	1	0.0071211	0.0113	CCND3
0	protein localization to chromatin	0.0009	12	1	0.0071211	0.0113	ESR1
0	protein deubiquitination	0.0171	230	2	0.0076575	0.0113	ESR1,MDM4
0	positive regulation of phospholipase C activity	0.001	13	1	0.0077125	0.0113	ESR1
0	androgen metabolic process	0.001	13	1	0.0077125	0.0113	ESR1
0	dendritic spine development	0.001	13	1	0.0077125	0.0113	ARID1B
0	interleukin-15-mediated signaling pathway	0.001	13	1	0.0077125	0.0113	JAK1
0	atrioventricular valve morphogenesis	0.001	13	1	0.0077125	0.0113	MDM4
0	regulation of interferon-gamma-mediated signaling pathway	0.001	13	1	0.0077125	0.0113	JAK1
0	cellular response to estrogen stimulus	0.001	13	1	0.0077125	0.0113	ESR1
0	regulation of transcription, DNA-templated	0.0555	746	3	0.0077538	0.0113	DAXX,ESR1,TCF3
0	mammary gland alveolus development	0.0011	15	1	0.0088944	0.0113	ESR1
0	regulation of protein ubiquitination	0.0011	15	1	0.0088944	0.0113	DAXX
0	regulation of intracellular estrogen receptor signaling pathway	0.0011	15	1	0.0088944	0.0113	ESR1
0	DNA damage response, signal transduction by p53 class mediator	0.0011	15	1	0.0088944	0.0113	MDM4
0	uterus development	0.0011	15	1	0.0088944	0.0113	ESR1
0	interleukin-6-mediated signaling pathway	0.0011	15	1	0.0088944	0.0113	JAK1
0	positive regulation of sprouting angiogenesis	0.0012	16	1	0.0094849	0.0113	JAK1
0	endocardial cushion morphogenesis	0.0013	18	1	0.0107	0.0113	MDM4
0	intracellular estrogen receptor signaling pathway	0.0013	18	1	0.0107	0.0113	ESR1
0	mitotic cell cycle phase transition	0.0014	19	1	0.0113	0.0113	CCND3
0	interleukin-7-mediated signaling pathway	0.0014	19	1	0.0113	0.0113	JAK1
0	negative regulation of cell cycle arrest	0.0016	21	1	0.0124	0.0124	MDM4
0	T cell proliferation	0.0016	21	1	0.0124	0.0124	CCND3
0	cellular response to unfolded protein	0.0017	23	1	0.0136	0.0136	DAXX
0	cellular response to copper ion	0.0018	24	1	0.0142	0.0142	DAXX
0	response to antibiotic	0.0018	24	1	0.0142	0.0142	JAK1
0	regulation of Wnt signaling pathway	0.0019	25	1	0.0148	0.0148	ESR1
0	positive regulation of muscle cell differentiation	0.0019	26	1	0.0154	0.0154	TCF3
0	stem cell differentiation	0.0022	30	1	0.0177	0.0177	ESR1
0	ventricular septum development	0.0023	31	1	0.0183	0.0183	MDM4
0	positive regulation of cyclin-dependent protein serine/threonine kinase activity	0.0023	31	1	0.0183	0.0183	CCND3
0	positive regulation of G1/S transition of mitotic cell cycle	0.0024	32	1	0.0189	0.0189	CCND3
0	extrinsic apoptotic signaling pathway via death domain receptors	0.0024	32	1	0.0189	0.0189	DAXX
0	ATP-dependent chromatin remodeling	0.0025	33	1	0.0195	0.0195	ARID1B
0	cellular response to cadmium ion	0.0025	34	1	0.0201	0.0201	DAXX
0	negative regulation of protein catabolic process	0.0025	34	1	0.0201	0.0201	MDM4
0	androgen receptor signaling pathway	0.0026	35	1	0.0206	0.0206	DAXX
0	activation of JUN kinase activity	0.0027	36	1	0.0212	0.0212	DAXX
0	cellular response to estradiol stimulus	0.0027	36	1	0.0212	0.0212	ESR1
0	positive regulation of neuron death	0.0028	37	1	0.0218	0.0218	DAXX
0	platelet aggregation	0.0031	41	1	0.0241	0.0241	MPL
0	negative regulation of I-kappaB kinase/NF-kappaB signaling	0.0032	43	1	0.0253	0.0253	ESR1
0	protein phosphorylation	0.0327	440	2	0.0263	0.0263	CCND3,JAK1
0	interleukin-12-mediated signaling pathway	0.0033	45	1	0.0265	0.0265	JAK1
0	response to ischemia	0.0036	49	1	0.0288	0.0288	ARID1B
0	positive regulation of fibroblast proliferation	0.0036	49	1	0.0288	0.0288	ESR1
0	regulation of cyclin-dependent protein serine/threonine kinase activity	0.0038	51	1	0.03	0.03	CCND3
0	positive regulation of protein kinase activity	0.0039	52	1	0.0305	0.0305	DAXX
0	cellular response to heat	0.0039	53	1	0.0311	0.0311	DAXX
0	DNA damage response, signal transduction by p53 class mediator resulting in cell cycle arrest	0.0041	55	1	0.0323	0.0323	MDM4
0	phospholipase C-activating G protein-coupled receptor signaling pathway	0.0043	58	1	0.034	0.034	ESR1
0	response to estrogen	0.0045	61	1	0.0357	0.0357	ESR1
0	type I interferon signaling pathway	0.0048	65	1	0.038	0.038	JAK1
0	regulation of inflammatory response	0.005	67	1	0.0392	0.0392	ESR1
0	B cell differentiation	0.0051	68	1	0.0398	0.0398	TCF3
0	regulation of hematopoietic stem cell differentiation	0.0051	68	1	0.0398	0.0398	TCF3
0	negative regulation of DNA-binding transcription factor activity	0.0052	70	1	0.0409	0.0409	ESR1
0	interferon-gamma-mediated signaling pathway	0.0053	71	1	0.0415	0.0415	JAK1
0	positive regulation of neuron differentiation	0.0054	72	1	0.0421	0.0421	TCF3
0	nucleosome assembly	0.0055	74	1	0.0432	0.0432	DAXX
0	positive regulation of nucleic acid-templated transcription	0.0063	84	1	0.0489	0.0489	DAXX
0	male gonad development	0.0065	88	1	0.0512	0.0512	ESR1
0	regulation of transcription by RNA polymerase II	0.0475	638	2	0.0521	0.0521	ARID1B,ESR1
0	response to estradiol	0.0072	97	1	0.0563	0.0563	ESR1
0	protein-containing complex assembly	0.0087	117	1	0.0676	0.0676	MDM4
0	peptidyl-tyrosine phosphorylation	0.0092	124	1	0.0715	0.0715	JAK1
0	regulation of signal transduction by p53 class mediator	0.0097	130	1	0.0748	0.0748	MDM4
0	positive regulation of cytosolic calcium ion concentration	0.0109	146	1	0.0837	0.0837	ESR1
0	regulation of cell population proliferation	0.011	148	1	0.0848	0.0848	CCND3
0	positive regulation of protein kinase B signaling	0.0117	157	1	0.0897	0.0897	ESR1
0	transcription initiation from RNA polymerase II promoter	0.012	161	1	0.0919	0.0919	ESR1
0	signal transduction	0.0684	919	2	0.0994	0.0994	CCND3,ESR1
0	protein stabilization	0.0131	176	1	0.1001	0.1001	MDM4
0	negative regulation of gene expression	0.0144	194	1	0.1098	0.1098	ESR1
0	positive regulation of transcription by RNA polymerase II	0.0829	1114	2	0.1377	0.1377	ESR1,TCF3
0	MAPK cascade	0.0185	249	1	0.139	0.139	JAK1
0	transcription by RNA polymerase II	0.0195	262	1	0.1457	0.1457	ESR1
0	cytokine-mediated signaling pathway	0.0205	276	1	0.153	0.153	JAK1
0	cell division	0.0245	329	1	0.1799	0.1799	CCND3
0	intracellular signal transduction	0.0256	344	1	0.1873	0.1873	JAK1
0	viral process	0.0273	367	1	0.1987	0.1987	DAXX
0	negative regulation of cell population proliferation	0.028	376	1	0.2031	0.2031	MDM4
0	negative regulation of apoptotic process	0.0339	456	1	0.2413	0.2413	MDM4
1	NIK/NF-kappaB signaling	0.0047	63	2	0.00021771	0.0123	ALK,PSMB5
1	regulation of transcription from RNA polymerase II promoter in response to hypoxia	0.0053	71	2	0.00027618	0.0123	PSMB5,CREBBP
1	response to environmental enrichment	0.0001	1	1	0.000372	0.0123	ALK
1	stimulatory C-type lectin receptor signaling pathway	0.0082	110	2	0.00065906	0.0149	PSMB5,CREBBP
1	swimming behavior	0.0001	2	1	0.00074388	0.0149	ALK
1	C-5 methylation of cytosine	0.0002	3	1	0.0011157	0.0156	DNMT3A
1	N-terminal peptidyl-lysine acetylation	0.0002	3	1	0.0011157	0.0156	CREBBP
1	regulation of dopamine receptor signaling pathway	0.0003	4	1	0.0014873	0.0163	ALK
1	histone glutamine methylation	0.0003	4	1	0.0014873	0.0163	CREBBP
1	regulation of apoptotic process	0.0129	174	2	0.0016334	0.0163	ALK,CREBBP
1	DNA methylation involved in embryo development	0.0004	5	1	0.0018589	0.0167	DNMT3A
1	protein deubiquitination	0.0171	230	2	0.00283	0.0208	PSMB5,ASXL2
1	positive regulation of peroxisome proliferator activated receptor signaling pathway	0.0006	8	1	0.0029729	0.0208	ASXL2
1	regulation of myeloid cell differentiation	0.0007	10	1	0.003715	0.0208	CREBBP
1	homeostatic process	0.0007	10	1	0.003715	0.0208	CREBBP
1	hepatocyte apoptotic process	0.0008	11	1	0.0040859	0.0208	DNMT3A
1	positive regulation of lipid storage	0.0009	12	1	0.0044567	0.0208	ASXL2
1	cellular response to ethanol	0.001	13	1	0.0048273	0.0208	DNMT3A
1	protein acetylation	0.001	13	1	0.0048273	0.0208	CREBBP
1	methylation-dependent chromatin silencing	0.001	13	1	0.0048273	0.0208	DNMT3A
1	positive regulation of dendrite development	0.001	14	1	0.0051979	0.0208	ALK
1	regulation of gene expression by genetic imprinting	0.0011	15	1	0.0055683	0.0211	DNMT3A
1	positive regulation of transcription of Notch receptor target	0.0013	18	1	0.006679	0.0211	CREBBP
1	DNA methylation involved in gamete generation	0.0013	18	1	0.006679	0.0211	DNMT3A
1	response to vitamin A	0.0014	19	1	0.007049	0.0211	DNMT3A
1	response to lead ion	0.0014	19	1	0.007049	0.0211	DNMT3A
1	viral process	0.0273	367	2	0.0070586	0.0212	PSMB5,CREBBP
1	regulation of smoothened signaling pathway	0.0015	20	1	0.0074189	0.0222	CREBBP
1	DNA methylation	0.0016	21	1	0.0077887	0.0222	DNMT3A
1	regulation of neuron differentiation	0.0016	21	1	0.0077887	0.0222	ALK
1	proteasomal ubiquitin-independent protein catabolic process	0.0017	23	1	0.0085279	0.0222	PSMB5
1	positive regulation of transforming growth factor beta receptor signaling pathway	0.0021	28	1	0.0104	0.0222	CREBBP
1	beta-catenin-TCF complex assembly	0.0022	29	1	0.0107	0.0222	CREBBP
1	adult behavior	0.0022	30	1	0.0111	0.0222	ALK
1	negative regulation of gene expression, epigenetic	0.0022	30	1	0.0111	0.0222	DNMT3A
1	response to cocaine	0.0023	31	1	0.0115	0.023	DNMT3A
1	positive regulation of cell death	0.0025	34	1	0.0126	0.0232	DNMT3A
1	proteasomal protein catabolic process	0.0026	35	1	0.013	0.0232	PSMB5
1	histone acetylation	0.0028	38	1	0.0141	0.0232	CREBBP
1	positive regulation of Notch signaling pathway	0.0031	42	1	0.0155	0.0232	CREBBP
1	response to ionizing radiation	0.0032	43	1	0.0159	0.0232	DNMT3A
1	neuron development	0.0033	44	1	0.0163	0.0232	ALK
1	positive regulation of fat cell differentiation	0.0033	44	1	0.0163	0.0232	ASXL2
1	protein destabilization	0.0034	46	1	0.017	0.0232	CREBBP
1	cellular response to amino acid stimulus	0.0036	49	1	0.0181	0.0232	DNMT3A
1	positive regulation of type I interferon production	0.0036	49	1	0.0181	0.0232	CREBBP
1	cellular response to UV	0.0037	50	1	0.0185	0.0232	CREBBP
1	regulation of cellular amino acid metabolic process	0.0038	51	1	0.0188	0.0232	PSMB5
1	embryonic digit morphogenesis	0.0039	53	1	0.0196	0.0232	CREBBP
1	negative regulation of G2/M transition of mitotic cell cycle	0.004	54	1	0.0199	0.0232	PSMB5
1	hippocampus development	0.0047	63	1	0.0232	0.0232	ALK
1	phosphorylation	0.0048	65	1	0.024	0.024	ALK
1	rhythmic process	0.0049	66	1	0.0243	0.0243	CREBBP
1	regulation of hematopoietic stem cell differentiation	0.0051	68	1	0.025	0.025	PSMB5
1	positive regulation of kinase activity	0.0052	70	1	0.0258	0.0258	ALK
1	antigen processing and presentation of exogenous peptide antigen via MHC class I, TAP-dependent	0.0055	74	1	0.0272	0.0272	PSMB5
1	regulation of cellular response to heat	0.0057	76	1	0.028	0.028	CREBBP
1	regulation of mitotic cell cycle phase transition	0.006	80	1	0.0294	0.0294	PSMB5
1	anaphase-promoting complex-dependent catabolic process	0.006	80	1	0.0294	0.0294	PSMB5
1	regulation of lipid metabolic process	0.0063	84	1	0.0309	0.0309	CREBBP
1	Wnt signaling pathway, planar cell polarity pathway	0.0065	88	1	0.0323	0.0323	PSMB5
1	SCF-dependent proteasomal ubiquitin-dependent protein catabolic process	0.0067	90	1	0.033	0.033	PSMB5
1	negative regulation of transcription by RNA polymerase II	0.0614	825	2	0.0333	0.0333	DNMT3A,CREBBP
1	response to oxidative stress	0.0068	92	1	0.0338	0.0338	PSMB5
1	transcription, DNA-templated	0.007	94	1	0.0345	0.0345	ASXL2
1	interleukin-1-mediated signaling pathway	0.007	94	1	0.0345	0.0345	PSMB5
1	response to estradiol	0.0072	97	1	0.0356	0.0356	DNMT3A
1	Notch signaling pathway	0.0076	102	1	0.0374	0.0374	CREBBP
1	cellular response to hypoxia	0.0077	104	1	0.0381	0.0381	DNMT3A
1	animal organ morphogenesis	0.0077	104	1	0.0381	0.0381	ASXL2
1	regulation of mRNA stability	0.008	107	1	0.0392	0.0392	PSMB5
1	signal transduction	0.0684	919	2	0.0407	0.0407	ALK,CREBBP
1	tumor necrosis factor-mediated signaling pathway	0.0086	115	1	0.0421	0.0421	PSMB5
1	transmembrane receptor protein tyrosine kinase signaling pathway	0.0086	116	1	0.0424	0.0424	ALK
1	protein-containing complex assembly	0.0087	117	1	0.0428	0.0428	CREBBP
1	activation of MAPK activity	0.0088	118	1	0.0431	0.0431	ALK
1	neuron differentiation	0.0091	122	1	0.0446	0.0446	DNMT3A
1	peptidyl-tyrosine phosphorylation	0.0092	124	1	0.0453	0.0453	ALK
1	mitotic cell cycle	0.0094	126	1	0.046	0.046	DNMT3A
1	positive regulation of canonical Wnt signaling pathway	0.0102	137	1	0.0499	0.0499	PSMB5
1	cell population proliferation	0.0105	141	1	0.0514	0.0514	ALK
1	regulation of cell population proliferation	0.011	148	1	0.0539	0.0539	ALK
1	positive regulation of NF-kappaB transcription factor activity	0.0111	149	1	0.0542	0.0542	ALK
1	response to hypoxia	0.0118	159	1	0.0578	0.0578	CREBBP
1	positive regulation of transcription by RNA polymerase II	0.0829	1114	2	0.058	0.058	CREBBP,ASXL2
1	transcription initiation from RNA polymerase II promoter	0.012	161	1	0.0585	0.0585	CREBBP
1	aging	0.0121	162	1	0.0588	0.0588	DNMT3A
1	T cell receptor signaling pathway	0.0121	163	1	0.0592	0.0592	PSMB5
1	Fc-epsilon receptor signaling pathway	0.0124	166	1	0.0603	0.0603	PSMB5
1	protein autophosphorylation	0.0126	170	1	0.0617	0.0617	ALK
1	negative regulation of canonical Wnt signaling pathway	0.0127	171	1	0.062	0.062	PSMB5
1	transmembrane transport	0.0131	176	1	0.0638	0.0638	PSMB5
1	proteasome-mediated ubiquitin-dependent protein catabolic process	0.0132	178	1	0.0645	0.0645	PSMB5
1	protein polyubiquitination	0.0174	234	1	0.0841	0.0841	PSMB5
1	MAPK cascade	0.0185	249	1	0.0893	0.0893	PSMB5
1	proteolysis	0.0228	306	1	0.1088	0.1088	PSMB5
1	spermatogenesis	0.0239	321	1	0.1139	0.1139	DNMT3A
1	post-translational protein modification	0.0254	341	1	0.1206	0.1206	PSMB5
1	multicellular organism development	0.0334	449	1	0.1563	0.1563	ALK
1	positive regulation of transcription, DNA-templated	0.0417	561	1	0.192	0.192	CREBBP
1	regulation of transcription, DNA-templated	0.0555	746	1	0.2484	0.2484	CREBBP
2	in utero embryonic development	0.0141	189	5	6.6127e-08	2.6781e-05	CHD7,GLI2,ACVR1,TP53,FGFR1
2	negative regulation of fibroblast proliferation	0.0021	28	3	7.5262e-07	0.00015203	MYC,SKI,TP53
2	negative regulation of transcription by RNA polymerase II	0.0614	825	6	3.8235e-06	0.00051617	GLI2,CCND1,MYC,SKI,TP53,FGFR1
2	negative regulation of activin receptor signaling pathway	0.0005	7	2	9.7434e-06	0.00098408	ACVR1,SKI
2	mitotic G1 DNA damage checkpoint	0.0006	8	2	1.2722e-05	0.0010305	CCND1,TP53
2	positive regulation of transcription by RNA polymerase II	0.0829	1114	6	2.1854e-05	0.0013695	CHD7,GLI2,MYC,ACVR1,SKI,TP53
2	cardiac septum morphogenesis	0.0008	11	2	2.4027e-05	0.0013695	CHD7,TP53
2	transforming growth factor beta receptor signaling pathway	0.007	94	3	2.7853e-05	0.0013926	ACVR1,SKI,TP53
2	G1/S transition of mitotic cell cycle	0.0074	99	3	3.2483e-05	0.0014618	CCND1,MYC,ACVR1
2	olfactory bulb development	0.0012	16	2	5.0745e-05	0.0020298	CHD7,SKI
2	determination of adult lifespan	0.0013	17	2	5.7267e-05	0.0020616	MSH6,TP53
2	response to X-ray	0.0013	18	2	6.418e-05	0.0021179	CCND1,TP53
2	skeletal system development	0.0095	128	3	6.9526e-05	0.0021553	CHD7,GLI2,FGFR1
2	positive regulation of mesenchymal cell proliferation	0.0016	22	2	9.5741e-05	0.0026807	MYC,FGFR1
2	intrinsic apoptotic signaling pathway	0.0017	23	2	0.00010461	0.0028244	MSH6,TP53
2	response to gamma radiation	0.0019	26	2	0.00013353	0.0033384	MYC,TP53
2	chondrocyte differentiation	0.0026	35	2	0.00024123	0.0055482	GLI2,FGFR1
2	embryonic limb morphogenesis	0.0028	38	2	0.00028406	0.0062492	SKI,FGFR1
2	positive regulation of transcription, DNA-templated	0.0417	561	4	0.00032301	0.0066949	GLI2,MYC,ACVR1,TP53
2	cellular response to DNA damage stimulus	0.017	229	3	0.00038481	0.0066949	CCND1,MYC,TP53
2	cellular response to UV	0.0037	50	2	0.00048974	0.0066949	MYC,TP53
2	retina development in camera-type eye	0.0038	51	2	0.00050935	0.0066949	CHD7,SKI
2	inner ear morphogenesis	0.0038	51	2	0.00050935	0.0066949	CHD7,FGFR1
2	cellular response to drug	0.0042	56	2	0.00061305	0.0066949	MYC,TP53
2	cytokine-mediated signaling pathway	0.0205	276	3	0.00066308	0.0066949	CCND1,MYC,TP53
2	floor plate formation	0.0001	1	1	0.00066949	0.0066949	GLI2
2	positive regulation of metanephric cap mesenchymal cell proliferation	0.0001	1	1	0.00066949	0.0066949	MYC
2	regulation of extrinsic apoptotic signaling pathway in absence of ligand	0.0001	1	1	0.00066949	0.0066949	FGFR1
2	negative regulation of pentose-phosphate shunt	0.0001	1	1	0.00066949	0.0066949	TP53
2	positive regulation of parathyroid hormone secretion	0.0001	1	1	0.00066949	0.0066949	FGFR1
2	vitamin D3 metabolic process	0.0001	1	1	0.00066949	0.0066949	FGFR1
2	right ventricular compact myocardium morphogenesis	0.0001	1	1	0.00066949	0.0066949	CHD7
2	positive regulation of mitotic cell cycle DNA replication	0.0001	1	1	0.00066949	0.0066949	FGFR1
2	response to vitamin B3	0.0001	1	1	0.00066949	0.0066949	TP53
2	endocardial cushion cell fate commitment	0.0001	1	1	0.00066949	0.0066949	ACVR1
2	regulation of transcription from RNA polymerase II promoter in response to DNA damage	0.0001	1	1	0.00066949	0.0066949	TP53
2	positive regulation of programmed necrotic cell death	0.0001	1	1	0.00066949	0.0066949	TP53
2	negative regulation of transforming growth factor beta receptor signaling pathway	0.0045	61	2	0.00072615	0.0072615	SKI,TP53
2	positive regulation of neuron differentiation	0.0054	72	2	0.0010078	0.0093562	GLI2,FGFR1
2	BMP signaling pathway	0.0062	83	2	0.0013341	0.0093562	ACVR1,SKI
2	protein-DNA complex disassembly	0.0001	2	1	0.0013386	0.0093562	MYC
2	tube development	0.0001	2	1	0.0013386	0.0093562	GLI2
2	negative regulation of glucose catabolic process to lactate via pyruvate	0.0001	2	1	0.0013386	0.0093562	TP53
2	positive regulation of cell aging	0.0001	2	1	0.0013386	0.0093562	TP53
2	positive regulation of mitochondrial membrane permeability	0.0001	2	1	0.0013386	0.0093562	TP53
2	intrinsic apoptotic signaling pathway in response to hypoxia	0.0001	2	1	0.0013386	0.0093562	TP53
2	regulation of intrinsic apoptotic signaling pathway by p53 class mediator	0.0001	2	1	0.0013386	0.0093562	TP53
2	re-entry into mitotic cell cycle	0.0001	2	1	0.0013386	0.0093562	CCND1
2	notochord regression	0.0001	2	1	0.0013386	0.0093562	GLI2
2	regulation of lateral mesodermal cell fate specification	0.0001	2	1	0.0013386	0.0093562	FGFR1
2	regulation of hydrogen peroxide-induced cell death	0.0001	2	1	0.0013386	0.0093562	TP53
2	fibroblast growth factor receptor signaling pathway involved in orbitofrontal cortex development	0.0001	2	1	0.0013386	0.0093562	FGFR1
2	positive regulation of determination of dorsal identity	0.0001	2	1	0.0013386	0.0093562	ACVR1
2	oligodendrocyte apoptotic process	0.0001	2	1	0.0013386	0.0093562	TP53
2	regulation of growth hormone secretion	0.0001	2	1	0.0013386	0.0093562	CHD7
2	positive regulation of peptidyl-tyrosine phosphorylation	0.0068	91	2	0.0015993	0.0093562	ACVR1,TP53
2	chromatin remodeling	0.0073	98	2	0.0018503	0.0093562	CHD7,MYC
2	response to ethanol	0.0076	102	2	0.0020016	0.0093562	CCND1,TP53
2	negative regulation of helicase activity	0.0002	3	1	0.0020073	0.0093562	TP53
2	somatic recombination of immunoglobulin gene segments	0.0002	3	1	0.0020073	0.0093562	MSH6
2	meiotic mismatch repair	0.0002	3	1	0.0020073	0.0093562	MSH6
2	signal transduction by p53 class mediator	0.0002	3	1	0.0020073	0.0093562	TP53
2	negative regulation of fibroblast growth factor production	0.0002	3	1	0.0020073	0.0093562	FGFR1
2	cranial nerve development	0.0002	3	1	0.0020073	0.0093562	CHD7
2	smoothened signaling pathway involved in ventral spinal cord interneuron specification	0.0002	3	1	0.0020073	0.0093562	GLI2
2	nose morphogenesis	0.0002	3	1	0.0020073	0.0093562	SKI
2	regulation of somatic stem cell population maintenance	0.0002	3	1	0.0020073	0.0093562	MYC
2	spinal cord dorsal/ventral patterning	0.0002	3	1	0.0020073	0.0093562	GLI2
2	smoothened signaling pathway involved in spinal cord motor neuron cell fate specification	0.0002	3	1	0.0020073	0.0093562	GLI2
2	regulation of phosphate transport	0.0002	3	1	0.0020073	0.0093562	FGFR1
2	cellular response to actinomycin D	0.0002	3	1	0.0020073	0.0093562	TP53
2	spinal cord ventral commissure morphogenesis	0.0002	3	1	0.0020073	0.0093562	GLI2
2	fibroblast apoptotic process	0.0002	3	1	0.0020073	0.0093562	MYC
2	ventricular zone neuroblast division	0.0002	3	1	0.0020073	0.0093562	FGFR1
2	response to UV-A	0.0002	3	1	0.0020073	0.0093562	CCND1
2	olfactory nerve development	0.0002	3	1	0.0020073	0.0093562	CHD7
2	regulation of fibroblast apoptotic process	0.0002	3	1	0.0020073	0.0093562	TP53
2	cardiac muscle cell fate commitment	0.0002	3	1	0.0020073	0.0093562	ACVR1
2	ventral midline development	0.0002	3	1	0.0020073	0.0093562	GLI2
2	cellular response to hypoxia	0.0077	104	2	0.0020794	0.0093562	MYC,TP53
2	protein phosphorylation	0.0327	440	3	0.0025411	0.0093562	CCND1,ACVR1,FGFR1
2	sensory perception of sound	0.0087	117	2	0.0026199	0.0093562	CHD7,FGFR1
2	regulation of mitochondrial membrane permeability involved in apoptotic process	0.0003	4	1	0.0026756	0.0093562	TP53
2	positive regulation of DNA methylation	0.0003	4	1	0.0026756	0.0093562	MYC
2	regulation of branching involved in salivary gland morphogenesis by mesenchymal-epithelial signaling	0.0003	4	1	0.0026756	0.0093562	FGFR1
2	hindgut morphogenesis	0.0003	4	1	0.0026756	0.0093562	GLI2
2	cerebellar cortex morphogenesis	0.0003	4	1	0.0026756	0.0093562	GLI2
2	prostatic bud formation	0.0003	4	1	0.0026756	0.0093562	GLI2
2	auditory receptor cell development	0.0003	4	1	0.0026756	0.0093562	FGFR1
2	smoothened signaling pathway involved in regulation of cerebellar granule cell precursor cell proliferation	0.0003	4	1	0.0026756	0.0093562	GLI2
2	regulation of cell cycle G2/M phase transition	0.0003	4	1	0.0026756	0.0093562	TP53
2	oxidative stress-induced premature senescence	0.0003	4	1	0.0026756	0.0093562	TP53
2	endocardial cushion fusion	0.0003	4	1	0.0026756	0.0093562	ACVR1
2	positive regulation of endothelial cell chemotaxis to fibroblast growth factor	0.0003	4	1	0.0026756	0.0093562	FGFR1
2	chordate embryonic development	0.0003	4	1	0.0026756	0.0093562	FGFR1
2	negative regulation of apoptotic process	0.0339	456	3	0.0028132	0.0093562	GLI2,MYC,TP53
2	cell cycle arrest	0.0094	126	2	0.003029	0.0093562	MYC,TP53
2	negative regulation of neuroblast proliferation	0.0004	5	1	0.0033435	0.0093562	TP53
2	cellular response to UV-C	0.0004	5	1	0.0033435	0.0093562	TP53
2	circadian behavior	0.0004	5	1	0.0033435	0.0093562	TP53
2	mitochondrial DNA repair	0.0004	5	1	0.0033435	0.0093562	TP53
2	positive regulation of MAPKKK cascade by fibroblast growth factor receptor signaling pathway	0.0004	5	1	0.0033435	0.0093562	FGFR1
2	maintenance of DNA repeat elements	0.0004	5	1	0.0033435	0.0093562	MSH6
2	pyrimidine dimer repair	0.0004	5	1	0.0033435	0.0093562	MSH6
2	negative regulation of Schwann cell proliferation	0.0004	5	1	0.0033435	0.0093562	SKI
2	positive regulation of epithelial to mesenchymal transition involved in endocardial cushion formation	0.0004	5	1	0.0033435	0.0093562	ACVR1
2	atrial septum primum morphogenesis	0.0004	5	1	0.0033435	0.0093562	ACVR1
2	mammary gland duct morphogenesis	0.0004	5	1	0.0033435	0.0093562	GLI2
2	semicircular canal morphogenesis	0.0004	5	1	0.0033435	0.0093562	CHD7
2	regulation of DNA damage response, signal transduction by p53 class mediator	0.0004	5	1	0.0033435	0.0093562	TP53
2	T cell lineage commitment	0.0004	5	1	0.0033435	0.0093562	TP53
2	positive regulation of thymocyte apoptotic process	0.0004	5	1	0.0033435	0.0093562	TP53
2	T cell proliferation involved in immune response	0.0004	5	1	0.0033435	0.0093562	TP53
2	B cell lineage commitment	0.0004	5	1	0.0033435	0.0093562	TP53
2	female genitalia development	0.0004	5	1	0.0033435	0.0093562	CHD7
2	nose development	0.0004	5	1	0.0033435	0.0093562	CHD7
2	BMP signaling pathway involved in heart development	0.0004	6	1	0.004011	0.0093562	ACVR1
2	regulation of tissue remodeling	0.0004	6	1	0.004011	0.0093562	TP53
2	mRNA transcription	0.0004	6	1	0.004011	0.0093562	TP53
2	positive regulation of helicase activity	0.0004	6	1	0.004011	0.0093562	MSH6
2	negative regulation of mitophagy	0.0004	6	1	0.004011	0.0093562	TP53
2	ventral spinal cord development	0.0004	6	1	0.004011	0.0093562	GLI2
2	positive regulation of transcription from RNA polymerase II promoter in response to hypoxia	0.0004	6	1	0.004011	0.0093562	TP53
2	negative regulation of histone deacetylation	0.0004	6	1	0.004011	0.0093562	SKI
2	olfactory behavior	0.0005	7	1	0.0046781	0.0093562	CHD7
2	positive regulation of transcription from RNA polymerase II promoter in response to stress	0.0005	7	1	0.0046781	0.0093562	TP53
2	myotube differentiation	0.0005	7	1	0.0046781	0.0093562	SKI
2	negative regulation of stress-activated MAPK cascade	0.0005	7	1	0.0046781	0.0093562	MYC
2	negative regulation of cell division	0.0005	7	1	0.0046781	0.0093562	MYC
2	chromatin assembly	0.0005	7	1	0.0046781	0.0093562	TP53
2	positive regulation of mammary gland epithelial cell proliferation	0.0005	7	1	0.0046781	0.0093562	CCND1
2	epithelium development	0.0005	7	1	0.0046781	0.0093562	CHD7
2	positive regulation of phospholipase activity	0.0005	7	1	0.0046781	0.0093562	FGFR1
2	smoothened signaling pathway involved in dorsal/ventral neural tube patterning	0.0005	7	1	0.0046781	0.0093562	GLI2
2	atrioventricular canal development	0.0005	7	1	0.0046781	0.0093562	CHD7
2	response to leptin	0.0005	7	1	0.0046781	0.0093562	CCND1
2	negative regulation of monocyte differentiation	0.0005	7	1	0.0046781	0.0093562	MYC
2	mitral valve morphogenesis	0.0005	7	1	0.0046781	0.0093562	ACVR1
2	paraxial mesoderm development	0.0006	8	1	0.0053448	0.0107	FGFR1
2	genitalia development	0.0006	8	1	0.0053448	0.0107	CHD7
2	positive regulation of execution phase of apoptosis	0.0006	8	1	0.0053448	0.0107	TP53
2	mammary gland epithelial cell proliferation	0.0006	8	1	0.0053448	0.0107	CCND1
2	bone marrow development	0.0006	8	1	0.0053448	0.0107	TP53
2	mesenchymal cell differentiation	0.0006	8	1	0.0053448	0.0107	FGFR1
2	DNA strand renaturation	0.0006	8	1	0.0053448	0.0107	TP53
2	embryonic heart tube morphogenesis	0.0006	8	1	0.0053448	0.0107	ACVR1
2	lung-associated mesenchyme development	0.0006	8	1	0.0053448	0.0107	FGFR1
2	heart development	0.0131	176	2	0.005808	0.0107	GLI2,ACVR1
2	response to drug	0.0133	179	2	0.0060014	0.0107	CCND1,MYC
2	negative regulation of epithelial cell differentiation	0.0007	9	1	0.0060111	0.0107	CCND1
2	response to salt stress	0.0007	9	1	0.0060111	0.0107	TP53
2	positive regulation of T cell differentiation in thymus	0.0007	9	1	0.0060111	0.0107	GLI2
2	response to vitamin E	0.0007	9	1	0.0060111	0.0107	CCND1
2	negative regulation of production of miRNAs involved in gene silencing by miRNA	0.0007	9	1	0.0060111	0.0107	TP53
2	outer ear morphogenesis	0.0007	9	1	0.0060111	0.0107	FGFR1
2	positive regulation of RNA polymerase II transcriptional preinitiation complex assembly	0.0007	10	1	0.006677	0.0107	TP53
2	ER overload response	0.0007	10	1	0.006677	0.0107	TP53
2	response to caffeine	0.0007	10	1	0.006677	0.0107	TP53
2	positive regulation of production of miRNAs involved in gene silencing by miRNA	0.0007	10	1	0.006677	0.0107	TP53
2	negative regulation of telomerase activity	0.0007	10	1	0.006677	0.0107	TP53
2	organ induction	0.0007	10	1	0.006677	0.0107	FGFR1
2	positive regulation of protein oligomerization	0.0007	10	1	0.006677	0.0107	TP53
2	Leydig cell differentiation	0.0007	10	1	0.006677	0.0107	CCND1
2	response to UV-B	0.0007	10	1	0.006677	0.0107	TP53
2	positive regulation of transcription from RNA polymerase II promoter in response to endoplasmic reticulum stress	0.0008	11	1	0.0073425	0.0107	TP53
2	regulation of ossification	0.0008	11	1	0.0073425	0.0107	ACVR1
2	positive regulation of leukocyte migration	0.0008	11	1	0.0073425	0.0107	TP53
2	response to metal ion	0.0008	11	1	0.0073425	0.0107	TP53
2	positive regulation of histone deacetylation	0.0008	11	1	0.0073425	0.0107	TP53
2	branching involved in salivary gland morphogenesis	0.0008	11	1	0.0073425	0.0107	FGFR1
2	regulation of mitochondrial membrane permeability	0.0008	11	1	0.0073425	0.0107	TP53
2	response to magnesium ion	0.0008	11	1	0.0073425	0.0107	CCND1
2	lens morphogenesis in camera-type eye	0.0008	11	1	0.0073425	0.0107	SKI
2	regulation of telomere maintenance	0.0009	12	1	0.0080077	0.0107	MYC
2	regulation of cellular senescence	0.0009	12	1	0.0080077	0.0107	TP53
2	positive regulation of response to DNA damage stimulus	0.0009	12	1	0.0080077	0.0107	MYC
2	adult heart development	0.001	13	1	0.0086724	0.0107	CHD7
2	oxygen transport	0.001	13	1	0.0086724	0.0107	MYC
2	atrioventricular valve morphogenesis	0.001	13	1	0.0086724	0.0107	ACVR1
2	rRNA transcription	0.001	13	1	0.0086724	0.0107	TP53
2	positive regulation of phospholipase C activity	0.001	13	1	0.0086724	0.0107	FGFR1
2	chromosome organization	0.001	13	1	0.0086724	0.0107	MYC
2	hematopoietic stem cell differentiation	0.001	13	1	0.0086724	0.0107	TP53
2	replicative senescence	0.001	13	1	0.0086724	0.0107	TP53
2	pathway-restricted SMAD protein phosphorylation	0.001	13	1	0.0086724	0.0107	ACVR1
2	smooth muscle cell differentiation	0.001	13	1	0.0086724	0.0107	ACVR1
2	positive regulation of cardiac muscle cell apoptotic process	0.001	13	1	0.0086724	0.0107	TP53
2	angiogenesis	0.0165	222	2	0.0090939	0.0107	ACVR1,FGFR1
2	regulation of release of sequestered calcium ion into cytosol by sarcoplasmic reticulum	0.001	14	1	0.0093367	0.0107	CHD7
2	positive regulation of DNA biosynthetic process	0.001	14	1	0.0093367	0.0107	MYC
2	acute inflammatory response	0.001	14	1	0.0093367	0.0107	ACVR1
2	aorta morphogenesis	0.001	14	1	0.0093367	0.0107	CHD7
2	energy reserve metabolic process	0.001	14	1	0.0093367	0.0107	MYC
2	secondary palate development	0.001	14	1	0.0093367	0.0107	CHD7
2	DNA damage response, signal transduction by p53 class mediator resulting in transcription of p21 class mediator	0.001	14	1	0.0093367	0.0107	TP53
2	response to growth factor	0.001	14	1	0.0093367	0.0107	MYC
2	protein deubiquitination	0.0171	230	2	0.009734	0.0107	MYC,TP53
2	mammary gland alveolus development	0.0011	15	1	0.01	0.0107	CCND1
2	DNA damage response, signal transduction by p53 class mediator	0.0011	15	1	0.01	0.0107	TP53
2	response to organonitrogen compound	0.0011	15	1	0.01	0.0107	CCND1
2	positive regulation of vascular endothelial cell proliferation	0.0011	15	1	0.01	0.0107	FGFR1
2	response to hyperoxia	0.0011	15	1	0.01	0.0107	TP53
2	embryonic digestive tract development	0.0012	16	1	0.0107	0.0107	GLI2
2	negative regulation of DNA replication	0.0012	16	1	0.0107	0.0107	TP53
2	myelination in peripheral nervous system	0.0012	16	1	0.0107	0.0107	SKI
2	ventricular trabecula myocardium morphogenesis	0.0012	16	1	0.0107	0.0107	CHD7
2	mitotic cell cycle arrest	0.0012	16	1	0.0107	0.0107	TP53
2	negative regulation of DNA recombination	0.0012	16	1	0.0107	0.0107	MSH6
2	RNA polymerase II preinitiation complex assembly	0.0013	17	1	0.0113	0.0113	TP53
2	hindbrain development	0.0013	17	1	0.0113	0.0113	GLI2
2	negative regulation of chondrocyte differentiation	0.0013	17	1	0.0113	0.0113	GLI2
2	isotype switching	0.0013	17	1	0.0113	0.0113	MSH6
2	somatic hypermutation of immunoglobulin genes	0.0013	17	1	0.0113	0.0113	MSH6
2	response to iron ion	0.0013	17	1	0.0113	0.0113	CCND1
2	anterior/posterior axis specification	0.0013	17	1	0.0113	0.0113	SKI
2	MAPK cascade	0.0185	249	2	0.0113	0.0113	MYC,FGFR1
2	face development	0.0013	18	1	0.012	0.012	CHD7
2	endocardial cushion morphogenesis	0.0013	18	1	0.012	0.012	ACVR1
2	pharyngeal system development	0.0013	18	1	0.012	0.012	ACVR1
2	camera-type eye morphogenesis	0.0013	18	1	0.012	0.012	SKI
2	gastrulation with mouth forming second	0.0013	18	1	0.012	0.012	ACVR1
2	response to corticosterone	0.0013	18	1	0.012	0.012	CCND1
2	activin receptor signaling pathway	0.0013	18	1	0.012	0.012	ACVR1
2	mitotic cell cycle phase transition	0.0014	19	1	0.0127	0.0127	CCND1
2	regulation of intracellular pH	0.0014	19	1	0.0127	0.0127	TP53
2	osteoblast development	0.0014	19	1	0.0127	0.0127	GLI2
2	middle ear morphogenesis	0.0014	19	1	0.0127	0.0127	FGFR1
2	protein homotrimerization	0.0014	19	1	0.0127	0.0127	SKI
2	positive regulation of protein export from nucleus	0.0015	20	1	0.0133	0.0133	TP53
2	necroptotic process	0.0015	20	1	0.0133	0.0133	TP53
2	innervation	0.0015	20	1	0.0133	0.0133	CHD7
2	negative regulation of proteolysis	0.0015	20	1	0.0133	0.0133	TP53
2	entrainment of circadian clock by photoperiod	0.0016	21	1	0.014	0.014	TP53
2	negative regulation of cell cycle arrest	0.0016	21	1	0.014	0.014	CCND1
2	release of cytochrome c from mitochondria	0.0016	21	1	0.014	0.014	TP53
2	developmental growth	0.0016	22	1	0.0146	0.0146	GLI2
2	mammary gland development	0.0016	22	1	0.0146	0.0146	GLI2
2	branching morphogenesis of an epithelial tube	0.0016	22	1	0.0146	0.0146	GLI2
2	gastrulation	0.0016	22	1	0.0146	0.0146	TP53
2	cell motility	0.0017	23	1	0.0153	0.0153	SKI
2	intrinsic apoptotic signaling pathway by p53 class mediator	0.0017	23	1	0.0153	0.0153	TP53
2	skeletal muscle fiber development	0.0017	23	1	0.0153	0.0153	SKI
2	cochlea morphogenesis	0.0017	23	1	0.0153	0.0153	GLI2
2	negative regulation of reactive oxygen species metabolic process	0.0017	23	1	0.0153	0.0153	TP53
2	response to antibiotic	0.0018	24	1	0.016	0.016	TP53
2	positive regulation of cell cycle arrest	0.0018	24	1	0.016	0.016	TP53
2	adult walking behavior	0.0018	24	1	0.016	0.016	CHD7
2	proximal/distal pattern formation	0.0019	25	1	0.0166	0.0166	GLI2
2	cell aging	0.0019	25	1	0.0166	0.0166	TP53
2	protein tetramerization	0.0019	25	1	0.0166	0.0166	TP53
2	positive regulation of cardiac muscle cell proliferation	0.0019	25	1	0.0166	0.0166	FGFR1
2	hair follicle morphogenesis	0.0019	25	1	0.0166	0.0166	GLI2
2	positive regulation of protein insertion into mitochondrial membrane involved in apoptotic signaling pathway	0.0019	26	1	0.0173	0.0173	TP53
2	positive regulation of reactive oxygen species metabolic process	0.0019	26	1	0.0173	0.0173	TP53
2	midbrain development	0.002	27	1	0.0179	0.0179	FGFR1
2	intrinsic apoptotic signaling pathway in response to DNA damage by p53 class mediator	0.002	27	1	0.0179	0.0179	TP53
2	face morphogenesis	0.002	27	1	0.0179	0.0179	SKI
2	positive regulation of G2/M transition of mitotic cell cycle	0.002	27	1	0.0179	0.0179	CCND1
2	embryonic hindlimb morphogenesis	0.002	27	1	0.0179	0.0179	CHD7
2	pituitary gland development	0.002	27	1	0.0179	0.0179	GLI2
2	branching involved in blood vessel morphogenesis	0.0021	28	1	0.0186	0.0186	ACVR1
2	T cell differentiation in thymus	0.0021	28	1	0.0186	0.0186	TP53
2	positive regulation of DNA replication	0.0021	28	1	0.0186	0.0186	GLI2
2	outflow tract septum morphogenesis	0.0021	28	1	0.0186	0.0186	ACVR1
2	skeletal system morphogenesis	0.0021	28	1	0.0186	0.0186	FGFR1
2	liver regeneration	0.0021	28	1	0.0186	0.0186	CCND1
2	germ cell development	0.0021	28	1	0.0186	0.0186	ACVR1
2	beta-catenin-TCF complex assembly	0.0022	29	1	0.0193	0.0193	MYC
2	positive regulation of DNA binding	0.0022	29	1	0.0193	0.0193	SKI
2	cellular response to gamma radiation	0.0022	29	1	0.0193	0.0193	TP53
2	limb development	0.0022	29	1	0.0193	0.0193	CHD7
2	positive regulation of release of cytochrome c from mitochondria	0.0022	29	1	0.0193	0.0193	TP53
2	bone morphogenesis	0.0022	29	1	0.0193	0.0193	SKI
2	negative regulation of smooth muscle cell proliferation	0.0022	30	1	0.0199	0.0199	TP53
2	cellular response to BMP stimulus	0.0022	30	1	0.0199	0.0199	ACVR1
2	mesoderm formation	0.0022	30	1	0.0199	0.0199	ACVR1
2	embryonic organ development	0.0022	30	1	0.0199	0.0199	TP53
2	ERK1 and ERK2 cascade	0.0022	30	1	0.0199	0.0199	MYC
2	pattern specification process	0.0022	30	1	0.0199	0.0199	GLI2
2	positive regulation of pri-miRNA transcription by RNA polymerase II	0.0022	30	1	0.0199	0.0199	TP53
2	blood vessel remodeling	0.0023	31	1	0.0206	0.0206	CHD7
2	response to amino acid	0.0023	31	1	0.0206	0.0206	TP53
2	regulation of cell differentiation	0.0023	31	1	0.0206	0.0206	FGFR1
2	positive regulation of cyclin-dependent protein serine/threonine kinase activity	0.0023	31	1	0.0206	0.0206	CCND1
2	positive regulation of telomerase activity	0.0024	32	1	0.0212	0.0212	MYC
2	cellular response to ionizing radiation	0.0024	32	1	0.0212	0.0212	TP53
2	mismatch repair	0.0024	32	1	0.0212	0.0212	MSH6
2	positive regulation of multicellular organism growth	0.0024	32	1	0.0212	0.0212	CHD7
2	intrinsic apoptotic signaling pathway in response to endoplasmic reticulum stress	0.0024	32	1	0.0212	0.0212	TP53
2	regulation of neurogenesis	0.0024	32	1	0.0212	0.0212	CHD7
2	positive regulation of G1/S transition of mitotic cell cycle	0.0024	32	1	0.0212	0.0212	CCND1
2	cellular response to reactive oxygen species	0.0025	33	1	0.0219	0.0219	TP53
2	positive regulation of cell cycle	0.0025	33	1	0.0219	0.0219	CCND1
2	ventricular septum morphogenesis	0.0025	33	1	0.0219	0.0219	ACVR1
2	positive regulation of gene expression	0.0266	357	2	0.0224	0.0224	MYC,TP53
2	base-excision repair	0.0025	34	1	0.0225	0.0225	TP53
2	positive regulation of cell differentiation	0.0026	35	1	0.0232	0.0232	FGFR1
2	positive regulation of Wnt signaling pathway	0.0026	35	1	0.0232	0.0232	SKI
2	T cell differentiation	0.0026	35	1	0.0232	0.0232	CHD7
2	heart morphogenesis	0.0026	35	1	0.0232	0.0232	CHD7
2	negative regulation of extrinsic apoptotic signaling pathway	0.0026	35	1	0.0232	0.0232	ACVR1
2	positive regulation of intrinsic apoptotic signaling pathway	0.0026	35	1	0.0232	0.0232	TP53
2	ureteric bud development	0.0026	35	1	0.0232	0.0232	FGFR1
2	viral process	0.0273	367	2	0.0236	0.0236	MSH6,TP53
2	cell maturation	0.0027	36	1	0.0239	0.0239	FGFR1
2	blood circulation	0.0027	36	1	0.0239	0.0239	CHD7
2	cognition	0.0027	36	1	0.0239	0.0239	CHD7
2	negative regulation of signal transduction	0.0028	37	1	0.0245	0.0245	ACVR1
2	neuron apoptotic process	0.0028	37	1	0.0245	0.0245	TP53
2	negative regulation of cell population proliferation	0.028	376	2	0.0247	0.0247	SKI,TP53
2	cellular response to glucose starvation	0.0028	38	1	0.0252	0.0252	TP53
2	positive regulation of blood vessel endothelial cell migration	0.0028	38	1	0.0252	0.0252	FGFR1
2	positive regulation of bone mineralization	0.0028	38	1	0.0252	0.0252	ACVR1
2	response to UV	0.003	40	1	0.0265	0.0265	MSH6
2	nucleotide-excision repair	0.0031	41	1	0.0271	0.0271	TP53
2	branching involved in ureteric bud morphogenesis	0.0031	41	1	0.0271	0.0271	MYC
2	negative regulation of osteoblast differentiation	0.0031	41	1	0.0271	0.0271	SKI
2	response to retinoic acid	0.0031	41	1	0.0271	0.0271	TP53
2	camera-type eye development	0.0031	41	1	0.0271	0.0271	SKI
2	negative regulation of BMP signaling pathway	0.0031	41	1	0.0271	0.0271	SKI
2	neural crest cell migration	0.0031	42	1	0.0278	0.0278	ACVR1
2	endoplasmic reticulum unfolded protein response	0.0033	44	1	0.0291	0.0291	CCND1
2	cellular response to organic cyclic compound	0.0033	44	1	0.0291	0.0291	GLI2
2	neuron development	0.0033	44	1	0.0291	0.0291	GLI2
2	intrinsic apoptotic signaling pathway in response to DNA damage	0.0033	44	1	0.0291	0.0291	MSH6
2	lactation	0.0033	44	1	0.0291	0.0291	CCND1
2	somitogenesis	0.0033	44	1	0.0291	0.0291	TP53
2	interstrand cross-link repair	0.0034	46	1	0.0304	0.0304	MSH6
2	cerebellum development	0.0035	47	1	0.031	0.031	TP53
2	determination of left/right symmetry	0.0035	47	1	0.031	0.031	ACVR1
2	positive regulation of pathway-restricted SMAD protein phosphorylation	0.0036	48	1	0.0317	0.0317	ACVR1
2	response to ischemia	0.0036	49	1	0.0323	0.0323	TP53
2	positive regulation of fibroblast proliferation	0.0036	49	1	0.0323	0.0323	MYC
2	response to calcium ion	0.0037	50	1	0.033	0.033	CCND1
2	regulation of cyclin-dependent protein serine/threonine kinase activity	0.0038	51	1	0.0336	0.0336	CCND1
2	phosphatidylinositol-mediated signaling	0.0038	51	1	0.0336	0.0336	FGFR1
2	cellular iron ion homeostasis	0.0039	52	1	0.0343	0.0343	MYC
2	positive regulation of neuron apoptotic process	0.0039	52	1	0.0343	0.0343	TP53
2	hematopoietic progenitor cell differentiation	0.0039	52	1	0.0343	0.0343	TP53
2	positive regulation of cell population proliferation	0.0335	450	2	0.0345	0.0345	MYC,FGFR1
2	positive regulation of cysteine-type endopeptidase activity involved in apoptotic process	0.0039	53	1	0.0349	0.0349	MYC
2	cellular response to heat	0.0039	53	1	0.0349	0.0349	TP53
2	embryonic digit morphogenesis	0.0039	53	1	0.0349	0.0349	GLI2
2	positive regulation of osteoblast differentiation	0.0041	55	1	0.0362	0.0362	ACVR1
2	DNA damage response, signal transduction by p53 class mediator resulting in cell cycle arrest	0.0041	55	1	0.0362	0.0362	TP53
2	odontogenesis of dentin-containing tooth	0.0042	56	1	0.0369	0.0369	GLI2
2	SMAD protein signal transduction	0.0042	57	1	0.0375	0.0375	SKI
2	positive regulation of epithelial cell proliferation	0.0042	57	1	0.0375	0.0375	MYC
2	cellular response to growth factor stimulus	0.0043	58	1	0.0382	0.0382	ACVR1
2	positive regulation of MAP kinase activity	0.0044	59	1	0.0388	0.0388	FGFR1
2	double-strand break repair	0.0045	61	1	0.0401	0.0401	TP53
2	smoothened signaling pathway	0.0045	61	1	0.0401	0.0401	GLI2
2	response to estrogen	0.0045	61	1	0.0401	0.0401	CCND1
2	peptidyl-threonine phosphorylation	0.0046	62	1	0.0408	0.0408	ACVR1
2	somatic stem cell population maintenance	0.0047	63	1	0.0414	0.0414	SKI
2	roof of mouth development	0.0047	63	1	0.0414	0.0414	SKI
2	fat cell differentiation	0.0048	65	1	0.0427	0.0427	CCND1
2	protein localization	0.0048	65	1	0.0427	0.0427	TP53
2	protein homotetramerization	0.0049	66	1	0.0433	0.0433	TP53
2	Ras protein signal transduction	0.0052	70	1	0.0459	0.0459	TP53
2	positive regulation of kinase activity	0.0052	70	1	0.0459	0.0459	FGFR1
2	protein import into nucleus	0.0052	70	1	0.0459	0.0459	TP53
2	interferon-gamma-mediated signaling pathway	0.0053	71	1	0.0466	0.0466	TP53
2	response to bacterium	0.0053	71	1	0.0466	0.0466	CHD7
2	DNA duplex unwinding	0.0054	73	1	0.0478	0.0478	CHD7
2	lung development	0.0056	75	1	0.0491	0.0491	GLI2
2	neural tube closure	0.0057	77	1	0.0504	0.0504	SKI
2	fibroblast growth factor receptor signaling pathway	0.0059	79	1	0.0517	0.0517	FGFR1
2	multicellular organism growth	0.006	80	1	0.0523	0.0523	TP53
2	wound healing	0.006	81	1	0.053	0.053	TP53
2	positive regulation of phosphatidylinositol 3-kinase signaling	0.0064	86	1	0.0561	0.0561	FGFR1
2	kidney development	0.0067	90	1	0.0587	0.0587	GLI2
2	transcription, DNA-templated	0.007	94	1	0.0612	0.0612	SKI
2	anterior/posterior pattern specification	0.0071	96	1	0.0625	0.0625	GLI2
2	response to estradiol	0.0072	97	1	0.0631	0.0631	CCND1
2	positive regulation of MAPK cascade	0.0076	102	1	0.0663	0.0663	FGFR1
2	positive regulation of neuron projection development	0.0076	102	1	0.0663	0.0663	FGFR1
2	Notch signaling pathway	0.0076	102	1	0.0663	0.0663	MYC
2	neuron migration	0.0077	103	1	0.0669	0.0669	FGFR1
2	autophagy	0.0084	113	1	0.0732	0.0732	TP53
2	transmembrane receptor protein tyrosine kinase signaling pathway	0.0086	116	1	0.0751	0.0751	FGFR1
2	negative regulation of cell growth	0.0086	116	1	0.0751	0.0751	TP53
2	protein-containing complex assembly	0.0087	117	1	0.0757	0.0757	TP53
2	regulation of gene expression	0.0089	120	1	0.0776	0.0776	MYC
2	central nervous system development	0.0091	122	1	0.0788	0.0788	CHD7
2	peptidyl-tyrosine phosphorylation	0.0092	124	1	0.08	0.08	FGFR1
2	regulation of signal transduction by p53 class mediator	0.0097	130	1	0.0838	0.0838	TP53
2	rRNA processing	0.0098	132	1	0.085	0.085	CHD7
2	regulation of transcription, DNA-templated	0.0555	746	2	0.0855	0.0855	CHD7,TP53
2	positive regulation of protein phosphorylation	0.0116	156	1	0.0998	0.0998	CCND1
2	positive regulation of protein kinase B signaling	0.0117	157	1	0.1004	0.1004	FGFR1
2	transcription initiation from RNA polymerase II promoter	0.012	161	1	0.1028	0.1028	CCND1
2	protein autophosphorylation	0.0126	170	1	0.1083	0.1083	FGFR1
2	regulation of apoptotic process	0.0129	174	1	0.1107	0.1107	TP53
2	protein stabilization	0.0131	176	1	0.1119	0.1119	TP53
2	Wnt signaling pathway	0.0135	181	1	0.1149	0.1149	CCND1
2	axon guidance	0.0147	197	1	0.1245	0.1245	GLI2
2	cell migration	0.0152	204	1	0.1286	0.1286	FGFR1
2	DNA repair	0.0159	214	1	0.1345	0.1345	MSH6
2	positive regulation of cell migration	0.0161	217	1	0.1363	0.1363	ACVR1
2	positive regulation of apoptotic process	0.0239	321	1	0.1955	0.1955	TP53
2	cell division	0.0245	329	1	0.1999	0.1999	CCND1
3	negative regulation of transcription, DNA-templated	0.0366	492	6	9.0515e-06	0.0017732	CEBPA,CIC,CDKN2A,SMARCA4,ID3,CALR
3	cytokine-mediated signaling pathway	0.0205	276	5	9.2356e-06	0.0017732	CEBPA,CSF3R,JAK2,JAK3,CRLF1
3	glucocorticoid receptor signaling pathway	0.0004	5	2	1.4488e-05	0.0018544	ARID1A,CALR
3	enzyme linked receptor protein signaling pathway	0.0004	6	2	2.0849e-05	0.0020015	JAK2,JAK3
3	tyrosine phosphorylation of STAT protein	0.0006	8	2	3.7016e-05	0.0023691	JAK2,JAK3
3	regulation of receptor signaling pathway via JAK-STAT	0.0006	8	2	3.7016e-05	0.0023691	JAK2,JAK3
3	positive regulation of transcription by RNA polymerase III	0.0007	10	2	5.7764e-05	0.0027727	CEBPA,MTOR
3	positive regulation of transcription of nucleolar large rRNA by RNA polymerase I	0.0007	10	2	5.7764e-05	0.0027727	MTOR,SMARCA4
3	interleukin-27-mediated signaling pathway	0.0008	11	2	6.9849e-05	0.0029337	JAK2,CRLF1
3	positive regulation of phosphoprotein phosphatase activity	0.001	13	2	9.7432e-05	0.0036136	JAK2,MTOR
3	growth hormone receptor signaling pathway via JAK-STAT	0.001	14	2	0.00011293	0.0036136	JAK2,JAK3
3	cellular response to lithium ion	0.001	14	2	0.00011293	0.0036136	CEBPA,CALR
3	interleukin-6-mediated signaling pathway	0.0011	15	2	0.00012955	0.003757	CEBPA,JAK2
3	negative regulation of transcription by RNA polymerase II	0.0614	825	6	0.00016507	0.0041305	CEBPA,CIC,ARID1A,SMARCA4,ID3,CALR
3	chromatin remodeling	0.0073	98	3	0.00016522	0.0041305	KDM4C,ARID1A,SMARCA4
3	interleukin-7-mediated signaling pathway	0.0014	19	2	0.00020732	0.0045611	JAK3,SMARCA4
3	nucleosome disassembly	0.0014	19	2	0.00020732	0.0045611	ARID1A,SMARCA4
3	cardiac muscle cell differentiation	0.0015	20	2	0.00022957	0.004821	ARID1A,CALR
3	cellular senescence	0.0016	22	2	0.00027742	0.0055484	CDKN2A,CALR
3	peptidyl-tyrosine phosphorylation	0.0092	124	3	0.00032891	0.0062493	JAK2,JAK3,MAP2K2
3	negative regulation of cyclin-dependent protein serine/threonine kinase activity	0.0021	28	2	0.00044764	0.0080576	CEBPA,CDKN2A
3	negative regulation of DNA binding	0.0023	31	2	0.00054765	0.00931	JAK2,ID3
3	ATP-dependent chromatin remodeling	0.0025	33	2	0.00061979	0.0099166	ARID1A,SMARCA4
3	positive regulation of nitric oxide biosynthetic process	0.0028	38	2	0.00081919	0.01	JAK2,MTOR
3	regulation of apoptotic process	0.0129	174	3	0.0008788	0.01	JAK2,JAK3,CALR
3	heart development	0.0131	176	3	0.00090823	0.01	GNA11,MAP2K2,ID3
3	erythrocyte differentiation	0.0031	41	2	0.0009518	0.01	JAK2,JAK3
3	negative regulation of FasL biosynthetic process	0.0001	1	1	0.0011156	0.01	JAK3
3	positive regulation of granulosa cell proliferation	0.0001	1	1	0.0011156	0.01	MTOR
3	peptide antigen assembly with MHC class I protein complex	0.0001	1	1	0.0011156	0.01	CALR
3	negative regulation of iodide transmembrane transport	0.0001	1	1	0.0011156	0.01	MTOR
3	cellular response to leptomycin B	0.0001	1	1	0.0011156	0.01	ID3
3	negative regulation of dendritic cell cytokine production	0.0001	1	1	0.0011156	0.01	JAK3
3	negative regulation of cholangiocyte apoptotic process	0.0001	1	1	0.0011156	0.01	MTOR
3	regulation of translation at synapse, modulating synaptic transmission	0.0001	1	1	0.0011156	0.01	MTOR
3	positive regulation of cytoplasmic translational initiation	0.0001	1	1	0.0011156	0.01	MTOR
3	regulation of melanocyte differentiation	0.0001	1	1	0.0011156	0.01	GNA11
3	negative regulation of muscle atrophy	0.0001	1	1	0.0011156	0.01	MTOR
3	regulation of carbohydrate utilization	0.0001	1	1	0.0011156	0.01	MTOR
3	mineralocorticoid receptor signaling pathway	0.0001	1	1	0.0011156	0.01	JAK2
3	histone H3-Y41 phosphorylation	0.0001	1	1	0.0011156	0.01	JAK2
3	social behavior	0.0037	50	2	0.0014073	0.0113	CIC,MTOR
3	stem cell population maintenance	0.0037	50	2	0.0014073	0.0113	KDM4C,ARID1A
3	negative regulation of neuron differentiation	0.0043	58	2	0.001884	0.0151	ID3,CALR
3	response to interleukin-2	0.0001	2	1	0.00223	0.0156	JAK3
3	response to interleukin-9	0.0001	2	1	0.00223	0.0156	JAK3
3	response to interleukin-12	0.0001	2	1	0.00223	0.0156	JAK2
3	response to interleukin-15	0.0001	2	1	0.00223	0.0156	JAK3
3	positive regulation of growth factor dependent skeletal muscle satellite cell proliferation	0.0001	2	1	0.00223	0.0156	JAK2
3	positive regulation of skeletal muscle hypertrophy	0.0001	2	1	0.00223	0.0156	MTOR
3	positive regulation of cholangiocyte proliferation	0.0001	2	1	0.00223	0.0156	MTOR
3	positive regulation of wound healing, spreading of epidermal cells	0.0001	2	1	0.00223	0.0156	MTOR
3	MAPK cascade	0.0185	249	3	0.0024489	0.0167	JAK2,JAK3,MAP2K2
3	positive regulation of tyrosine phosphorylation of STAT protein	0.0051	69	2	0.0026476	0.0167	JAK2,CRLF1
3	positive regulation of inflammatory response	0.0054	72	2	0.0028772	0.0167	CEBPA,JAK2
3	regulation of T cell apoptotic process	0.0002	3	1	0.0033432	0.0167	JAK3
3	cardiac chamber development	0.0002	3	1	0.0033432	0.0167	ARID1A
3	senescence-associated heterochromatin focus assembly	0.0002	3	1	0.0033432	0.0167	CDKN2A
3	positive regulation of macrophage apoptotic process	0.0002	3	1	0.0033432	0.0167	CDKN2A
3	epithelial cell proliferation involved in lung morphogenesis	0.0002	3	1	0.0033432	0.0167	MAP2K2
3	positive regulation of growth hormone receptor signaling pathway	0.0002	3	1	0.0033432	0.0167	JAK2
3	optic cup formation involved in camera-type eye development	0.0002	3	1	0.0033432	0.0167	ARID1A
3	negative regulation of intracellular steroid hormone receptor signaling pathway	0.0002	3	1	0.0033432	0.0167	CALR
3	regulation of locomotor rhythm	0.0002	3	1	0.0033432	0.0167	MTOR
3	positive regulation of eating behavior	0.0002	3	1	0.0033432	0.0167	MTOR
3	formation of primary germ layer	0.0002	3	1	0.0033432	0.0167	ARID1A
3	positive regulation of glucose mediated signaling pathway	0.0002	3	1	0.0033432	0.0167	SMARCA4
3	T-helper 1 cell lineage commitment	0.0002	3	1	0.0033432	0.0167	MTOR
3	negative regulation of T-helper 1 cell differentiation	0.0002	3	1	0.0033432	0.0167	JAK3
3	response to interleukin-4	0.0003	4	1	0.0044553	0.0178	JAK3
3	sequestering of calcium ion	0.0003	4	1	0.0044553	0.0178	CALR
3	positive regulation of cell activation	0.0003	4	1	0.0044553	0.0178	JAK2
3	nucleosome mobilization	0.0003	4	1	0.0044553	0.0178	ARID1A
3	regulation of response to food	0.0003	4	1	0.0044553	0.0178	MTOR
3	maintenance of chromatin silencing	0.0003	4	1	0.0044553	0.0178	ARID1A
3	positive regulation of epithelial cell apoptotic process	0.0003	4	1	0.0044553	0.0178	JAK2
3	regulation of brown fat cell differentiation	0.0003	4	1	0.0044553	0.0178	MTOR
3	activation of cysteine-type endopeptidase activity involved in apoptotic signaling pathway	0.0003	4	1	0.0044553	0.0178	JAK2
3	interleukin-4-mediated signaling pathway	0.0003	4	1	0.0044553	0.0178	JAK3
3	negative regulation of motor neuron apoptotic process	0.0003	4	1	0.0044553	0.0178	CRLF1
3	regulation of Golgi inheritance	0.0003	4	1	0.0044553	0.0178	MAP2K2
3	positive regulation of peptidyl-tyrosine phosphorylation	0.0068	91	2	0.0045403	0.0182	JAK2,MTOR
3	transcription, DNA-templated	0.007	94	2	0.0048352	0.0193	CEBPA,ID3
3	regulation of fatty acid beta-oxidation	0.0004	5	1	0.0055663	0.0199	MTOR
3	regulation of meiotic nuclear division	0.0004	5	1	0.0055663	0.0199	CALR
3	negative regulation of histone H3-K9 trimethylation	0.0004	5	1	0.0055663	0.0199	KDM4C
3	cellular response to pH	0.0004	5	1	0.0055663	0.0199	GNA11
3	regulation of membrane permeability	0.0004	5	1	0.0055663	0.0199	MTOR
3	positive regulation of neuron maturation	0.0004	5	1	0.0055663	0.0199	MTOR
3	developmental pigmentation	0.0004	5	1	0.0055663	0.0199	GNA11
3	'de novo' pyrimidine nucleobase biosynthetic process	0.0004	5	1	0.0055663	0.0199	MTOR
3	regulation of axon regeneration	0.0004	5	1	0.0055663	0.0199	MAP2K2
3	regulation of stem cell differentiation	0.0004	5	1	0.0055663	0.0199	KDM4C
3	positive regulation of DNA-binding transcription factor activity	0.0081	109	2	0.0064391	0.0199	JAK2,SMARCA4
3	entrainment of circadian clock	0.0004	6	1	0.006676	0.0199	GNA11
3	TORC1 signaling	0.0004	6	1	0.006676	0.0199	MTOR
3	negative regulation of trophoblast cell migration	0.0004	6	1	0.006676	0.0199	CALR
3	positive regulation of sensory perception of pain	0.0004	6	1	0.006676	0.0199	MTOR
3	regulation of nitric oxide biosynthetic process	0.0004	6	1	0.006676	0.0199	JAK2
3	activation of Janus kinase activity	0.0004	6	1	0.006676	0.0199	JAK2
3	vesicle fusion with endoplasmic reticulum-Golgi intermediate compartment (ERGIC) membrane	0.0004	6	1	0.006676	0.0199	CALR
3	positive regulation of gene expression	0.0266	357	3	0.0067118	0.0199	KDM4C,MTOR,CALR
3	negative regulation of cell growth	0.0086	116	2	0.0072599	0.0199	CDKN2A,SMARCA4
3	negative regulation of cell population proliferation	0.028	376	3	0.0077418	0.0199	CEBPA,JAK2,CDKN2A
3	amelogenesis	0.0005	7	1	0.0077847	0.0199	CSF3R
3	heart valve morphogenesis	0.0005	7	1	0.0077847	0.0199	MTOR
3	cardiac muscle cell development	0.0005	7	1	0.0077847	0.0199	MTOR
3	positive regulation of interleukin-1 beta biosynthetic process	0.0005	7	1	0.0077847	0.0199	JAK2
3	negative regulation of thymocyte apoptotic process	0.0005	7	1	0.0077847	0.0199	JAK3
3	voluntary musculoskeletal movement	0.0005	7	1	0.0077847	0.0199	MTOR
3	negative regulation of heart contraction	0.0005	7	1	0.0077847	0.0199	JAK2
3	positive regulation of dendritic cell chemotaxis	0.0005	7	1	0.0077847	0.0199	CALR
3	trachea formation	0.0005	7	1	0.0077847	0.0199	MAP2K2
3	regulation of early endosome to late endosome transport	0.0005	7	1	0.0077847	0.0199	MAP2K2
3	cell cycle arrest	0.0094	126	2	0.0085107	0.0199	CDKN2A,MTOR
3	positive regulation of cell growth involved in cardiac muscle cell development	0.0006	8	1	0.0088921	0.0199	MTOR
3	positive regulation of smooth muscle cell apoptotic process	0.0006	8	1	0.0088921	0.0199	CDKN2A
3	regulation of glycogen biosynthetic process	0.0006	8	1	0.0088921	0.0199	MTOR
3	interleukin-21-mediated signaling pathway	0.0006	8	1	0.0088921	0.0199	JAK3
3	urea cycle	0.0006	8	1	0.0088921	0.0199	CEBPA
3	peptidyl-serine autophosphorylation	0.0006	8	1	0.0088921	0.0199	MAP2K2
3	negative regulation of retinoic acid receptor signaling pathway	0.0006	8	1	0.0088921	0.0199	CALR
3	mammary gland epithelium development	0.0006	8	1	0.0088921	0.0199	JAK2
3	negative regulation of neuron apoptotic process	0.01	134	2	0.0095764	0.0199	JAK2,CRLF1
3	response to hydroperoxide	0.0007	9	1	0.0099984	0.0199	JAK2
3	chromatin-mediated maintenance of transcription	0.0007	9	1	0.0099984	0.0199	ARID1A
3	RNA polymerase I preinitiation complex assembly	0.0007	9	1	0.0099984	0.0199	SMARCA4
3	positive regulation of receptor biosynthetic process	0.0007	9	1	0.0099984	0.0199	JAK2
3	ATF6-mediated unfolded protein response	0.0007	9	1	0.0099984	0.0199	CALR
3	regulation of stress-activated MAPK cascade	0.0007	9	1	0.0099984	0.0199	MAP2K2
3	interleukin-9-mediated signaling pathway	0.0007	9	1	0.0099984	0.0199	JAK3
3	positive regulation of myotube differentiation	0.0007	9	1	0.0099984	0.0199	MTOR
3	interleukin-23-mediated signaling pathway	0.0007	9	1	0.0099984	0.0199	JAK2
3	postsynapse to nucleus signaling pathway	0.0007	9	1	0.0099984	0.0199	JAK2
3	notochord development	0.0007	9	1	0.0099984	0.0199	ID3
3	positive regulation of MHC class II biosynthetic process	0.0007	9	1	0.0099984	0.0199	JAK2
3	granulocyte differentiation	0.0007	9	1	0.0099984	0.0199	CEBPA
3	protein maturation by protein folding	0.0007	9	1	0.0099984	0.0199	CALR
3	phototransduction, visible light	0.0007	9	1	0.0099984	0.0199	GNA11
3	cellular response to leucine	0.0007	10	1	0.0111	0.0199	MTOR
3	cellular response to leucine starvation	0.0007	10	1	0.0111	0.0199	MTOR
3	positive regulation of production of miRNAs involved in gene silencing by miRNA	0.0007	10	1	0.0111	0.0199	MAP2K2
3	negative regulation of cell size	0.0007	10	1	0.0111	0.0199	MTOR
3	regulation of osteoclast differentiation	0.0007	10	1	0.0111	0.0199	MTOR
3	regulation of myeloid cell differentiation	0.0007	10	1	0.0111	0.0199	CSF3R
3	negative regulation of T cell activation	0.0007	10	1	0.0111	0.0199	JAK3
3	histone H3-K36 demethylation	0.0007	10	1	0.0111	0.0199	KDM4C
3	protein phosphorylation	0.0327	440	3	0.0119	0.0199	JAK2,JAK3,MTOR
3	placenta blood vessel development	0.0008	11	1	0.0122	0.0199	ARID1A
3	protein folding in endoplasmic reticulum	0.0008	11	1	0.0122	0.0199	CALR
3	white fat cell differentiation	0.0008	11	1	0.0122	0.0199	CEBPA
3	anoikis	0.0008	11	1	0.0122	0.0199	MTOR
3	interleukin-35-mediated signaling pathway	0.0008	11	1	0.0122	0.0199	JAK2
3	interleukin-2-mediated signaling pathway	0.0008	11	1	0.0122	0.0199	JAK3
3	positive regulation of cell population proliferation	0.0335	450	3	0.0126	0.0199	KDM4C,CALR,CRLF1
3	positive regulation of keratinocyte migration	0.0009	12	1	0.0133	0.0199	MTOR
3	negative regulation of macroautophagy	0.0009	12	1	0.0133	0.0199	MTOR
3	positive regulation of cellular senescence	0.0009	12	1	0.0133	0.0199	CDKN2A
3	growth hormone receptor signaling pathway	0.0009	12	1	0.0133	0.0199	JAK2
3	negative regulation of interleukin-12 production	0.0009	12	1	0.0133	0.0199	JAK3
3	replicative senescence	0.001	13	1	0.0144	0.0199	CDKN2A
3	positive regulation of lipid biosynthetic process	0.001	13	1	0.0144	0.0199	MTOR
3	histone H3-K9 demethylation	0.001	13	1	0.0144	0.0199	KDM4C
3	regulation of interferon-gamma-mediated signaling pathway	0.001	13	1	0.0144	0.0199	JAK2
3	interleukin-15-mediated signaling pathway	0.001	13	1	0.0144	0.0199	JAK3
3	neural retina development	0.001	13	1	0.0144	0.0199	SMARCA4
3	protein autophosphorylation	0.0126	170	2	0.0151	0.0199	JAK2,MTOR
3	negative regulation of interleukin-10 production	0.001	14	1	0.0155	0.0199	JAK3
3	cellular response to nutrient levels	0.001	14	1	0.0155	0.0199	MTOR
3	energy reserve metabolic process	0.001	14	1	0.0155	0.0199	MTOR
3	phospholipase C-activating dopamine receptor signaling pathway	0.001	14	1	0.0155	0.0199	GNA11
3	ruffle organization	0.001	14	1	0.0155	0.0199	MTOR
3	intrinsic apoptotic signaling pathway in response to oxidative stress	0.001	14	1	0.0155	0.0199	JAK2
3	positive regulation of macrophage activation	0.0011	15	1	0.0166	0.0199	CEBPA
3	positive regulation of nitric-oxide synthase biosynthetic process	0.0011	15	1	0.0166	0.0199	JAK2
3	negative regulation of calcineurin-NFAT signaling cascade	0.0011	15	1	0.0166	0.0199	MTOR
3	positive regulation of SMAD protein signal transduction	0.0011	15	1	0.0166	0.0199	JAK2
3	negative regulation of androgen receptor signaling pathway	0.0011	15	1	0.0166	0.0199	SMARCA4
3	axon regeneration	0.0011	15	1	0.0166	0.0199	JAK2
3	G protein-coupled acetylcholine receptor signaling pathway	0.0011	15	1	0.0166	0.0199	GNA11
3	negative regulation of cell-cell adhesion	0.0011	15	1	0.0166	0.0199	JAK2
3	positive regulation of glial cell proliferation	0.0011	15	1	0.0166	0.0199	MTOR
3	action potential	0.0011	15	1	0.0166	0.0199	GNA11
3	brain development	0.0136	183	2	0.0173	0.0199	CIC,MTOR
3	adaptive immune response	0.0138	185	2	0.0177	0.0199	JAK2,JAK3
3	negative regulation of phosphorylation	0.0012	16	1	0.0177	0.0199	CDKN2A
3	negative regulation of cell-matrix adhesion	0.0013	17	1	0.0188	0.0199	CDKN2A
3	positive regulation of lamellipodium assembly	0.0013	17	1	0.0188	0.0199	MTOR
3	blastocyst formation	0.0013	17	1	0.0188	0.0199	KDM4C
3	positive regulation by host of viral transcription	0.0013	17	1	0.0188	0.0199	SMARCA4
3	face development	0.0013	18	1	0.0199	0.0199	MAP2K2
3	positive regulation of cell motility	0.0013	18	1	0.0199	0.0199	MAP2K2
3	regulation of myelination	0.0013	18	1	0.0199	0.0199	MTOR
3	myeloid cell differentiation	0.0013	18	1	0.0199	0.0199	CEBPA
3	intracellular estrogen receptor signaling pathway	0.0013	18	1	0.0199	0.0199	ARID1A
3	TOR signaling	0.0014	19	1	0.021	0.021	MTOR
3	embryonic placenta development	0.0015	20	1	0.0221	0.0221	CEBPA
3	macrophage differentiation	0.0015	20	1	0.0221	0.0221	CEBPA
3	positive regulation of tumor necrosis factor biosynthetic process	0.0015	20	1	0.0221	0.0221	JAK2
3	positive regulation of transcription, DNA-templated	0.0417	561	3	0.0227	0.0227	MAP2K2,ARID1A,SMARCA4
3	regulation of DNA replication	0.0016	21	1	0.0232	0.0232	ID3
3	negative regulation of cardiac muscle cell apoptotic process	0.0016	21	1	0.0232	0.0232	JAK2
3	negative regulation of cell cycle arrest	0.0016	21	1	0.0232	0.0232	CALR
3	positive regulation of oligodendrocyte differentiation	0.0016	22	1	0.0243	0.0243	MTOR
3	maternal process involved in female pregnancy	0.0016	22	1	0.0243	0.0243	MTOR
3	positive regulation of dendritic spine development	0.0016	22	1	0.0243	0.0243	MTOR
3	thyroid gland development	0.0017	23	1	0.0254	0.0254	MAP2K2
3	mRNA stabilization	0.0017	23	1	0.0254	0.0254	MTOR
3	regulation of cell size	0.0017	23	1	0.0254	0.0254	MTOR
3	negative regulation of myoblast differentiation	0.0017	23	1	0.0254	0.0254	ID3
3	response to antibiotic	0.0018	24	1	0.0265	0.0265	JAK2
3	T cell homeostasis	0.0018	24	1	0.0265	0.0265	JAK3
3	brown fat cell differentiation	0.0019	25	1	0.0275	0.0275	CEBPA
3	cell aging	0.0019	25	1	0.0275	0.0275	MTOR
3	protein export from nucleus	0.0019	25	1	0.0275	0.0275	CALR
3	positive regulation of Ras protein signal transduction	0.002	27	1	0.0297	0.0297	JAK2
3	response to morphine	0.002	27	1	0.0297	0.0297	MTOR
3	positive regulation of cell-substrate adhesion	0.002	27	1	0.0297	0.0297	JAK2
3	cortical actin cytoskeleton organization	0.002	27	1	0.0297	0.0297	CALR
3	microglial cell activation	0.002	27	1	0.0297	0.0297	JAK2
3	actin filament polymerization	0.0021	28	1	0.0308	0.0308	JAK2
3	antigen processing and presentation of peptide antigen via MHC class I	0.0021	28	1	0.0308	0.0308	CALR
3	germ cell development	0.0021	28	1	0.0308	0.0308	MTOR
3	platelet-derived growth factor receptor signaling pathway	0.0021	28	1	0.0308	0.0308	JAK2
3	response to tumor necrosis factor	0.0021	28	1	0.0308	0.0308	JAK2
3	metanephros development	0.0021	28	1	0.0308	0.0308	ID3
3	regulation of transcription by RNA polymerase II	0.0475	638	3	0.0317	0.0317	KDM4C,ARID1A,SMARCA4
3	beta-catenin-TCF complex assembly	0.0022	29	1	0.0319	0.0319	SMARCA4
3	mesoderm development	0.0022	29	1	0.0319	0.0319	JAK2
3	positive regulation of DNA binding	0.0022	29	1	0.0319	0.0319	JAK2
3	spinal cord development	0.0022	30	1	0.033	0.033	MTOR
3	ERK1 and ERK2 cascade	0.0022	30	1	0.033	0.033	MAP2K2
3	receptor signaling pathway via JAK-STAT	0.0022	30	1	0.033	0.033	JAK2
3	positive regulation of pri-miRNA transcription by RNA polymerase II	0.0022	30	1	0.033	0.033	SMARCA4
3	long-term memory	0.0022	30	1	0.033	0.033	MTOR
3	odontogenesis	0.0022	30	1	0.033	0.033	ID3
3	response to testosterone	0.0023	31	1	0.034	0.034	CALR
3	response to amino acid	0.0023	31	1	0.034	0.034	MTOR
3	response to cocaine	0.0023	31	1	0.034	0.034	MTOR
3	positive regulation of axonogenesis	0.0023	31	1	0.034	0.034	MAP2K2
3	activation of protein kinase B activity	0.0023	31	1	0.034	0.034	MTOR
3	protein catabolic process	0.0023	31	1	0.034	0.034	MTOR
3	positive regulation of cell cycle	0.0025	33	1	0.0362	0.0362	CALR
3	positive regulation of vascular smooth muscle cell proliferation	0.0025	33	1	0.0362	0.0362	JAK2
3	lung alveolus development	0.0025	33	1	0.0362	0.0362	CIC
3	lipid homeostasis	0.0025	33	1	0.0362	0.0362	CEBPA
3	protein localization to nucleus	0.0025	34	1	0.0373	0.0373	CALR
3	positive regulation of cell differentiation	0.0026	35	1	0.0384	0.0384	JAK2
3	positive regulation of Wnt signaling pathway	0.0026	35	1	0.0384	0.0384	SMARCA4
3	heart morphogenesis	0.0026	35	1	0.0384	0.0384	MTOR
3	androgen receptor signaling pathway	0.0026	35	1	0.0384	0.0384	ARID1A
3	ureteric bud development	0.0026	35	1	0.0384	0.0384	CRLF1
3	embryo implantation	0.0026	35	1	0.0384	0.0384	ARID1A
3	cell maturation	0.0027	36	1	0.0394	0.0394	CEBPA
3	toxin transport	0.0027	36	1	0.0394	0.0394	ARID1A
3	response to nutrient levels	0.0028	37	1	0.0405	0.0405	MTOR
3	positive regulation of neuron death	0.0028	37	1	0.0405	0.0405	MTOR
3	positive regulation of substrate adhesion-dependent cell spreading	0.0028	38	1	0.0416	0.0416	CALR
3	positive regulation of insulin secretion	0.0028	38	1	0.0416	0.0416	JAK2
3	negative regulation of G1/S transition of mitotic cell cycle	0.003	40	1	0.0437	0.0437	CDKN2A
3	positive regulation of protein import into nucleus	0.003	40	1	0.0437	0.0437	JAK2
3	negative regulation of osteoblast differentiation	0.0031	41	1	0.0448	0.0448	ID3
3	inner ear development	0.0031	41	1	0.0448	0.0448	CEBPA
3	response to activity	0.0031	41	1	0.0448	0.0448	MTOR
3	positive regulation of epithelial to mesenchymal transition	0.0031	41	1	0.0448	0.0448	MTOR
3	cellular response to amino acid starvation	0.0031	42	1	0.0459	0.0459	MTOR
3	positive regulation of phagocytosis	0.0032	43	1	0.0469	0.0469	CALR
3	activation of MAPKK activity	0.0032	43	1	0.0469	0.0469	JAK2
3	extrinsic apoptotic signaling pathway	0.0032	43	1	0.0469	0.0469	JAK2
3	visual learning	0.0032	43	1	0.0469	0.0469	MTOR
3	endoplasmic reticulum unfolded protein response	0.0033	44	1	0.048	0.048	CALR
3	thymus development	0.0033	44	1	0.048	0.048	MAP2K2
3	cellular response to organic cyclic compound	0.0033	44	1	0.048	0.048	CEBPA
3	positive regulation of fat cell differentiation	0.0033	44	1	0.048	0.048	CEBPA
3	positive regulation of protein serine/threonine kinase activity	0.0033	45	1	0.0491	0.0491	MAP2K2
3	interleukin-12-mediated signaling pathway	0.0033	45	1	0.0491	0.0491	JAK2
3	cardiac muscle contraction	0.0034	46	1	0.0501	0.0501	MTOR
3	negative regulation of autophagy	0.0035	47	1	0.0512	0.0512	MTOR
3	forebrain development	0.0035	47	1	0.0512	0.0512	ARID1A
3	positive regulation of actin filament polymerization	0.0036	48	1	0.0523	0.0523	MTOR
3	stress-activated protein kinase signaling cascade	0.0036	48	1	0.0523	0.0523	MAP2K2
3	signal transduction by protein phosphorylation	0.0036	48	1	0.0523	0.0523	MAP2K2
3	generation of precursor metabolites and energy	0.0036	48	1	0.0523	0.0523	CEBPA
3	cellular response to amino acid stimulus	0.0036	49	1	0.0533	0.0533	MTOR
3	positive regulation of endothelial cell migration	0.0036	49	1	0.0533	0.0533	CALR
3	intracellular signal transduction	0.0256	344	2	0.0552	0.0552	JAK2,JAK3
3	positive regulation of tumor necrosis factor production	0.0038	51	1	0.0554	0.0554	JAK2
3	positive regulation of stress fiber assembly	0.0039	52	1	0.0565	0.0565	MTOR
3	negative regulation of protein ubiquitination	0.0039	52	1	0.0565	0.0565	MTOR
3	positive regulation of smooth muscle cell proliferation	0.0041	55	1	0.0597	0.0597	MTOR
3	positive regulation of osteoblast differentiation	0.0041	55	1	0.0597	0.0597	CEBPA
3	positive regulation of T cell proliferation	0.0042	57	1	0.0618	0.0618	JAK3
3	learning	0.0043	58	1	0.0628	0.0628	CIC
3	epithelial cell differentiation	0.0045	60	1	0.0649	0.0649	ID3
3	response to wounding	0.0045	61	1	0.066	0.066	ID3
3	positive regulation of NIK/NF-kappaB signaling	0.0045	61	1	0.066	0.066	CALR
3	response to insulin	0.0045	61	1	0.066	0.066	MTOR
3	adenylate cyclase-modulating G protein-coupled receptor signaling pathway	0.0045	61	1	0.066	0.066	GNA11
3	peptidyl-threonine phosphorylation	0.0046	62	1	0.067	0.067	MTOR
3	post-embryonic development	0.0047	63	1	0.0681	0.0681	MTOR
3	response to nutrient	0.0047	63	1	0.0681	0.0681	MTOR
3	positive regulation of translation	0.0047	63	1	0.0681	0.0681	MTOR
3	regulation of cell growth	0.0048	64	1	0.0691	0.0691	MTOR
3	regulation of circadian rhythm	0.0048	64	1	0.0691	0.0691	MTOR
3	phosphorylation	0.0048	65	1	0.0701	0.0701	MTOR
3	fat cell differentiation	0.0048	65	1	0.0701	0.0701	CEBPA
3	regulation of GTPase activity	0.0049	66	1	0.0712	0.0712	MTOR
3	cellular response to starvation	0.0049	66	1	0.0712	0.0712	MTOR
3	rhythmic process	0.0049	66	1	0.0712	0.0712	MTOR
3	defense response	0.005	67	1	0.0722	0.0722	CSF3R
3	regulation of inflammatory response	0.005	67	1	0.0722	0.0722	JAK2
3	cholesterol metabolic process	0.0051	68	1	0.0733	0.0733	CEBPA
3	modulation of chemical synaptic transmission	0.0051	68	1	0.0733	0.0733	JAK2
3	B cell differentiation	0.0051	68	1	0.0733	0.0733	JAK3
3	Ras protein signal transduction	0.0052	70	1	0.0753	0.0753	CDKN2A
3	negative regulation of DNA-binding transcription factor activity	0.0052	70	1	0.0753	0.0753	ID3
3	positive regulation of proteasomal ubiquitin-dependent protein catabolic process	0.0052	70	1	0.0753	0.0753	CEBPA
3	negative regulation of protein phosphorylation	0.0052	70	1	0.0753	0.0753	MTOR
3	regulation of macroautophagy	0.0053	71	1	0.0764	0.0764	MTOR
3	liver development	0.0053	71	1	0.0764	0.0764	CEBPA
3	positive regulation of endothelial cell proliferation	0.0053	71	1	0.0764	0.0764	MTOR
3	interferon-gamma-mediated signaling pathway	0.0053	71	1	0.0764	0.0764	JAK2
3	positive regulation of neuron differentiation	0.0054	72	1	0.0774	0.0774	KDM4C
3	signal transduction	0.0684	919	3	0.0784	0.0784	CSF3R,GNA11,JAK2
3	negative regulation of translation	0.0054	73	1	0.0785	0.0785	CALR
3	memory	0.0054	73	1	0.0785	0.0785	CIC
3	regulation of actin cytoskeleton organization	0.0054	73	1	0.0785	0.0785	MTOR
3	neutrophil chemotaxis	0.0054	73	1	0.0785	0.0785	CSF3R
3	antigen processing and presentation of exogenous peptide antigen via MHC class I, TAP-dependent	0.0055	74	1	0.0795	0.0795	CALR
3	lung development	0.0056	75	1	0.0805	0.0805	CEBPA
3	circadian rhythm	0.0056	75	1	0.0805	0.0805	ID3
3	mitochondrion organization	0.0056	75	1	0.0805	0.0805	CEBPA
3	negative regulation of NF-kappaB transcription factor activity	0.0057	76	1	0.0816	0.0816	CDKN2A
3	regulation of cellular response to heat	0.0057	76	1	0.0816	0.0816	MTOR
3	neural tube closure	0.0057	77	1	0.0826	0.0826	ARID1A
3	multicellular organism growth	0.006	80	1	0.0857	0.0857	MTOR
3	activation of cysteine-type endopeptidase activity involved in apoptotic process	0.006	81	1	0.0867	0.0867	JAK2
3	wound healing	0.006	81	1	0.0867	0.0867	MTOR
3	cellular calcium ion homeostasis	0.0061	82	1	0.0877	0.0877	CALR
3	muscle organ development	0.0063	84	1	0.0898	0.0898	ID3
3	positive regulation of phosphatidylinositol 3-kinase signaling	0.0064	86	1	0.0918	0.0918	JAK2
3	regulation of mitotic cell cycle	0.0065	88	1	0.0938	0.0938	MAP2K2
3	activation of protein kinase activity	0.0068	91	1	0.0969	0.0969	MAP2K2
3	positive regulation of cold-induced thermogenesis	0.0069	93	1	0.0989	0.0989	JAK2
3	response to estradiol	0.0072	97	1	0.103	0.103	CALR
3	platelet activation	0.0074	99	1	0.105	0.105	GNA11
3	G1/S transition of mitotic cell cycle	0.0074	99	1	0.105	0.105	CDKN2A
3	Notch signaling pathway	0.0076	102	1	0.108	0.108	CEBPA
3	cellular response to hypoxia	0.0077	104	1	0.11	0.11	MTOR
3	glucose homeostasis	0.008	107	1	0.113	0.113	CEBPA
3	tumor necrosis factor-mediated signaling pathway	0.0086	115	1	0.1209	0.1209	JAK2
3	regulation of cell cycle	0.0086	116	1	0.1219	0.1219	ID3
3	activation of MAPK activity	0.0088	118	1	0.1239	0.1239	MAP2K2
3	cellular response to tumor necrosis factor	0.0089	120	1	0.1259	0.1259	CEBPA
3	neuron differentiation	0.0091	122	1	0.1278	0.1278	ID3
3	central nervous system development	0.0091	122	1	0.1278	0.1278	ID3
3	chromatin organization	0.0092	124	1	0.1298	0.1298	SMARCA4
3	skeletal system development	0.0095	128	1	0.1337	0.1337	GNA11
3	response to lipopolysaccharide	0.01	135	1	0.1405	0.1405	JAK2
3	protein folding	0.0102	137	1	0.1425	0.1425	CALR
3	positive regulation of cytosolic calcium ion concentration	0.0109	146	1	0.1511	0.1511	JAK2
3	peptidyl-serine phosphorylation	0.011	148	1	0.153	0.153	MTOR
3	receptor-mediated endocytosis	0.0114	153	1	0.1578	0.1578	CALR
3	positive regulation of protein phosphorylation	0.0116	156	1	0.1607	0.1607	MTOR
3	positive regulation of protein kinase B signaling	0.0117	157	1	0.1616	0.1616	MTOR
3	blood coagulation	0.0122	164	1	0.1682	0.1682	JAK2
3	protein stabilization	0.0131	176	1	0.1794	0.1794	CALR
3	response to drug	0.0133	179	1	0.1822	0.1822	CALR
3	negative regulation of gene expression	0.0144	194	1	0.196	0.196	MAP2K2
3	positive regulation of cell migration	0.0161	217	1	0.2167	0.2167	JAK2
4	positive regulation of transcription by RNA polymerase II	0.0829	1114	7	2.9416e-05	0.0050906	NOTCH1,DDX3X,GATA1,ABL1,ATRX,RUNX1,MYCN
4	regulation of hematopoietic stem cell differentiation	0.0051	68	3	3.567e-05	0.0050906	GATA1,ABL1,RUNX1
4	cardiovascular system development	0.0008	11	2	5.1944e-05	0.0050906	ABL1,KDM6A
4	positive regulation of osteoblast proliferation	0.0008	11	2	5.1944e-05	0.0050906	GATA1,ABL1
4	positive regulation of gene expression	0.0266	357	4	0.00029367	0.0116	NOTCH1,DDX3X,KDM6A,MYCN
4	homeostasis of number of cells within a tissue	0.002	27	2	0.00031023	0.0116	NOTCH1,GATA1
4	positive regulation of viral genome replication	0.002	27	2	0.00031023	0.0116	NOTCH1,DDX3X
4	negative regulation of BMP signaling pathway	0.0031	41	2	0.00070993	0.0116	NOTCH1,ABL1
4	in utero embryonic development	0.0141	189	3	0.00071573	0.0116	NOTCH1,GATA1,KDM6A
4	negative regulation of gene expression	0.0144	194	3	0.00077188	0.0116	NOTCH1,RUNX1,MYCN
4	regulation of megakaryocyte differentiation	0.0033	45	2	0.00085334	0.0116	GATA1,RUNX1
4	forebrain development	0.0035	47	2	0.00092987	0.0116	NOTCH1,ATRX
4	positive regulation of telomeric RNA transcription from RNA pol II promoter	0.0001	1	1	0.0009669	0.0116	ATRX
4	positive regulation of actin filament binding	0.0001	1	1	0.0009669	0.0116	ABL1
4	growth involved in heart morphogenesis	0.0001	1	1	0.0009669	0.0116	NOTCH1
4	Notch signaling pathway involved in regulation of secondary heart field cardioblast proliferation	0.0001	1	1	0.0009669	0.0116	NOTCH1
4	coronary sinus valve morphogenesis	0.0001	1	1	0.0009669	0.0116	NOTCH1
4	positive regulation of toll-like receptor 8 signaling pathway	0.0001	1	1	0.0009669	0.0116	DDX3X
4	regulation of epithelial cell proliferation involved in prostate gland development	0.0001	1	1	0.0009669	0.0116	NOTCH1
4	foregut morphogenesis	0.0001	1	1	0.0009669	0.0116	NOTCH1
4	negative regulation of telomeric RNA transcription from RNA pol II promoter	0.0001	1	1	0.0009669	0.0116	ATRX
4	cardiac right atrium morphogenesis	0.0001	1	1	0.0009669	0.0116	NOTCH1
4	transitional one stage B cell differentiation	0.0001	1	1	0.0009669	0.0116	ABL1
4	pyrimidine nucleotide biosynthetic process	0.0001	1	1	0.0009669	0.0116	PRPS1
4	post-embryonic forelimb morphogenesis	0.0001	1	1	0.0009669	0.0116	ATRX
4	hypoxanthine biosynthetic process	0.0001	1	1	0.0009669	0.0116	PRPS1
4	venous endothelial cell differentiation	0.0001	1	1	0.0009669	0.0116	NOTCH1
4	humoral immune response	0.0042	56	2	0.0013136	0.0116	NOTCH1,SH2D1A
4	positive regulation of transcription, DNA-templated	0.0417	561	4	0.0016022	0.0116	NOTCH1,GATA1,RUNX1,MYCN
4	basophil differentiation	0.0001	2	1	0.0019329	0.0116	GATA1
4	negative regulation of phospholipase C activity	0.0001	2	1	0.0019329	0.0116	ABL1
4	activation of protein kinase C activity	0.0001	2	1	0.0019329	0.0116	ABL1
4	regulation of glycoprotein biosynthetic process	0.0001	2	1	0.0019329	0.0116	GATA1
4	regulation of extracellular matrix organization	0.0001	2	1	0.0019329	0.0116	ABL1
4	eosinophil differentiation	0.0001	2	1	0.0019329	0.0116	GATA1
4	urate biosynthetic process	0.0001	2	1	0.0019329	0.0116	PRPS1
4	copper ion homeostasis	0.0001	2	1	0.0019329	0.0116	XIAP
4	ribonucleoside monophosphate biosynthetic process	0.0001	2	1	0.0019329	0.0116	PRPS1
4	cardiac chamber formation	0.0001	2	1	0.0019329	0.0116	NOTCH1
4	DNA conformation change	0.0001	2	1	0.0019329	0.0116	ABL1
4	positive regulation of cardiac epithelial to mesenchymal transition	0.0001	2	1	0.0019329	0.0116	NOTCH1
4	coronary vein morphogenesis	0.0001	2	1	0.0019329	0.0116	NOTCH1
4	mitochondrial depolarization	0.0001	2	1	0.0019329	0.0116	ABL1
4	positive regulation of aorta morphogenesis	0.0001	2	1	0.0019329	0.0116	NOTCH1
4	eosinophil fate commitment	0.0001	2	1	0.0019329	0.0116	GATA1
4	purine nucleobase metabolic process	0.0001	2	1	0.0019329	0.0116	PRPS1
4	regulation of primitive erythrocyte differentiation	0.0001	2	1	0.0019329	0.0116	GATA1
4	endocardium morphogenesis	0.0001	2	1	0.0019329	0.0116	NOTCH1
4	atrioventricular node development	0.0001	2	1	0.0019329	0.0116	NOTCH1
4	cell differentiation in spinal cord	0.0001	2	1	0.0019329	0.0116	NOTCH1
4	positive regulation of protein linear polyubiquitination	0.0001	2	1	0.0019329	0.0116	XIAP
4	negative regulation of cell proliferation involved in heart valve morphogenesis	0.0001	2	1	0.0019329	0.0116	NOTCH1
4	regulation of histone H3-K9 trimethylation	0.0001	2	1	0.0019329	0.0116	ATRX
4	negative regulation of maintenance of mitotic sister chromatid cohesion, telomeric	0.0001	2	1	0.0019329	0.0116	ATRX
4	negative regulation of cysteine-type endopeptidase activity involved in apoptotic process	0.0052	70	2	0.0020369	0.0116	DDX3X,XIAP
4	DNA duplex unwinding	0.0054	73	2	0.0022116	0.0116	DDX3X,ATRX
4	neural tube closure	0.0057	77	2	0.0024553	0.0116	ABL1,KDM6A
4	multicellular organism growth	0.006	80	2	0.002646	0.0116	KDM6A,ATRX
4	regulation of transcription from RNA polymerase II promoter involved in myocardial precursor cell differentiation	0.0002	3	1	0.0028981	0.0116	NOTCH1
4	B-1 B cell homeostasis	0.0002	3	1	0.0028981	0.0116	ABL1
4	positive regulation blood vessel branching	0.0002	3	1	0.0028981	0.0116	ABL1
4	negative regulation of pro-B cell differentiation	0.0002	3	1	0.0028981	0.0116	NOTCH1
4	endocardium development	0.0002	3	1	0.0028981	0.0116	NOTCH1
4	cardiac vascular smooth muscle cell development	0.0002	3	1	0.0028981	0.0116	NOTCH1
4	positive regulation of interleukin-2 secretion	0.0002	3	1	0.0028981	0.0116	ABL1
4	mitral valve formation	0.0002	3	1	0.0028981	0.0116	NOTCH1
4	distal tubule development	0.0002	3	1	0.0028981	0.0116	NOTCH1
4	negative regulation of endothelial cell chemotaxis	0.0002	3	1	0.0028981	0.0116	NOTCH1
4	regulation of extracellular matrix assembly	0.0002	3	1	0.0028981	0.0116	NOTCH1
4	neuropilin signaling pathway	0.0002	3	1	0.0028981	0.0116	ABL1
4	positive regulation of apoptotic process involved in morphogenesis	0.0002	3	1	0.0028981	0.0116	NOTCH1
4	actin filament branching	0.0002	3	1	0.0028981	0.0116	ABL1
4	positive regulation of receptor signaling pathway via STAT	0.0002	3	1	0.0028981	0.0116	CRLF2
4	apoptotic process involved in embryonic digit morphogenesis	0.0002	3	1	0.0028981	0.0116	NOTCH1
4	collecting duct development	0.0002	3	1	0.0028981	0.0116	NOTCH1
4	vasculogenesis involved in coronary vascular morphogenesis	0.0002	3	1	0.0028981	0.0116	NOTCH1
4	auditory receptor cell fate commitment	0.0002	3	1	0.0028981	0.0116	NOTCH1
4	regulation of nucleotide-binding oligomerization domain containing signaling pathway	0.0002	3	1	0.0028981	0.0116	XIAP
4	regulation of modification of synaptic structure	0.0002	3	1	0.0028981	0.0116	ABL1
4	negative regulation of growth rate	0.0002	3	1	0.0028981	0.0116	NOTCH1
4	positive regulation of peptidyl-tyrosine phosphorylation	0.0068	91	2	0.0034032	0.0116	GATA1,ABL1
4	positive regulation of chemokine (C-C motif) ligand 5 production	0.0003	4	1	0.0038624	0.0116	DDX3X
4	positive regulation of CD8-positive, alpha-beta T cell differentiation	0.0003	4	1	0.0038624	0.0116	RUNX1
4	cerebellum morphogenesis	0.0003	4	1	0.0038624	0.0116	ABL1
4	negative regulation of CD4-positive, alpha-beta T cell differentiation	0.0003	4	1	0.0038624	0.0116	RUNX1
4	secretory columnal luminar epithelial cell differentiation involved in prostate glandular acinus development	0.0003	4	1	0.0038624	0.0116	NOTCH1
4	positive regulation of protein K63-linked ubiquitination	0.0003	4	1	0.0038624	0.0116	DDX3X
4	arterial endothelial cell differentiation	0.0003	4	1	0.0038624	0.0116	NOTCH1
4	glomerular mesangial cell development	0.0003	4	1	0.0038624	0.0116	NOTCH1
4	positive regulation of toll-like receptor 7 signaling pathway	0.0003	4	1	0.0038624	0.0116	DDX3X
4	negative regulation of extracellular matrix constituent secretion	0.0003	4	1	0.0038624	0.0116	NOTCH1
4	notochord morphogenesis	0.0003	4	1	0.0038624	0.0116	KDM6A
4	microspike assembly	0.0003	4	1	0.0038624	0.0116	ABL1
4	negative regulation of inner ear auditory receptor cell differentiation	0.0003	4	1	0.0038624	0.0116	NOTCH1
4	positive regulation of mast cell activation	0.0003	4	1	0.0038624	0.0116	CRLF2
4	compartment pattern specification	0.0003	4	1	0.0038624	0.0116	NOTCH1
4	transcriptional activation by promoter-enhancer looping	0.0003	4	1	0.0038624	0.0116	GATA1
4	positive regulation of microtubule binding	0.0003	4	1	0.0038624	0.0116	ABL1
4	cell migration involved in endocardial cushion formation	0.0003	4	1	0.0038624	0.0116	NOTCH1
4	regulation of definitive erythrocyte differentiation	0.0003	4	1	0.0038624	0.0116	GATA1
4	cardiac right ventricle formation	0.0003	4	1	0.0038624	0.0116	NOTCH1
4	chromatin remodeling	0.0073	98	2	0.0039319	0.0118	KDM6A,ATRX
4	chromosome organization involved in meiotic cell cycle	0.0004	5	1	0.0048259	0.0135	ATRX
4	mesenchymal cell development	0.0004	5	1	0.0048259	0.0135	NOTCH1
4	histone H3-K27 demethylation	0.0004	5	1	0.0048259	0.0135	KDM6A
4	interleukin-4 secretion	0.0004	5	1	0.0048259	0.0135	NOTCH1
4	platelet-derived growth factor receptor-beta signaling pathway	0.0004	5	1	0.0048259	0.0135	ABL1
4	B cell proliferation involved in immune response	0.0004	5	1	0.0048259	0.0135	ABL1
4	meiotic spindle organization	0.0004	6	1	0.0057885	0.0135	ATRX
4	regulation of somitogenesis	0.0004	6	1	0.0057885	0.0135	NOTCH1
4	positive regulation of oxidoreductase activity	0.0004	6	1	0.0057885	0.0135	ABL1
4	alpha-beta T cell differentiation	0.0004	6	1	0.0057885	0.0135	ABL1
4	5-phosphoribose 1-diphosphate biosynthetic process	0.0004	6	1	0.0057885	0.0135	PRPS1
4	positive regulation of nuclear cell cycle DNA replication	0.0004	6	1	0.0057885	0.0135	ATRX
4	negative regulation of photoreceptor cell differentiation	0.0004	6	1	0.0057885	0.0135	NOTCH1
4	mature ribosome assembly	0.0004	6	1	0.0057885	0.0135	DDX3X
4	cardiac atrium morphogenesis	0.0004	6	1	0.0057885	0.0135	NOTCH1
4	positive regulation of interleukin-5 secretion	0.0004	6	1	0.0057885	0.0135	CRLF2
4	positive regulation of transcription from RNA polymerase II promoter in response to hypoxia	0.0004	6	1	0.0057885	0.0135	NOTCH1
4	response to corticosteroid	0.0004	6	1	0.0057885	0.0135	NOTCH1
4	activated T cell proliferation	0.0004	6	1	0.0057885	0.0135	ABL1
4	positive regulation of granulocyte differentiation	0.0004	6	1	0.0057885	0.0135	RUNX1
4	cell cycle arrest	0.0094	126	2	0.0064013	0.0135	NOTCH1,ABL1
4	negative regulation of transcription by RNA polymerase II	0.0614	825	4	0.0064804	0.0135	NOTCH1,GATA1,PHF6,RUNX1
4	pericardium morphogenesis	0.0005	7	1	0.0067502	0.0135	NOTCH1
4	heart trabecula morphogenesis	0.0005	7	1	0.0067502	0.0135	NOTCH1
4	collateral sprouting	0.0005	7	1	0.0067502	0.0135	ABL1
4	inhibition of cysteine-type endopeptidase activity involved in apoptotic process	0.0005	7	1	0.0067502	0.0135	XIAP
4	positive regulation of NLRP3 inflammasome complex assembly	0.0005	7	1	0.0067502	0.0135	DDX3X
4	prostate gland epithelium morphogenesis	0.0005	7	1	0.0067502	0.0135	NOTCH1
4	protein localization to cytoplasmic stress granule	0.0005	7	1	0.0067502	0.0135	DDX3X
4	megakaryocyte differentiation	0.0005	7	1	0.0067502	0.0135	GATA1
4	Sertoli cell development	0.0005	7	1	0.0067502	0.0135	ATRX
4	positive regulation of interferon-gamma secretion	0.0005	7	1	0.0067502	0.0135	ABL1
4	regulation of Cdc42 protein signal transduction	0.0005	7	1	0.0067502	0.0135	ABL1
4	positive regulation of canonical Wnt signaling pathway	0.0102	137	2	0.0075225	0.0135	DDX3X,XIAP
4	cellular response to arsenic-containing substance	0.0006	8	1	0.0077111	0.0135	DDX3X
4	regulation of cytokine-mediated signaling pathway	0.0006	8	1	0.0077111	0.0135	RUNX1
4	Bergmann glial cell differentiation	0.0006	8	1	0.0077111	0.0135	ABL1
4	negative regulation of ubiquitin-protein transferase activity	0.0006	8	1	0.0077111	0.0135	ABL1
4	positive regulation of Wnt signaling pathway, planar cell polarity pathway	0.0006	8	1	0.0077111	0.0135	ABL1
4	DNA damage induced protein phosphorylation	0.0006	8	1	0.0077111	0.0135	ABL1
4	negative regulation of glial cell proliferation	0.0006	8	1	0.0077111	0.0135	NOTCH1
4	negative regulation of calcium ion-dependent exocytosis	0.0006	8	1	0.0077111	0.0135	NOTCH1
4	nucleoside metabolic process	0.0006	8	1	0.0077111	0.0135	PRPS1
4	RNA secondary structure unwinding	0.0006	8	1	0.0077111	0.0135	DDX3X
4	neuroepithelial cell differentiation	0.0006	8	1	0.0077111	0.0135	ABL1
4	astrocyte differentiation	0.0006	8	1	0.0077111	0.0135	NOTCH1
4	somatic stem cell division	0.0006	8	1	0.0077111	0.0135	NOTCH1
4	endocardial cell differentiation	0.0006	8	1	0.0077111	0.0135	NOTCH1
4	negative regulation of apoptotic process	0.0339	456	3	0.0086519	0.0135	DDX3X,XIAP,GATA1
4	cardiac ventricle morphogenesis	0.0007	9	1	0.0086711	0.0135	NOTCH1
4	coronary artery morphogenesis	0.0007	9	1	0.0086711	0.0135	NOTCH1
4	regulation of B cell receptor signaling pathway	0.0007	9	1	0.0086711	0.0135	RUNX1
4	negative regulation of biomineral tissue development	0.0007	9	1	0.0086711	0.0135	NOTCH1
4	regulation of response to DNA damage stimulus	0.0007	10	1	0.0096303	0.0135	ABL1
4	positive regulation of production of miRNAs involved in gene silencing by miRNA	0.0007	10	1	0.0096303	0.0135	MYCN
4	primary miRNA processing	0.0007	10	1	0.0096303	0.0135	DDX3X
4	peripheral nervous system neuron development	0.0007	10	1	0.0096303	0.0135	RUNX1
4	tube formation	0.0007	10	1	0.0096303	0.0135	NOTCH1
4	regulation of BMP signaling pathway	0.0007	10	1	0.0096303	0.0135	XIAP
4	positive regulation of telomere maintenance	0.0007	10	1	0.0096303	0.0135	ATRX
4	somite rostral/caudal axis specification	0.0007	10	1	0.0096303	0.0135	KDM6A
4	cellular response to osmotic stress	0.0007	10	1	0.0096303	0.0135	DDX3X
4	cardiac left ventricle morphogenesis	0.0007	10	1	0.0096303	0.0135	NOTCH1
4	regulation of myeloid cell differentiation	0.0007	10	1	0.0096303	0.0135	RUNX1
4	regulation of microtubule polymerization	0.0007	10	1	0.0096303	0.0135	ABL1
4	dendritic cell differentiation	0.0008	11	1	0.0106	0.0135	GATA1
4	nucleotide biosynthetic process	0.0008	11	1	0.0106	0.0135	PRPS1
4	positive regulation of astrocyte differentiation	0.0008	11	1	0.0106	0.0135	NOTCH1
4	Notch signaling involved in heart development	0.0008	11	1	0.0106	0.0135	NOTCH1
4	cardiac septum morphogenesis	0.0008	11	1	0.0106	0.0135	NOTCH1
4	purine nucleotide biosynthetic process	0.0008	11	1	0.0106	0.0135	PRPS1
4	positive regulation of endothelial cell differentiation	0.0008	11	1	0.0106	0.0135	NOTCH1
4	regulation of T cell differentiation	0.0008	11	1	0.0106	0.0135	ABL1
4	mesodermal cell differentiation	0.0008	11	1	0.0106	0.0135	KDM6A
4	cellular response to follicle-stimulating hormone stimulus	0.0008	11	1	0.0106	0.0135	NOTCH1
4	cellular response to hydroxyurea	0.0008	11	1	0.0106	0.0135	ATRX
4	protein localization to chromosome, telomeric region	0.0008	11	1	0.0106	0.0135	ATRX
4	seminiferous tubule development	0.0009	12	1	0.0115	0.0135	ATRX
4	negative regulation of oligodendrocyte differentiation	0.0009	12	1	0.0115	0.0135	NOTCH1
4	DNA replication-independent nucleosome assembly	0.0009	12	1	0.0115	0.0135	ATRX
4	cardiac muscle cell proliferation	0.0009	12	1	0.0115	0.0135	NOTCH1
4	signal transduction in response to DNA damage	0.0009	12	1	0.0115	0.0135	ABL1
4	response to muramyl dipeptide	0.0009	12	1	0.0115	0.0135	NOTCH1
4	negative regulation of transcription regulatory region DNA binding	0.0009	12	1	0.0115	0.0135	GATA1
4	negative regulation of long-term synaptic potentiation	0.0009	12	1	0.0115	0.0135	ABL1
4	atrioventricular valve morphogenesis	0.001	13	1	0.0125	0.0135	NOTCH1
4	negative regulation of cardiac muscle hypertrophy	0.001	13	1	0.0125	0.0135	NOTCH1
4	epithelial to mesenchymal transition involved in endocardial cushion formation	0.001	13	1	0.0125	0.0135	NOTCH1
4	cellular response to thyroid hormone stimulus	0.001	13	1	0.0125	0.0135	GATA1
4	cardiac muscle tissue morphogenesis	0.001	13	1	0.0125	0.0135	NOTCH1
4	positive regulation of interferon-alpha production	0.001	13	1	0.0125	0.0135	DDX3X
4	regulation of axon extension	0.001	13	1	0.0125	0.0135	ABL1
4	cardiac epithelial to mesenchymal transition	0.001	13	1	0.0125	0.0135	NOTCH1
4	Wnt signaling pathway	0.0135	181	2	0.0128	0.0135	DDX3X,XIAP
4	left/right axis specification	0.001	14	1	0.0135	0.0135	NOTCH1
4	hematopoietic stem cell proliferation	0.001	14	1	0.0135	0.0135	RUNX1
4	cellular response to dopamine	0.001	14	1	0.0135	0.0135	ABL1
4	negative regulation of cell-substrate adhesion	0.001	14	1	0.0135	0.0135	NOTCH1
4	respiratory system process	0.001	14	1	0.0135	0.0135	KDM6A
4	positive regulation of interleukin-2 production	0.001	14	1	0.0135	0.0135	RUNX1
4	regulation of bicellular tight junction assembly	0.001	14	1	0.0135	0.0135	RUNX1
4	regulation of regulatory T cell differentiation	0.0011	15	1	0.0144	0.0144	RUNX1
4	negative regulation of bone mineralization	0.0011	15	1	0.0144	0.0144	GATA1
4	negative regulation of cell migration involved in sprouting angiogenesis	0.0011	15	1	0.0144	0.0144	NOTCH1
4	DNA damage response, signal transduction by p53 class mediator	0.0011	15	1	0.0144	0.0144	ATRX
4	pulmonary valve morphogenesis	0.0011	15	1	0.0144	0.0144	NOTCH1
4	regulation of intracellular estrogen receptor signaling pathway	0.0011	15	1	0.0144	0.0144	RUNX1
4	negative regulation of stem cell differentiation	0.0011	15	1	0.0144	0.0144	NOTCH1
4	negative regulation of cell-cell adhesion	0.0011	15	1	0.0144	0.0144	ABL1
4	positive regulation of keratinocyte differentiation	0.0011	15	1	0.0144	0.0144	NOTCH1
4	positive regulation of ERK1 and ERK2 cascade	0.0148	199	2	0.0153	0.0153	NOTCH1,ABL1
4	regulation of keratinocyte differentiation	0.0012	16	1	0.0154	0.0154	RUNX1
4	stress granule assembly	0.0012	16	1	0.0154	0.0154	DDX3X
4	embryonic hemopoiesis	0.0012	16	1	0.0154	0.0154	GATA1
4	ventricular trabecula myocardium morphogenesis	0.0012	16	1	0.0154	0.0154	NOTCH1
4	negative regulation of myotube differentiation	0.0012	16	1	0.0154	0.0154	NOTCH1
4	negative regulation of protein serine/threonine kinase activity	0.0013	17	1	0.0163	0.0163	ABL1
4	gamete generation	0.0013	17	1	0.0163	0.0163	DDX3X
4	negative regulation of anoikis	0.0013	17	1	0.0163	0.0163	NOTCH1
4	tissue regeneration	0.0013	17	1	0.0163	0.0163	NOTCH1
4	regulation of actin cytoskeleton reorganization	0.0013	17	1	0.0163	0.0163	ABL1
4	endocardial cushion morphogenesis	0.0013	18	1	0.0173	0.0173	NOTCH1
4	erythrocyte development	0.0013	18	1	0.0173	0.0173	GATA1
4	platelet formation	0.0013	18	1	0.0173	0.0173	GATA1
4	positive regulation of transcription of Notch receptor target	0.0013	18	1	0.0173	0.0173	NOTCH1
4	endoderm development	0.0014	19	1	0.0182	0.0182	NOTCH1
4	negative regulation of ossification	0.0014	19	1	0.0182	0.0182	NOTCH1
4	negative regulation of cellular senescence	0.0014	19	1	0.0182	0.0182	ABL1
4	positive regulation of actin cytoskeleton reorganization	0.0014	19	1	0.0182	0.0182	ABL1
4	interleukin-7-mediated signaling pathway	0.0014	19	1	0.0182	0.0182	CRLF2
4	positive regulation of translational initiation	0.0014	19	1	0.0182	0.0182	DDX3X
4	cell-cell signaling	0.0163	219	2	0.0184	0.0184	GATA1,SH2D1A
4	histone H3-K4 methylation	0.0015	20	1	0.0192	0.0192	KDM6A
4	blastocyst hatching	0.0015	20	1	0.0192	0.0192	PHF6
4	positive regulation of cell migration involved in sprouting angiogenesis	0.0015	20	1	0.0192	0.0192	ABL1
4	cellular response to DNA damage stimulus	0.017	229	2	0.02	0.02	XIAP,ABL1
4	negative regulation of intrinsic apoptotic signaling pathway	0.0016	21	1	0.0201	0.0201	DDX3X
4	negative regulation of neurogenesis	0.0016	21	1	0.0201	0.0201	NOTCH1
4	DNA methylation	0.0016	21	1	0.0201	0.0201	ATRX
4	regulation of innate immune response	0.0016	21	1	0.0201	0.0201	XIAP
4	positive regulation of natural killer cell mediated cytotoxicity	0.0016	21	1	0.0201	0.0201	SH2D1A
4	neuronal stem cell population maintenance	0.0016	21	1	0.0201	0.0201	NOTCH1
4	positive regulation of protein autophosphorylation	0.0016	21	1	0.0201	0.0201	DDX3X
4	branching morphogenesis of an epithelial tube	0.0016	22	1	0.0211	0.0211	NOTCH1
4	negative regulation of myoblast differentiation	0.0017	23	1	0.022	0.022	NOTCH1
4	intrinsic apoptotic signaling pathway	0.0017	23	1	0.022	0.022	DDX3X
4	positive regulation of neuroblast proliferation	0.0017	23	1	0.022	0.022	NOTCH1
4	negative regulation of mitotic cell cycle	0.0018	24	1	0.023	0.023	ABL1
4	inflammatory response to antigenic stimulus	0.0018	24	1	0.023	0.023	NOTCH1
4	positive regulation of focal adhesion assembly	0.0019	25	1	0.0239	0.0239	ABL1
4	positive regulation of cardiac muscle cell proliferation	0.0019	25	1	0.0239	0.0239	NOTCH1
4	regulation of Wnt signaling pathway	0.0019	25	1	0.0239	0.0239	RUNX1
4	hair follicle morphogenesis	0.0019	25	1	0.0239	0.0239	NOTCH1
4	positive regulation of muscle cell differentiation	0.0019	26	1	0.0249	0.0249	ABL1
4	positive regulation of erythrocyte differentiation	0.0019	26	1	0.0249	0.0249	GATA1
4	positive regulation of interferon-beta production	0.0019	26	1	0.0249	0.0249	DDX3X
4	neural tube development	0.002	27	1	0.0258	0.0258	NOTCH1
4	regulation of cell motility	0.002	27	1	0.0258	0.0258	ABL1
4	positive regulation of Ras protein signal transduction	0.002	27	1	0.0258	0.0258	NOTCH1
4	embryonic hindlimb morphogenesis	0.002	27	1	0.0258	0.0258	NOTCH1
4	replication fork processing	0.002	27	1	0.0258	0.0258	ATRX
4	aortic valve morphogenesis	0.0021	28	1	0.0267	0.0267	NOTCH1
4	oligodendrocyte differentiation	0.0021	28	1	0.0267	0.0267	NOTCH1
4	positive regulation of receptor signaling pathway via JAK-STAT	0.0021	28	1	0.0267	0.0267	NOTCH1
4	cellular response to vascular endothelial growth factor stimulus	0.0021	28	1	0.0267	0.0267	NOTCH1
4	positive regulation of release of sequestered calcium ion into cytosol	0.0022	29	1	0.0277	0.0277	ABL1
4	positive regulation of mitotic cell cycle	0.0022	29	1	0.0277	0.0277	ABL1
4	endothelial cell migration	0.0022	29	1	0.0277	0.0277	ABL1
4	negative regulation of endothelial cell apoptotic process	0.0022	29	1	0.0277	0.0277	ABL1
4	peptidyl-tyrosine autophosphorylation	0.0022	30	1	0.0286	0.0286	ABL1
4	regulation of endocytosis	0.0022	30	1	0.0286	0.0286	ABL1
4	regulation of cell differentiation	0.0023	31	1	0.0296	0.0296	RUNX1
4	negative regulation of protein-containing complex assembly	0.0023	31	1	0.0296	0.0296	DDX3X
4	sprouting angiogenesis	0.0024	32	1	0.0305	0.0305	NOTCH1
4	mismatch repair	0.0024	32	1	0.0305	0.0305	ABL1
4	positive regulation of G1/S transition of mitotic cell cycle	0.0024	32	1	0.0305	0.0305	DDX3X
4	extrinsic apoptotic signaling pathway via death domain receptors	0.0024	32	1	0.0305	0.0305	DDX3X
4	cell fate specification	0.0025	33	1	0.0315	0.0315	NOTCH1
4	positive regulation of BMP signaling pathway	0.0025	33	1	0.0315	0.0315	NOTCH1
4	negative regulation of extrinsic apoptotic signaling pathway in absence of ligand	0.0025	33	1	0.0315	0.0315	GATA1
4	spleen development	0.0025	33	1	0.0315	0.0315	ABL1
4	ventricular septum morphogenesis	0.0025	33	1	0.0315	0.0315	NOTCH1
4	regulation of transcription, DNA-templated	0.0555	746	3	0.0322	0.0322	NOTCH1,ABL1,ATRX
4	chondrocyte differentiation	0.0026	35	1	0.0333	0.0333	RUNX1
4	heart morphogenesis	0.0026	35	1	0.0333	0.0333	KDM6A
4	negative regulation of extrinsic apoptotic signaling pathway via death domain receptors	0.0028	37	1	0.0352	0.0352	DDX3X
4	neuron apoptotic process	0.0028	37	1	0.0352	0.0352	XIAP
4	positive regulation of neuron death	0.0028	37	1	0.0352	0.0352	ABL1
4	positive regulation of substrate adhesion-dependent cell spreading	0.0028	38	1	0.0361	0.0361	ABL1
4	epithelial to mesenchymal transition	0.0028	38	1	0.0361	0.0361	NOTCH1
4	positive regulation of apoptotic process	0.0239	321	2	0.0374	0.0374	DDX3X,ABL1
4	spermatogenesis	0.0239	321	2	0.0374	0.0374	NOTCH1,ATRX
4	neuromuscular process controlling balance	0.003	40	1	0.038	0.038	ABL1
4	establishment of protein localization	0.003	40	1	0.038	0.038	ABL1
4	platelet aggregation	0.0031	41	1	0.0389	0.0389	GATA1
4	erythrocyte differentiation	0.0031	41	1	0.0389	0.0389	GATA1
4	negative regulation of osteoblast differentiation	0.0031	41	1	0.0389	0.0389	NOTCH1
4	positive regulation of epithelial to mesenchymal transition	0.0031	41	1	0.0389	0.0389	NOTCH1
4	regulation of cell adhesion	0.0031	42	1	0.0399	0.0399	ABL1
4	positive regulation of Notch signaling pathway	0.0031	42	1	0.0399	0.0399	NOTCH1
4	animal organ regeneration	0.0032	43	1	0.0408	0.0408	NOTCH1
4	skeletal muscle cell differentiation	0.0032	43	1	0.0408	0.0408	NOTCH1
4	negative regulation of I-kappaB kinase/NF-kappaB signaling	0.0032	43	1	0.0408	0.0408	ABL1
4	thymus development	0.0033	44	1	0.0417	0.0417	ABL1
4	intrinsic apoptotic signaling pathway in response to DNA damage	0.0033	44	1	0.0417	0.0417	ABL1
4	outflow tract morphogenesis	0.0033	45	1	0.0427	0.0427	NOTCH1
4	negative regulation of cold-induced thermogenesis	0.0033	45	1	0.0427	0.0427	NOTCH1
4	positive regulation of protein serine/threonine kinase activity	0.0033	45	1	0.0427	0.0427	DDX3X
4	hemopoiesis	0.0034	46	1	0.0436	0.0436	RUNX1
4	determination of left/right symmetry	0.0035	47	1	0.0445	0.0445	NOTCH1
4	substrate adhesion-dependent cell spreading	0.0036	48	1	0.0454	0.0454	ABL1
4	positive regulation of endothelial cell migration	0.0036	49	1	0.0464	0.0464	ABL1
4	epidermal growth factor receptor signaling pathway	0.0036	49	1	0.0464	0.0464	ABL1
4	negative regulation of catalytic activity	0.0038	51	1	0.0482	0.0482	NOTCH1
4	cellular defense response	0.0038	51	1	0.0482	0.0482	SH2D1A
4	positive regulation of stress fiber assembly	0.0039	52	1	0.0491	0.0491	ABL1
4	keratinocyte differentiation	0.0039	52	1	0.0491	0.0491	NOTCH1
4	negative regulation of cell population proliferation	0.028	376	2	0.0498	0.0498	NOTCH1,GATA1
4	positive regulation of cysteine-type endopeptidase activity involved in apoptotic process	0.0039	53	1	0.0501	0.0501	DDX3X
4	cell fate commitment	0.004	54	1	0.051	0.051	GATA1
4	heart looping	0.0042	57	1	0.0538	0.0538	NOTCH1
4	positive regulation of epithelial cell proliferation	0.0042	57	1	0.0538	0.0538	NOTCH1
4	regulation of autophagy	0.0045	60	1	0.0565	0.0565	ABL1
4	positive regulation of NIK/NF-kappaB signaling	0.0045	61	1	0.0574	0.0574	DDX3X
4	positive regulation of signal transduction	0.0046	62	1	0.0583	0.0583	SH2D1A
4	post-embryonic development	0.0047	63	1	0.0593	0.0593	ABL1
4	cellular response to hydrogen peroxide	0.0047	63	1	0.0593	0.0593	ABL1
4	negative regulation of ERK1 and ERK2 cascade	0.0047	63	1	0.0593	0.0593	ABL1
4	positive regulation of translation	0.0047	63	1	0.0593	0.0593	DDX3X
4	phosphorylation	0.0048	65	1	0.0611	0.0611	PRPS1
4	regulation of inflammatory response	0.005	67	1	0.0629	0.0629	XIAP
4	innate immune response	0.032	430	2	0.0632	0.0632	DDX3X,SH2D1A
4	canonical Wnt signaling pathway	0.0051	69	1	0.0647	0.0647	KDM6A
4	chromosome segregation	0.0051	69	1	0.0647	0.0647	DDX3X
4	ossification	0.0051	69	1	0.0647	0.0647	RUNX1
4	liver development	0.0053	71	1	0.0665	0.0665	NOTCH1
4	positive regulation of protein ubiquitination	0.0054	72	1	0.0675	0.0675	XIAP
4	negative regulation of translation	0.0054	73	1	0.0684	0.0684	DDX3X
4	regulation of actin cytoskeleton organization	0.0054	73	1	0.0684	0.0684	ABL1
4	positive regulation of cell population proliferation	0.0335	450	2	0.0685	0.0685	NOTCH1,CRLF2
4	nucleosome assembly	0.0055	74	1	0.0693	0.0693	ATRX
4	lung development	0.0056	75	1	0.0702	0.0702	NOTCH1
4	axonogenesis	0.0057	76	1	0.0711	0.0711	NOTCH1
4	cellular protein modification process	0.0057	76	1	0.0711	0.0711	ABL1
4	positive regulation of cell growth	0.0057	77	1	0.072	0.072	DDX3X
4	cellular response to oxidative stress	0.0063	84	1	0.0783	0.0783	ABL1
4	male gonad development	0.0065	88	1	0.0819	0.0819	GATA1
4	response to oxidative stress	0.0068	92	1	0.0854	0.0854	ABL1
4	integrin-mediated signaling pathway	0.007	94	1	0.0872	0.0872	ABL1
4	response to virus	0.0074	99	1	0.0916	0.0916	DDX3X
4	Notch signaling pathway	0.0076	102	1	0.0943	0.0943	NOTCH1
4	B cell receptor signaling pathway	0.0081	109	1	0.1005	0.1005	ABL1
4	autophagy	0.0084	113	1	0.104	0.104	ABL1
4	negative regulation of cell growth	0.0086	116	1	0.1066	0.1066	DDX3X
4	neuron differentiation	0.0091	122	1	0.1118	0.1118	RUNX1
4	peptidyl-tyrosine phosphorylation	0.0092	124	1	0.1135	0.1135	ABL1
4	mitotic cell cycle	0.0094	126	1	0.1153	0.1153	ABL1
4	positive regulation of angiogenesis	0.0095	127	1	0.1161	0.1161	RUNX1
4	translational initiation	0.0095	128	1	0.117	0.117	DDX3X
4	Fc-gamma receptor signaling pathway involved in phagocytosis	0.0097	130	1	0.1187	0.1187	ABL1
4	actin cytoskeleton organization	0.01	134	1	0.1221	0.1221	ABL1
4	response to lipopolysaccharide	0.01	135	1	0.123	0.123	NOTCH1
4	regulation of transcription by RNA polymerase II	0.0475	638	2	0.1243	0.1243	RUNX1,MYCN
4	positive regulation of cytosolic calcium ion concentration	0.0109	146	1	0.1324	0.1324	ABL1
4	regulation of cell population proliferation	0.011	148	1	0.1341	0.1341	XIAP
4	endocytosis	0.0112	151	1	0.1366	0.1366	ABL1
4	cilium assembly	0.0115	155	1	0.14	0.14	NOTCH1
4	cellular response to lipopolysaccharide	0.0116	156	1	0.1408	0.1408	ABL1
4	positive regulation of protein phosphorylation	0.0116	156	1	0.1408	0.1408	ABL1
4	transcription initiation from RNA polymerase II promoter	0.012	161	1	0.145	0.145	NOTCH1
4	T cell receptor signaling pathway	0.0121	163	1	0.1467	0.1467	ABL1
4	blood coagulation	0.0122	164	1	0.1475	0.1475	GATA1
4	protein autophosphorylation	0.0126	170	1	0.1525	0.1525	ABL1
4	negative regulation of canonical Wnt signaling pathway	0.0127	171	1	0.1534	0.1534	NOTCH1
4	positive regulation of I-kappaB kinase/NF-kappaB signaling	0.0128	172	1	0.1542	0.1542	ABL1
4	regulation of apoptotic process	0.0129	174	1	0.1558	0.1558	ABL1
4	heart development	0.0131	176	1	0.1575	0.1575	NOTCH1
4	adaptive immune response	0.0138	185	1	0.1649	0.1649	SH2D1A
4	regulation of immune response	0.0148	199	1	0.1763	0.1763	SH2D1A
4	DNA repair	0.0159	214	1	0.1883	0.1883	ATRX
4	positive regulation of cell migration	0.0161	217	1	0.1907	0.1907	NOTCH1
4	transcription by RNA polymerase II	0.0195	262	1	0.2258	0.2258	GATA1
4	nervous system development	0.0199	268	1	0.2304	0.2304	PRPS1
4	cytokine-mediated signaling pathway	0.0205	276	1	0.2364	0.2364	CRLF2
5	regulation of cell motility	0.002	27	5	2.7441e-10	1.9566e-07	EGFR,ERBB2,RHOA,CDK6,RAF1
5	MAPK cascade	0.0185	249	7	1.9934e-08	7.0966e-06	EGFR,ERBB2,CCR5,HRAS,BRAF,RAF1,MET
5	positive regulation of transcription by RNA polymerase II	0.0829	1114	10	3.5869e-07	8.501e-05	EGFR,EP300,HRAS,STAT5B,STAT3,SMO,MYOD1,CTNNB1,RAF1,MET
5	positive regulation of epithelial cell proliferation	0.0042	57	4	9.4429e-07	0.00015367	EGFR,ERBB2,HRAS,SMO
5	positive regulation of MAP kinase activity	0.0044	59	4	1.0822e-06	0.00015367	EGFR,ERBB2,HRAS,EZH2
5	cell surface receptor signaling pathway	0.0139	187	5	3.8418e-06	0.00045334	EGFR,ERBB2,CCR5,HRAS,MET
5	T cell differentiation in thymus	0.0021	28	3	7.2091e-06	0.00068167	STAT5B,CDK6,CTNNB1
5	response to estradiol	0.0072	97	4	7.6593e-06	0.00068167	STAT5B,STAT3,CTNNB1,EZH2
5	negative regulation of apoptotic process	0.0339	456	6	1.9906e-05	0.0015726	EGFR,STAT5B,BRAF,SMO,CTNNB1,RAF1
5	activation of MAPKK activity	0.0032	43	3	2.5785e-05	0.0017666	EGFR,BRAF,RAF1
5	cellular response to epidermal growth factor stimulus	0.0033	44	3	2.7603e-05	0.0017666	EGFR,ERBB2,STAT5B
5	negative regulation of ERBB signaling pathway	0.0004	6	2	3.0352e-05	0.0017908	EGFR,ERBB2
5	skeletal muscle tissue development	0.0036	48	3	3.5716e-05	0.0019287	EP300,RHOA,MYOD1
5	cerebral cortex cell migration	0.0005	7	2	4.128e-05	0.002064	EGFR,RHOA
5	entry of bacterium into host cell	0.0006	8	2	5.3874e-05	0.0025137	CTNNB1,MET
5	negative regulation of transcription by RNA polymerase II	0.0614	825	7	5.713e-05	0.0025137	HDAC9,EP300,STAT3,CDK6,SMO,CTNNB1,EZH2
5	cellular response to growth factor stimulus	0.0043	58	3	6.2486e-05	0.0025619	ERBB2,STAT5B,CTNNB1
5	interleukin-9-mediated signaling pathway	0.0007	9	2	6.813e-05	0.0026571	STAT5B,STAT3
5	positive regulation of NIK/NF-kappaB signaling	0.0045	61	3	7.251e-05	0.0026829	EGFR,EP300,RHOA
5	heart development	0.0131	176	4	7.7706e-05	0.0027197	HDAC9,ERBB2,EP300,RAF1
5	midgut development	0.0007	10	2	8.4045e-05	0.0027735	EGFR,SMO
5	negative regulation of cell population proliferation	0.028	376	5	0.00010823	0.0033713	HRAS,STAT3,CDK6,CTNNB1,RAF1
5	positive regulation of kinase activity	0.0052	70	3	0.00010875	0.0033713	EGFR,ERBB2,MET
5	type B pancreatic cell development	0.0009	12	2	0.00012083	0.0035041	CDK6,SMO
5	regulation of transcription by RNA polymerase II	0.0475	638	6	0.00012942	0.0036237	EGFR,ERBB2,STAT5B,STAT3,RHOA,MYOD1
5	interleukin-15-mediated signaling pathway	0.001	13	2	0.0001417	0.0037414	STAT5B,STAT3
5	positive regulation of cell growth	0.0057	77	3	0.0001439	0.0037414	EGFR,ERBB2,RHOA
5	growth hormone receptor signaling pathway via JAK-STAT	0.001	14	2	0.00016421	0.0039907	STAT5B,STAT3
5	wound healing	0.006	81	3	0.00016695	0.0039907	EGFR,ERBB2,RAF1
5	positive regulation of cell migration	0.0161	217	4	0.00017351	0.0039907	EGFR,HRAS,STAT3,SMO
5	positive regulation of peptidyl-serine phosphorylation	0.0064	86	3	0.00019898	0.0045766	EGFR,BRAF,RAF1
5	dentate gyrus development	0.0012	16	2	0.00021413	0.0047109	CDK6,SMO
5	protein phosphorylation	0.0327	440	5	0.00022537	0.0047329	ERBB2,BRAF,CDK6,MYOD1,RAF1
5	astrocyte activation	0.0013	17	2	0.00024154	0.0048309	EGFR,SMO
5	interleukin-7-mediated signaling pathway	0.0014	19	2	0.00030124	0.0060249	STAT5B,STAT3
5	positive regulation of MAPK cascade	0.0076	102	3	0.00032757	0.0062238	ERBB2,HRAS,CTNNB1
5	animal organ morphogenesis	0.0077	104	3	0.00034664	0.0065861	EP300,HRAS,BRAF
5	positive regulation of mesenchymal cell proliferation	0.0016	22	2	0.00040292	0.0069378	SMO,CTNNB1
5	regulation of multicellular organism growth	0.0016	22	2	0.00040292	0.0069378	STAT5B,STAT3
5	stimulatory C-type lectin receptor signaling pathway	0.0082	110	3	0.0004081	0.0069378	EP300,HRAS,RAF1
5	skeletal muscle fiber development	0.0017	23	2	0.00044004	0.0070406	SMO,MYOD1
5	pancreas development	0.0017	23	2	0.00044004	0.0070406	CTNNB1,MET
5	positive regulation of neuroblast proliferation	0.0017	23	2	0.00044004	0.0070406	SMO,CTNNB1
5	transmembrane receptor protein tyrosine kinase signaling pathway	0.0086	116	3	0.00047619	0.0076191	EGFR,ERBB2,MET
5	hair follicle morphogenesis	0.0019	25	2	0.00051907	0.007786	SMO,CTNNB1
5	neuron differentiation	0.0091	122	3	0.0005512	0.0078537	HDAC9,ERBB2,MET
5	positive regulation of muscle cell differentiation	0.0019	26	2	0.00056098	0.0078537	MYOD1,CTNNB1
5	positive regulation of erythrocyte differentiation	0.0019	26	2	0.00056098	0.0078537	STAT5B,STAT3
5	peptidyl-tyrosine phosphorylation	0.0092	124	3	0.00057778	0.0080312	EGFR,ERBB2,MET
5	positive regulation of DNA replication	0.0021	28	2	0.00064957	0.0080312	EGFR,HRAS
5	regulation of ERK1 and ERK2 cascade	0.0021	28	2	0.00064957	0.0080312	EGFR,ERBB2
5	liver regeneration	0.0021	28	2	0.00064957	0.0080312	EGFR,EZH2
5	positive regulation of protein targeting to membrane	0.0021	28	2	0.00064957	0.0080312	ERBB2,HRAS
5	beta-catenin-TCF complex assembly	0.0022	29	2	0.00069625	0.0080312	EP300,CTNNB1
5	receptor signaling pathway via JAK-STAT	0.0022	30	2	0.0007445	0.0080312	STAT5B,STAT3
5	regulation of angiogenesis	0.0023	31	2	0.00079433	0.0080312	ERBB2,CTNNB1
5	ERBB2 signaling pathway	0.0023	31	2	0.00079433	0.0080312	EGFR,ERBB2
5	negative regulation of protein-containing complex assembly	0.0023	31	2	0.00079433	0.0080312	EP300,RAF1
5	positive regulation of multicellular organism growth	0.0024	32	2	0.00084574	0.0080312	STAT5B,SMO
5	cell fate specification	0.0025	33	2	0.00089871	0.0080312	SMO,CTNNB1
5	histone H4 acetylation	0.0025	33	2	0.00089871	0.0080312	EP300,MYOD1
5	signal transduction	0.0684	919	6	0.00092465	0.0080312	EGFR,ERBB2,HRAS,STAT3,RAF1,MET
5	androgen receptor signaling pathway	0.0026	35	2	0.0010093	0.0080312	RHOA,CTNNB1
5	cellular response to estradiol stimulus	0.0027	36	2	0.001067	0.0080312	EGFR,MYOD1
5	positive regulation of protein phosphorylation	0.0116	156	3	0.00112	0.0080312	EGFR,ERBB2,HRAS
5	positive regulation of gene expression	0.0266	357	4	0.0011301	0.0080312	STAT3,BRAF,CDK6,SMO
5	positive regulation of protein kinase B signaling	0.0117	157	3	0.0011408	0.0080312	EGFR,ERBB2,MET
5	response to hypoxia	0.0118	159	3	0.0011829	0.0080312	EP300,RHOA,RAF1
5	viral process	0.0273	367	4	0.0012516	0.0080312	EP300,STAT3,RHOA,CTNNB1
5	negative regulation of G1/S transition of mitotic cell cycle	0.003	40	2	0.0013131	0.0080312	CDK6,EZH2
5	peptidyl-lysine butyrylation	0.0001	1	1	0.0013385	0.0080312	EP300
5	swimming	0.0001	1	1	0.0013385	0.0080312	EP300
5	ventral midline determination	0.0001	1	1	0.0013385	0.0080312	SMO
5	trehalose metabolism in response to stress	0.0001	1	1	0.0013385	0.0080312	BRAF
5	mesenchymal to epithelial transition involved in metanephric renal vesicle formation	0.0001	1	1	0.0013385	0.0080312	SMO
5	negative regulation of hair follicle development	0.0001	1	1	0.0013385	0.0080312	SMO
5	development of secondary male sexual characteristics	0.0001	1	1	0.0013385	0.0080312	STAT5B
5	angiotensin-mediated vasoconstriction involved in regulation of systemic arterial blood pressure	0.0001	1	1	0.0013385	0.0080312	RHOA
5	regulation of heart morphogenesis	0.0001	1	1	0.0013385	0.0080312	SMO
5	alpha-beta T cell lineage commitment	0.0001	1	1	0.0013385	0.0080312	RHOA
5	glial cell fate determination	0.0001	1	1	0.0013385	0.0080312	CTNNB1
5	peptidyl-lysine crotonylation	0.0001	1	1	0.0013385	0.0080312	EP300
5	regulation of protein localization to chromatin	0.0001	1	1	0.0013385	0.0080312	SETD2
5	mast cell migration	0.0001	1	1	0.0013385	0.0080312	STAT5B
5	neural plate development	0.0001	1	1	0.0013385	0.0080312	CTNNB1
5	positive regulation of chromatin-mediated maintenance of transcription	0.0001	1	1	0.0013385	0.0080312	CTNNB1
5	response to tetrachloromethane	0.0001	1	1	0.0013385	0.0080312	EZH2
5	hepatocyte homeostasis	0.0001	1	1	0.0013385	0.0080312	EZH2
5	canonical Wnt signaling pathway involved in positive regulation of cardiac outflow tract cell proliferation	0.0001	1	1	0.0013385	0.0080312	CTNNB1
5	mitotic cleavage furrow formation	0.0001	1	1	0.0013385	0.0080312	RHOA
5	negative regulation of cardiocyte differentiation	0.0001	1	1	0.0013385	0.0080312	EGFR
5	peptidyl-lysine propionylation	0.0001	1	1	0.0013385	0.0080312	EP300
5	regulation of euchromatin binding	0.0001	1	1	0.0013385	0.0080312	CTNNB1
5	behavioral defense response	0.0001	1	1	0.0013385	0.0080312	EP300
5	regulation of striated muscle cell differentiation	0.0001	1	1	0.0013385	0.0080312	HDAC9
5	smoothened signaling pathway involved in ventral spinal cord patterning	0.0001	1	1	0.0013385	0.0080312	SMO
5	trabecula morphogenesis	0.0001	1	1	0.0013385	0.0080312	RHOA
5	histone H2B acetylation	0.0001	1	1	0.0013385	0.0080312	EP300
5	histone H4-K16 deacetylation	0.0001	1	1	0.0013385	0.0080312	HDAC9
5	lung cell differentiation	0.0001	1	1	0.0013385	0.0080312	CTNNB1
5	positive regulation of snRNA transcription by RNA polymerase II	0.0001	1	1	0.0013385	0.0080312	MYOD1
5	cranial ganglion development	0.0001	1	1	0.0013385	0.0080312	CTNNB1
5	positive regulation of epithelial to mesenchymal transition	0.0031	41	2	0.0013785	0.008271	CTNNB1,EZH2
5	positive regulation of Notch signaling pathway	0.0031	42	2	0.0014454	0.0086725	EP300,STAT3
5	thymus development	0.0033	44	2	0.0015838	0.009503	CTNNB1,RAF1
5	positive regulation of protein serine/threonine kinase activity	0.0033	45	2	0.0016553	0.009932	RHOA,EZH2
5	cellular response to hormone stimulus	0.0034	46	2	0.0017284	0.0104	STAT5B,STAT3
5	response to peptide hormone	0.0035	47	2	0.0018029	0.0107	STAT5B,STAT3
5	negative regulation of autophagy	0.0035	47	2	0.0018029	0.0107	STAT3,MET
5	positive regulation of type I interferon production	0.0036	49	2	0.0019565	0.0107	EP300,CTNNB1
5	positive regulation of fibroblast proliferation	0.0036	49	2	0.0019565	0.0107	EGFR,CDK6
5	learning or memory	0.0038	51	2	0.0021161	0.0107	EGFR,EP300
5	positive regulation of neuron apoptotic process	0.0039	52	2	0.0021982	0.0107	RHOA,CTNNB1
5	cellular response to cytokine stimulus	0.0039	52	2	0.0021982	0.0107	STAT3,RHOA
5	positive regulation of ERK1 and ERK2 cascade	0.0148	199	3	0.0022428	0.0107	EGFR,HRAS,BRAF
5	odontogenesis of dentin-containing tooth	0.0042	56	2	0.0025413	0.0107	SMO,CTNNB1
5	positive regulation of cell population proliferation	0.0335	450	4	0.0026381	0.0107	EGFR,ERBB2,HRAS,EZH2
5	cell migration involved in vasculogenesis	0.0001	2	1	0.0026754	0.0107	SETD2
5	regulation of timing of anagen	0.0001	2	1	0.0026754	0.0107	CTNNB1
5	microtubule cytoskeleton organization involved in mitosis	0.0001	2	1	0.0026754	0.0107	SETD2
5	negative regulation of myoblast proliferation	0.0001	2	1	0.0026754	0.0107	MYOD1
5	positive regulation of metalloendopeptidase activity	0.0001	2	1	0.0026754	0.0107	STAT3
5	development of secondary female sexual characteristics	0.0001	2	1	0.0026754	0.0107	STAT5B
5	renal inner medulla development	0.0001	2	1	0.0026754	0.0107	CTNNB1
5	regulation of gliogenesis	0.0001	2	1	0.0026754	0.0107	EZH2
5	thigmotaxis	0.0001	2	1	0.0026754	0.0107	EP300
5	renal outer medulla development	0.0001	2	1	0.0026754	0.0107	CTNNB1
5	nephron tubule formation	0.0001	2	1	0.0026754	0.0107	CTNNB1
5	regulation of nephron tubule epithelial cell differentiation	0.0001	2	1	0.0026754	0.0107	CTNNB1
5	negative regulation of mitotic cell cycle, embryonic	0.0001	2	1	0.0026754	0.0107	CTNNB1
5	regulation of centriole-centriole cohesion	0.0001	2	1	0.0026754	0.0107	CTNNB1
5	negative regulation of hydrogen peroxide biosynthetic process	0.0001	2	1	0.0026754	0.0107	STAT3
5	determination of left/right asymmetry in lateral mesoderm	0.0001	2	1	0.0026754	0.0107	SMO
5	negative regulation of hydrogen peroxide-mediated programmed cell death	0.0001	2	1	0.0026754	0.0107	MET
5	response to hydroxyisoflavone	0.0001	2	1	0.0026754	0.0107	EGFR
5	positive regulation of growth factor dependent skeletal muscle satellite cell proliferation	0.0001	2	1	0.0026754	0.0107	STAT3
5	myoblast fate determination	0.0001	2	1	0.0026754	0.0107	MYOD1
5	canonical Wnt signaling pathway involved in positive regulation of epithelial to mesenchymal transition	0.0001	2	1	0.0026754	0.0107	CTNNB1
5	histone H3-K36 trimethylation	0.0001	2	1	0.0026754	0.0107	SETD2
5	positive regulation of vascular smooth muscle contraction	0.0001	2	1	0.0026754	0.0107	RHOA
5	positive regulation of determination of dorsal identity	0.0001	2	1	0.0026754	0.0107	CTNNB1
5	activation of phospholipase A2 activity by calcium-mediated signaling	0.0001	2	1	0.0026754	0.0107	EGFR
5	skeletal muscle satellite cell migration	0.0001	2	1	0.0026754	0.0107	RHOA
5	renal vesicle formation	0.0001	2	1	0.0026754	0.0107	CTNNB1
5	endothelial tube lumen extension	0.0001	2	1	0.0026754	0.0107	RHOA
5	mesoderm morphogenesis	0.0001	2	1	0.0026754	0.0107	SETD2
5	neuron projection morphogenesis	0.0045	60	2	0.0029081	0.0116	EGFR,RHOA
5	somatic stem cell population maintenance	0.0047	63	2	0.0031985	0.012	STAT3,RAF1
5	positive regulation of translation	0.0047	63	2	0.0031985	0.012	ERBB2,RHOA
5	defense response	0.005	67	2	0.0036062	0.012	STAT5B,STAT3
5	B cell differentiation	0.0051	68	2	0.0037117	0.012	HDAC9,EP300
5	positive regulation of hh target transcription factor activity	0.0002	3	1	0.0040105	0.012	SMO
5	genitalia morphogenesis	0.0002	3	1	0.0040105	0.012	CTNNB1
5	negative regulation of mesenchymal to epithelial transition involved in metanephros morphogenesis	0.0002	3	1	0.0040105	0.012	CTNNB1
5	nucleosome organization	0.0002	3	1	0.0040105	0.012	SETD2
5	positive regulation of epithelial cell proliferation involved in prostate gland development	0.0002	3	1	0.0040105	0.012	CTNNB1
5	lung induction	0.0002	3	1	0.0040105	0.012	CTNNB1
5	positive regulation of RNA polymerase II regulatory region sequence-specific DNA binding	0.0002	3	1	0.0040105	0.012	EP300
5	negative regulation of thrombin-activated receptor signaling pathway	0.0002	3	1	0.0040105	0.012	MET
5	negative regulation of striated muscle cell differentiation	0.0002	3	1	0.0040105	0.012	EZH2
5	positive regulation of miRNA metabolic process	0.0002	3	1	0.0040105	0.012	HRAS
5	negative regulation of immature T cell proliferation in thymus	0.0002	3	1	0.0040105	0.012	ERBB2
5	regulation of centromeric sister chromatid cohesion	0.0002	3	1	0.0040105	0.012	CTNNB1
5	coronary vasculature morphogenesis	0.0002	3	1	0.0040105	0.012	SETD2
5	mesenchymal cell proliferation involved in lung development	0.0002	3	1	0.0040105	0.012	CTNNB1
5	positive regulation of transcription from RNA polymerase II promoter involved in unfolded protein response	0.0002	3	1	0.0040105	0.012	EP300
5	cellular response to trichostatin A	0.0002	3	1	0.0040105	0.012	EZH2
5	regulation of osteoblast proliferation	0.0002	3	1	0.0040105	0.012	RHOA
5	negative regulation of epidermal cell differentiation	0.0002	3	1	0.0040105	0.012	EZH2
5	regulation of steroid metabolic process	0.0002	3	1	0.0040105	0.012	STAT5B
5	epithelial cell differentiation involved in prostate gland development	0.0002	3	1	0.0040105	0.012	CTNNB1
5	beta selection	0.0002	3	1	0.0040105	0.012	RHOA
5	regulation of tubulin deacetylation	0.0002	3	1	0.0040105	0.012	EP300
5	eye photoreceptor cell differentiation	0.0002	3	1	0.0040105	0.012	STAT3
5	fungiform papilla formation	0.0002	3	1	0.0040105	0.012	CTNNB1
5	N-terminal peptidyl-lysine acetylation	0.0002	3	1	0.0040105	0.012	EP300
5	astrocyte-dopaminergic neuron signaling	0.0002	3	1	0.0040105	0.012	CTNNB1
5	oviduct development	0.0002	3	1	0.0040105	0.012	CTNNB1
5	epithelial-mesenchymal cell signaling	0.0002	3	1	0.0040105	0.012	SMO
5	positive regulation of lipase activity	0.0002	3	1	0.0040105	0.012	RHOA
5	regulation of fibroblast proliferation	0.0002	3	1	0.0040105	0.012	CTNNB1
5	response to UV-A	0.0002	3	1	0.0040105	0.012	EGFR
5	negative regulation of intracellular steroid hormone receptor signaling pathway	0.0002	3	1	0.0040105	0.012	RHOA
5	positive regulation of heparan sulfate proteoglycan biosynthetic process	0.0002	3	1	0.0040105	0.012	CTNNB1
5	positive regulation of prolactin secretion	0.0002	3	1	0.0040105	0.012	EGFR
5	positive regulation of skeletal muscle tissue regeneration	0.0002	3	1	0.0040105	0.012	MYOD1
5	myotube differentiation involved in skeletal muscle regeneration	0.0002	3	1	0.0040105	0.012	MYOD1
5	canonical Wnt signaling pathway involved in negative regulation of apoptotic process	0.0002	3	1	0.0040105	0.012	CTNNB1
5	embryonic skeletal limb joint morphogenesis	0.0002	3	1	0.0040105	0.012	CTNNB1
5	cellular response to oxygen levels	0.0002	3	1	0.0040105	0.012	MYOD1
5	pancreas morphogenesis	0.0002	3	1	0.0040105	0.012	SMO
5	regulation of skeletal muscle fiber development	0.0002	3	1	0.0040105	0.012	HDAC9
5	cell morphogenesis involved in differentiation	0.0002	3	1	0.0040105	0.012	CTNNB1
5	liver development	0.0053	71	2	0.0040368	0.0121	HRAS,MET
5	positive regulation of inflammatory response	0.0054	72	2	0.004148	0.0124	EGFR,STAT5B
5	lung development	0.0056	75	2	0.0044902	0.0134	EGFR,EP300
5	circadian rhythm	0.0056	75	2	0.0044902	0.0134	EGFR,EP300
5	multicellular organism growth	0.006	80	2	0.0050887	0.0134	EP300,SMO
5	response to interleukin-4	0.0003	4	1	0.005344	0.0134	STAT5B
5	regulation of secondary heart field cardioblast proliferation	0.0003	4	1	0.005344	0.0134	CTNNB1
5	positive regulation of gamma-delta T cell differentiation	0.0003	4	1	0.005344	0.0134	STAT5B
5	entry into host cell	0.0003	4	1	0.005344	0.0134	CCR5
5	canonical Wnt signaling pathway involved in midbrain dopaminergic neuron differentiation	0.0003	4	1	0.005344	0.0134	CTNNB1
5	response to cobalamin	0.0003	4	1	0.005344	0.0134	EGFR
5	central nervous system neuron differentiation	0.0003	4	1	0.005344	0.0134	SMO
5	negative regulation of guanyl-nucleotide exchange factor activity	0.0003	4	1	0.005344	0.0134	MET
5	central nervous system vasculogenesis	0.0003	4	1	0.005344	0.0134	CTNNB1
5	morphogenesis of an epithelial fold	0.0003	4	1	0.005344	0.0134	EGFR
5	Peyer's patch development	0.0003	4	1	0.005344	0.0134	STAT5B
5	hair follicle placode formation	0.0003	4	1	0.005344	0.0134	CTNNB1
5	histone H3-K36 dimethylation	0.0003	4	1	0.005344	0.0134	SETD2
5	cerebellar cortex morphogenesis	0.0003	4	1	0.005344	0.0134	SMO
5	myotube cell development	0.0003	4	1	0.005344	0.0134	MYOD1
5	radial glial cell differentiation	0.0003	4	1	0.005344	0.0134	STAT3
5	smoothened signaling pathway involved in regulation of cerebellar granule cell precursor cell proliferation	0.0003	4	1	0.005344	0.0134	SMO
5	skeletal muscle fiber adaptation	0.0003	4	1	0.005344	0.0134	MYOD1
5	metanephros morphogenesis	0.0003	4	1	0.005344	0.0134	CTNNB1
5	diterpenoid metabolic process	0.0003	4	1	0.005344	0.0134	EGFR
5	contact inhibition	0.0003	4	1	0.005344	0.0134	SMO
5	cytokine-mediated signaling pathway	0.0205	276	3	0.0056098	0.0134	CCR5,STAT5B,STAT3
5	positive regulation of transcription, DNA-templated	0.0417	561	4	0.0058025	0.0134	EGFR,EP300,STAT3,CTNNB1
5	ephrin receptor signaling pathway	0.0064	86	2	0.0058528	0.0134	HRAS,RHOA
5	cell-matrix adhesion	0.0065	88	2	0.0061185	0.0134	RHOA,CTNNB1
5	luteinization	0.0004	5	1	0.0066758	0.0134	STAT5B
5	hydrogen peroxide metabolic process	0.0004	5	1	0.0066758	0.0134	EGFR
5	positive regulation of protein kinase C activity	0.0004	5	1	0.0066758	0.0134	EGFR
5	G1 to G0 transition	0.0004	5	1	0.0066758	0.0134	EZH2
5	Roundabout signaling pathway	0.0004	5	1	0.0066758	0.0134	RHOA
5	positive regulation of nitric oxide mediated signal transduction	0.0004	5	1	0.0066758	0.0134	EGFR
5	negative regulation of oxidative phosphorylation	0.0004	5	1	0.0066758	0.0134	RHOA
5	response to isolation stress	0.0004	5	1	0.0066758	0.0134	HRAS
5	dorsal root ganglion development	0.0004	5	1	0.0066758	0.0134	CTNNB1
5	cerebellar cortex development	0.0004	5	1	0.0066758	0.0134	EZH2
5	apolipoprotein A-I-mediated signaling pathway	0.0004	5	1	0.0066758	0.0134	RHOA
5	regulation of erythrocyte differentiation	0.0004	5	1	0.0066758	0.0134	CDK6
5	stem cell development	0.0004	5	1	0.0066758	0.0134	SETD2
5	skeletal muscle satellite cell maintenance involved in skeletal muscle regeneration	0.0004	5	1	0.0066758	0.0134	EZH2
5	cell dedifferentiation	0.0004	5	1	0.0066758	0.0134	CDK6
5	cellular response to indole-3-methanol	0.0004	5	1	0.0066758	0.0134	CTNNB1
5	regulation of modification of postsynaptic actin cytoskeleton	0.0004	5	1	0.0066758	0.0134	RHOA
5	positive regulation of fibroblast growth factor receptor signaling pathway	0.0004	5	1	0.0066758	0.0134	CTNNB1
5	taurine metabolic process	0.0004	5	1	0.0066758	0.0134	STAT5B
5	peptidyl-lysine trimethylation	0.0004	5	1	0.0066758	0.0134	SETD2
5	positive regulation of GTPase activity	0.0222	298	3	0.0069322	0.0139	ERBB2,HRAS,EZH2
5	internal peptidyl-lysine acetylation	0.0004	6	1	0.0080059	0.0146	EP300
5	embryonic placenta morphogenesis	0.0004	6	1	0.0080059	0.0146	SETD2
5	hair cell differentiation	0.0004	6	1	0.0080059	0.0146	CTNNB1
5	release of sequestered calcium ion into cytosol by sarcoplasmic reticulum	0.0004	6	1	0.0080059	0.0146	CCR5
5	negative regulation of macrophage apoptotic process	0.0004	6	1	0.0080059	0.0146	CCR5
5	magnesium ion homeostasis	0.0004	6	1	0.0080059	0.0146	EGFR
5	histone H3-K27 trimethylation	0.0004	6	1	0.0080059	0.0146	EZH2
5	chromatin silencing at telomere	0.0004	6	1	0.0080059	0.0146	EZH2
5	regulation of epithelial cell differentiation	0.0004	6	1	0.0080059	0.0146	STAT5B
5	regulation of mRNA export from nucleus	0.0004	6	1	0.0080059	0.0146	SETD2
5	gliogenesis	0.0004	6	1	0.0080059	0.0146	CDK6
5	enzyme linked receptor protein signaling pathway	0.0004	6	1	0.0080059	0.0146	ERBB2
5	negative regulation of lipoprotein lipase activity	0.0004	6	1	0.0080059	0.0146	HDAC9
5	regulation of systemic arterial blood pressure by endothelin	0.0004	6	1	0.0080059	0.0146	RHOA
5	T-helper 17 cell lineage commitment	0.0004	6	1	0.0080059	0.0146	STAT3
5	macrophage derived foam cell differentiation	0.0004	6	1	0.0080059	0.0146	EP300
5	muscle cell fate commitment	0.0004	6	1	0.0080059	0.0146	MYOD1
5	endodermal cell fate commitment	0.0004	6	1	0.0080059	0.0146	CTNNB1
5	histone H3-K27 methylation	0.0004	6	1	0.0080059	0.0146	EZH2
5	signaling	0.0004	6	1	0.0080059	0.0146	CCR5
5	peptidyl-lysine acetylation	0.0004	6	1	0.0080059	0.0146	EP300
5	response to ethanol	0.0076	102	2	0.0081298	0.0146	STAT3,RHOA
5	Notch signaling pathway	0.0076	102	2	0.0081298	0.0146	EP300,CDK6
5	positive regulation of DNA-binding transcription factor activity	0.0081	109	2	0.0092327	0.0146	EP300,CTNNB1
5	synaptic vesicle clustering	0.0005	7	1	0.0093343	0.0146	CTNNB1
5	positive regulation of natural killer cell differentiation	0.0005	7	1	0.0093343	0.0146	STAT5B
5	leptin-mediated signaling pathway	0.0005	7	1	0.0093343	0.0146	STAT3
5	positive regulation of DNA-templated transcription, initiation	0.0005	7	1	0.0093343	0.0146	CTNNB1
5	midbrain dopaminergic neuron differentiation	0.0005	7	1	0.0093343	0.0146	CTNNB1
5	fusion of virus membrane with host plasma membrane	0.0005	7	1	0.0093343	0.0146	CCR5
5	endothelial tube morphogenesis	0.0005	7	1	0.0093343	0.0146	CTNNB1
5	generation of neurons	0.0005	7	1	0.0093343	0.0146	CDK6
5	trachea formation	0.0005	7	1	0.0093343	0.0146	CTNNB1
5	embryonic axis specification	0.0005	7	1	0.0093343	0.0146	CTNNB1
5	cleavage furrow formation	0.0005	7	1	0.0093343	0.0146	RHOA
5	insulin secretion involved in cellular response to glucose stimulus	0.0005	7	1	0.0093343	0.0146	RAF1
5	positive regulation of skeletal muscle fiber development	0.0005	7	1	0.0093343	0.0146	MYOD1
5	salivary gland morphogenesis	0.0005	7	1	0.0093343	0.0146	EGFR
5	internal protein amino acid acetylation	0.0005	7	1	0.0093343	0.0146	EP300
5	positive regulation of core promoter binding	0.0005	7	1	0.0093343	0.0146	CTNNB1
5	regulation of neural precursor cell proliferation	0.0005	7	1	0.0093343	0.0146	RHOA
5	positive regulation of glucose transmembrane transport	0.0005	7	1	0.0093343	0.0146	BRAF
5	forebrain radial glial cell differentiation	0.0005	7	1	0.0093343	0.0146	RHOA
5	response to leptin	0.0005	7	1	0.0093343	0.0146	STAT3
5	negative regulation of monocyte differentiation	0.0005	7	1	0.0093343	0.0146	CDK6
5	chemotaxis	0.0085	114	2	0.0101	0.0146	CCR5,HRAS
5	regulation of cell cycle	0.0086	116	2	0.0104	0.0146	EP300,STAT3
5	cranial skeletal system development	0.0006	8	1	0.0107	0.0146	CTNNB1
5	dorsal/ventral axis specification	0.0006	8	1	0.0107	0.0146	CTNNB1
5	interleukin-21-mediated signaling pathway	0.0006	8	1	0.0107	0.0146	STAT3
5	death-inducing signaling complex assembly	0.0006	8	1	0.0107	0.0146	RAF1
5	T-helper 1 type immune response	0.0006	8	1	0.0107	0.0146	HRAS
5	ossification involved in bone maturation	0.0006	8	1	0.0107	0.0146	RHOA
5	regulation of microtubule-based process	0.0006	8	1	0.0107	0.0146	ERBB2
5	peptidyl-lysine deacetylation	0.0006	8	1	0.0107	0.0146	HDAC9
5	regulation of calcium ion import	0.0006	8	1	0.0107	0.0146	CTNNB1
5	response to type I interferon	0.0006	8	1	0.0107	0.0146	SETD2
5	positive regulation of natural killer cell proliferation	0.0006	8	1	0.0107	0.0146	STAT5B
5	negative regulation of retinoic acid receptor signaling pathway	0.0006	8	1	0.0107	0.0146	EZH2
5	establishment of protein localization to membrane	0.0006	8	1	0.0107	0.0146	BRAF
5	sexual reproduction	0.0006	8	1	0.0107	0.0146	STAT3
5	peptidyl-lysine monomethylation	0.0006	8	1	0.0107	0.0146	SETD2
5	response to cholesterol	0.0006	8	1	0.0107	0.0146	CCR5
5	forebrain morphogenesis	0.0006	8	1	0.0107	0.0146	SMO
5	positive regulation of skeletal muscle tissue development	0.0006	8	1	0.0107	0.0146	CTNNB1
5	progesterone metabolic process	0.0006	8	1	0.0107	0.0146	STAT5B
5	ovulation cycle	0.0006	8	1	0.0107	0.0146	EGFR
5	apical junction assembly	0.0006	8	1	0.0107	0.0146	RHOA
5	astrocyte differentiation	0.0006	8	1	0.0107	0.0146	STAT3
5	myoblast migration	0.0006	8	1	0.0107	0.0146	SMO
5	lung-associated mesenchyme development	0.0006	8	1	0.0107	0.0146	CTNNB1
5	inflammatory response	0.0269	361	3	0.0117	0.0146	HDAC9,CCR5,STAT3
5	negative regulation of epithelial cell differentiation	0.0007	9	1	0.012	0.0146	SMO
5	chromatin-mediated maintenance of transcription	0.0007	9	1	0.012	0.0146	CTNNB1
5	regulation of smooth muscle cell proliferation	0.0007	9	1	0.012	0.0146	CTNNB1
5	natural killer cell differentiation	0.0007	9	1	0.012	0.0146	STAT5B
5	embryonic foregut morphogenesis	0.0007	9	1	0.012	0.0146	CTNNB1
5	regulation of neurotransmitter receptor localization to postsynaptic specialization membrane	0.0007	9	1	0.012	0.0146	HRAS
5	negative regulation of protein sumoylation	0.0007	9	1	0.012	0.0146	CTNNB1
5	interleukin-23-mediated signaling pathway	0.0007	9	1	0.012	0.0146	STAT3
5	postsynapse to nucleus signaling pathway	0.0007	9	1	0.012	0.0146	STAT3
5	positive regulation of endothelial cell chemotaxis	0.0007	9	1	0.012	0.0146	MET
5	pericardium development	0.0007	9	1	0.012	0.0146	SETD2
5	protein insertion into membrane	0.0007	9	1	0.012	0.0146	EGFR
5	regulation of feeding behavior	0.0007	9	1	0.012	0.0146	STAT3
5	sympathetic ganglion development	0.0007	9	1	0.012	0.0146	CTNNB1
5	cell cycle arrest	0.0094	126	2	0.0122	0.0146	HRAS,CDK6
5	regulation of androgen receptor signaling pathway	0.0007	10	1	0.0133	0.0146	EP300
5	negative regulation of reactive oxygen species biosynthetic process	0.0007	10	1	0.0133	0.0146	RHOA
5	endothelial cell morphogenesis	0.0007	10	1	0.0133	0.0146	MET
5	negative regulation of erythrocyte differentiation	0.0007	10	1	0.0133	0.0146	STAT5B
5	positive regulation of production of miRNAs involved in gene silencing by miRNA	0.0007	10	1	0.0133	0.0146	EGFR
5	negative regulation of cell size	0.0007	10	1	0.0133	0.0146	RHOA
5	regulation of T cell proliferation	0.0007	10	1	0.0133	0.0146	CTNNB1
5	dorsal/ventral neural tube patterning	0.0007	10	1	0.0133	0.0146	SMO
5	thalamus development	0.0007	10	1	0.0133	0.0146	SMO
5	regulation of protein localization to cell surface	0.0007	10	1	0.0133	0.0146	CTNNB1
5	morphogenesis of a branching structure	0.0007	10	1	0.0133	0.0146	SETD2
5	GTP metabolic process	0.0007	10	1	0.0133	0.0146	RHOA
5	positive regulation of alpha-beta T cell differentiation	0.0007	10	1	0.0133	0.0146	RHOA
5	negative regulation of neuron migration	0.0007	10	1	0.0133	0.0146	STAT3
5	negative regulation of neuron apoptotic process	0.01	134	2	0.0137	0.0146	HRAS,RHOA
5	histone H4 deacetylation	0.0008	11	1	0.0146	0.0146	HDAC9
5	interleukin-27-mediated signaling pathway	0.0008	11	1	0.0146	0.0146	STAT3
5	positive regulation of ATP biosynthetic process	0.0008	11	1	0.0146	0.0146	STAT3
5	cellular response to leptin stimulus	0.0008	11	1	0.0146	0.0146	STAT3
5	embryonic brain development	0.0008	11	1	0.0146	0.0146	CTNNB1
5	positive regulation of organ growth	0.0008	11	1	0.0146	0.0146	SMO
5	positive regulation of endothelial cell differentiation	0.0008	11	1	0.0146	0.0146	CTNNB1
5	negative regulation of transcription elongation from RNA polymerase II promoter	0.0008	11	1	0.0146	0.0146	EZH2
5	adherens junction assembly	0.0008	11	1	0.0146	0.0146	CTNNB1
5	tongue development	0.0008	11	1	0.0146	0.0146	EGFR
5	positive regulation of ruffle assembly	0.0008	11	1	0.0146	0.0146	HRAS
5	positive regulation of gene silencing by miRNA	0.0008	11	1	0.0146	0.0146	STAT3
5	positive regulation of cell cycle G1/S phase transition	0.0008	11	1	0.0146	0.0146	EZH2
5	negative regulation of gluconeogenesis	0.0008	11	1	0.0146	0.0146	EP300
5	layer formation in cerebral cortex	0.0008	11	1	0.0146	0.0146	CTNNB1
5	positive regulation of leukocyte adhesion to vascular endothelial cell	0.0008	11	1	0.0146	0.0146	RHOA
5	regulation of mitochondrial membrane permeability	0.0008	11	1	0.0146	0.0146	STAT3
5	interleukin-35-mediated signaling pathway	0.0008	11	1	0.0146	0.0146	STAT3
5	lens morphogenesis in camera-type eye	0.0008	11	1	0.0146	0.0146	CTNNB1
5	interleukin-2-mediated signaling pathway	0.0008	11	1	0.0146	0.0146	STAT5B
5	cell population proliferation	0.0105	141	2	0.0151	0.0151	EGFR,STAT3
5	regulation of transcription, DNA-templated	0.0555	746	4	0.0155	0.0155	SETD2,EP300,STAT3,EZH2
5	cell-cell adhesion	0.0108	145	2	0.0159	0.0159	EGFR,CTNNB1
5	positive regulation of podosome assembly	0.0009	12	1	0.016	0.016	RHOA
5	hepatocyte growth factor receptor signaling pathway	0.0009	12	1	0.016	0.016	MET
5	regulation of dendrite development	0.0009	12	1	0.016	0.016	RHOA
5	commissural neuron axon guidance	0.0009	12	1	0.016	0.016	SMO
5	cellular response to cholesterol	0.0009	12	1	0.016	0.016	SMO
5	negative regulation of oxidative stress-induced neuron death	0.0009	12	1	0.016	0.016	CTNNB1
5	protein localization to chromatin	0.0009	12	1	0.016	0.016	EZH2
5	oocyte development	0.0009	12	1	0.016	0.016	CTNNB1
5	negative regulation of oligodendrocyte differentiation	0.0009	12	1	0.016	0.016	CTNNB1
5	lateral ventricle development	0.0009	12	1	0.016	0.016	CDK6
5	growth hormone receptor signaling pathway	0.0009	12	1	0.016	0.016	STAT3
5	positive regulation of transcription by RNA polymerase I	0.0009	12	1	0.016	0.016	ERBB2
5	mammary gland epithelial cell differentiation	0.0009	12	1	0.016	0.016	SMO
5	regulation of cell population proliferation	0.011	148	2	0.0165	0.0165	STAT5B,STAT3
5	ectoderm development	0.001	13	1	0.0173	0.0173	CTNNB1
5	eyelid development in camera-type eye	0.001	13	1	0.0173	0.0173	EGFR
5	positive regulation of phospholipase C activity	0.001	13	1	0.0173	0.0173	HRAS
5	protein acetylation	0.001	13	1	0.0173	0.0173	EP300
5	hematopoietic stem cell differentiation	0.001	13	1	0.0173	0.0173	CDK6
5	miRNA mediated inhibition of translation	0.001	13	1	0.0173	0.0173	STAT3
5	digestive tract morphogenesis	0.001	13	1	0.0173	0.0173	EGFR
5	positive regulation of B cell differentiation	0.001	13	1	0.0173	0.0173	STAT5B
5	atrial septum morphogenesis	0.001	13	1	0.0173	0.0173	SMO
5	smooth muscle tissue development	0.001	13	1	0.0173	0.0173	SMO
5	positive regulation of interferon-alpha production	0.001	13	1	0.0173	0.0173	SETD2
5	smooth muscle cell differentiation	0.001	13	1	0.0173	0.0173	CTNNB1
5	cellular response to lipopolysaccharide	0.0116	156	2	0.0182	0.0182	CCR5,RHOA
5	left/right axis specification	0.001	14	1	0.0186	0.0186	SMO
5	embryonic heart tube development	0.001	14	1	0.0186	0.0186	CTNNB1
5	cardiac muscle hypertrophy in response to stress	0.001	14	1	0.0186	0.0186	EZH2
5	establishment or maintenance of actin cytoskeleton polarity	0.001	14	1	0.0186	0.0186	RHOA
5	synaptic vesicle transport	0.001	14	1	0.0186	0.0186	CTNNB1
5	positive regulation of interleukin-2 biosynthetic process	0.001	14	1	0.0186	0.0186	STAT5B
5	negative regulation of glycolytic process	0.001	14	1	0.0186	0.0186	STAT3
5	stress fiber assembly	0.001	14	1	0.0186	0.0186	RHOA
5	negative regulation of cell-substrate adhesion	0.001	14	1	0.0186	0.0186	RHOA
5	regulation of stem cell population maintenance	0.001	14	1	0.0186	0.0186	SMO
5	positive regulation of dendrite development	0.001	14	1	0.0186	0.0186	EZH2
5	response to muscle stretch	0.0011	15	1	0.0199	0.0199	RAF1
5	negative regulation of cytokine secretion	0.0011	15	1	0.0199	0.0199	HDAC9
5	interleukin-6-mediated signaling pathway	0.0011	15	1	0.0199	0.0199	STAT3
5	wound healing, spreading of cells	0.0011	15	1	0.0199	0.0199	RHOA
5	astrocyte development	0.0011	15	1	0.0199	0.0199	CDK6
5	positive regulation of T cell migration	0.0011	15	1	0.0199	0.0199	RHOA
5	somite development	0.0011	15	1	0.0199	0.0199	SMO
5	negative regulation of cell migration involved in sprouting angiogenesis	0.0011	15	1	0.0199	0.0199	RHOA
5	positive regulation of interleukin-6 biosynthetic process	0.0011	15	1	0.0199	0.0199	STAT3
5	regulation of double-strand break repair via homologous recombination	0.0011	15	1	0.0199	0.0199	SETD2
5	epithelial tube branching involved in lung morphogenesis	0.0011	15	1	0.0199	0.0199	CTNNB1
5	positive regulation of vascular endothelial cell proliferation	0.0011	15	1	0.0199	0.0199	STAT3
5	negative regulation of stem cell differentiation	0.0011	15	1	0.0199	0.0199	STAT3
5	multicellular organism development	0.0334	449	3	0.0209	0.0209	EGFR,ERBB2,MET
5	response to osmotic stress	0.0012	16	1	0.0212	0.0212	EGFR
5	dendritic cell chemotaxis	0.0012	16	1	0.0212	0.0212	CCR5
5	positive regulation of histone H3-K4 methylation	0.0012	16	1	0.0212	0.0212	CTNNB1
5	cellular response to chemokine	0.0012	16	1	0.0212	0.0212	RHOA
5	regulation of JNK cascade	0.0012	16	1	0.0212	0.0212	EGFR
5	protein autophosphorylation	0.0126	170	2	0.0214	0.0214	EGFR,ERBB2
5	positive regulation of I-kappaB kinase/NF-kappaB signaling	0.0128	172	2	0.0219	0.0219	RHOA,CTNNB1
5	histone methylation	0.0013	17	1	0.0225	0.0225	EZH2
5	negative regulation of myeloid cell differentiation	0.0013	17	1	0.0225	0.0225	CDK6
5	hindbrain development	0.0013	17	1	0.0225	0.0225	CTNNB1
5	negative regulation of chondrocyte differentiation	0.0013	17	1	0.0225	0.0225	CTNNB1
5	establishment of epithelial cell apical/basal polarity	0.0013	17	1	0.0225	0.0225	RHOA
5	megakaryocyte development	0.0013	17	1	0.0225	0.0225	EP300
5	positive regulation by host of viral transcription	0.0013	17	1	0.0225	0.0225	EP300
5	anterior/posterior axis specification	0.0013	17	1	0.0225	0.0225	CTNNB1
5	protein stabilization	0.0131	176	2	0.0228	0.0228	EP300,SMO
5	face development	0.0013	18	1	0.0238	0.0238	RAF1
5	platelet formation	0.0013	18	1	0.0238	0.0238	EP300
5	myoblast fusion	0.0013	18	1	0.0238	0.0238	MYOD1
5	positive regulation of transcription of Notch receptor target	0.0013	18	1	0.0238	0.0238	EP300
5	positive regulation of branching involved in ureteric bud morphogenesis	0.0013	18	1	0.0238	0.0238	SMO
5	mRNA transcription by RNA polymerase II	0.0013	18	1	0.0238	0.0238	STAT3
5	cell junction assembly	0.0013	18	1	0.0238	0.0238	RHOA
5	regulation of nitric-oxide synthase activity	0.0013	18	1	0.0238	0.0238	EGFR
5	regulation of myelination	0.0013	18	1	0.0238	0.0238	CTNNB1
5	temperature homeostasis	0.0013	18	1	0.0238	0.0238	STAT3
5	gastrulation with mouth forming second	0.0013	18	1	0.0238	0.0238	CTNNB1
5	positive regulation of bone resorption	0.0013	18	1	0.0238	0.0238	EGFR
5	regulation of mitochondrion organization	0.0013	18	1	0.0238	0.0238	EP300
5	male genitalia development	0.0013	18	1	0.0238	0.0238	CTNNB1
5	regulation of peptidyl-tyrosine phosphorylation	0.0013	18	1	0.0238	0.0238	EGFR
5	negative regulation of cellular senescence	0.0014	19	1	0.0251	0.0251	CDK6
5	positive regulation of actin cytoskeleton reorganization	0.0014	19	1	0.0251	0.0251	HRAS
5	positive regulation of blood vessel diameter	0.0014	19	1	0.0251	0.0251	EGFR
5	lipid storage	0.0014	19	1	0.0251	0.0251	STAT5B
5	establishment of skin barrier	0.0014	19	1	0.0251	0.0251	MET
5	neuron projection extension	0.0014	19	1	0.0251	0.0251	CTNNB1
5	positive regulation of superoxide anion generation	0.0014	19	1	0.0251	0.0251	EGFR
5	in utero embryonic development	0.0141	189	2	0.0261	0.0261	SMO,CTNNB1
5	embryonic placenta development	0.0015	20	1	0.0265	0.0265	EGFR
5	regulation of Rho protein signal transduction	0.0015	20	1	0.0265	0.0265	RAF1
5	negative regulation of osteoclast differentiation	0.0015	20	1	0.0265	0.0265	CTNNB1
5	regulation of phosphatidylinositol 3-kinase signaling	0.0015	20	1	0.0265	0.0265	EGFR
5	neurotrophin TRK receptor signaling pathway	0.0015	20	1	0.0265	0.0265	RAF1
5	positive regulation of myoblast fusion	0.0015	20	1	0.0265	0.0265	MYOD1
5	negative regulation of Rho protein signal transduction	0.0015	20	1	0.0265	0.0265	MET
5	defense response to protozoan	0.0015	20	1	0.0265	0.0265	HRAS
5	positive regulation of cell migration involved in sprouting angiogenesis	0.0015	20	1	0.0265	0.0265	HDAC9
5	histone H3 deacetylation	0.0015	20	1	0.0265	0.0265	HDAC9
5	negative regulation of transcription, DNA-templated	0.0366	492	3	0.0265	0.0265	HDAC9,CTNNB1,EZH2
5	negative regulation of gene expression	0.0144	194	2	0.0274	0.0274	HRAS,SMO
5	positive regulation of wound healing	0.0016	21	1	0.0278	0.0278	HRAS
5	regulation of long-term neuronal synaptic plasticity	0.0016	21	1	0.0278	0.0278	HRAS
5	beta-catenin destruction complex disassembly	0.0016	21	1	0.0278	0.0278	CTNNB1
5	DNA methylation	0.0016	21	1	0.0278	0.0278	EZH2
5	negative regulation of axonogenesis	0.0016	21	1	0.0278	0.0278	RHOA
5	positive regulation of natural killer cell mediated cytotoxicity	0.0016	21	1	0.0278	0.0278	STAT5B
5	cellular senescence	0.0016	22	1	0.0291	0.0291	HRAS
5	intermediate filament cytoskeleton organization	0.0016	22	1	0.0291	0.0291	RAF1
5	branching morphogenesis of an epithelial tube	0.0016	22	1	0.0291	0.0291	MET
5	positive regulation of myoblast differentiation	0.0016	22	1	0.0291	0.0291	MYOD1
5	bone resorption	0.0017	23	1	0.0304	0.0304	CTNNB1
5	regulation of focal adhesion assembly	0.0017	23	1	0.0304	0.0304	RHOA
5	cellular response to glucocorticoid stimulus	0.0017	23	1	0.0304	0.0304	MYOD1
5	peripheral nervous system development	0.0017	23	1	0.0304	0.0304	ERBB2
5	positive regulation of synaptic transmission, glutamatergic	0.0017	23	1	0.0304	0.0304	EGFR
5	eating behavior	0.0017	23	1	0.0304	0.0304	STAT3
5	thyroid gland development	0.0017	23	1	0.0304	0.0304	RAF1
5	intrinsic apoptotic signaling pathway	0.0017	23	1	0.0304	0.0304	HRAS
5	positive regulation of activated T cell proliferation	0.0017	23	1	0.0304	0.0304	STAT5B
5	negative regulation of stress fiber assembly	0.0018	24	1	0.0317	0.0317	MET
5	negative regulation of mitotic cell cycle	0.0018	24	1	0.0317	0.0317	EGFR
5	T cell homeostasis	0.0018	24	1	0.0317	0.0317	STAT5B
5	B cell activation	0.0019	25	1	0.033	0.033	HDAC9
5	regulation of canonical Wnt signaling pathway	0.0019	25	1	0.033	0.033	CTNNB1
5	positive regulation of cell-matrix adhesion	0.0019	25	1	0.033	0.033	CDK6
5	protein localization to cell surface	0.0019	25	1	0.033	0.033	CTNNB1
5	proximal/distal pattern formation	0.0019	25	1	0.033	0.033	CTNNB1
5	motor neuron axon guidance	0.0019	26	1	0.0343	0.0343	ERBB2
5	positive regulation of phosphorylation	0.0019	26	1	0.0343	0.0343	EGFR
5	negative regulation of apoptotic signaling pathway	0.0019	26	1	0.0343	0.0343	CTNNB1
5	homeostasis of number of cells within a tissue	0.002	27	1	0.0356	0.0356	SMO
5	intrinsic apoptotic signaling pathway in response to DNA damage by p53 class mediator	0.002	27	1	0.0356	0.0356	EP300
5	positive regulation of Ras protein signal transduction	0.002	27	1	0.0356	0.0356	HRAS
5	face morphogenesis	0.002	27	1	0.0356	0.0356	EP300
5	embryonic hindlimb morphogenesis	0.002	27	1	0.0356	0.0356	CTNNB1
5	positive regulation of microtubule polymerization	0.002	27	1	0.0356	0.0356	MET
5	negative regulation of cell differentiation	0.002	27	1	0.0356	0.0356	CDK6
5	positive regulation of transforming growth factor beta receptor signaling pathway	0.0021	28	1	0.0368	0.0368	EP300
5	oligodendrocyte differentiation	0.0021	28	1	0.0368	0.0368	ERBB2
5	branching involved in blood vessel morphogenesis	0.0021	28	1	0.0368	0.0368	CTNNB1
5	endodermal cell differentiation	0.0021	28	1	0.0368	0.0368	SETD2
5	regulation of calcium ion transport	0.0021	28	1	0.0368	0.0368	RHOA
5	protein deubiquitination	0.0171	230	2	0.0374	0.0374	EP300,RHOA
5	positive regulation of vasoconstriction	0.0022	29	1	0.0381	0.0381	EGFR
5	positive regulation of mitotic cell cycle	0.0022	29	1	0.0381	0.0381	STAT5B
5	endothelial cell migration	0.0022	29	1	0.0381	0.0381	RHOA
5	cellular response to gamma radiation	0.0022	29	1	0.0381	0.0381	HRAS
5	energy homeostasis	0.0022	29	1	0.0381	0.0381	STAT3
5	positive regulation of smoothened signaling pathway	0.0022	30	1	0.0394	0.0394	SMO
5	negative regulation of gene expression, epigenetic	0.0022	30	1	0.0394	0.0394	EZH2
5	odontogenesis	0.0022	30	1	0.0394	0.0394	RHOA
5	positive regulation of DNA repair	0.0022	30	1	0.0394	0.0394	EGFR
5	peptidyl-tyrosine autophosphorylation	0.0022	30	1	0.0394	0.0394	EGFR
5	mitotic spindle assembly	0.0022	30	1	0.0394	0.0394	RHOA
5	stem cell differentiation	0.0022	30	1	0.0394	0.0394	SETD2
5	positive regulation of pri-miRNA transcription by RNA polymerase II	0.0022	30	1	0.0394	0.0394	STAT3
5	regulation of microtubule cytoskeleton organization	0.0022	30	1	0.0394	0.0394	RHOA
5	embryonic forelimb morphogenesis	0.0022	30	1	0.0394	0.0394	CTNNB1
5	response to amino acid	0.0023	31	1	0.0407	0.0407	RHOA
5	cellular response to dexamethasone stimulus	0.0023	31	1	0.0407	0.0407	EGFR
5	regulation of cell differentiation	0.0023	31	1	0.0407	0.0407	RAF1
5	negative regulation of DNA binding	0.0023	31	1	0.0407	0.0407	SMO
5	activation of phospholipase C activity	0.0023	31	1	0.0407	0.0407	EGFR
5	embryonic cranial skeleton morphogenesis	0.0023	31	1	0.0407	0.0407	SETD2
5	osteoclast differentiation	0.0023	31	1	0.0407	0.0407	CTNNB1
5	positive regulation of axonogenesis	0.0023	31	1	0.0407	0.0407	RHOA
5	positive regulation of cyclin-dependent protein serine/threonine kinase activity	0.0023	31	1	0.0407	0.0407	EGFR
5	positive regulation of gene expression, epigenetic	0.0024	32	1	0.042	0.042	EP300
5	positive regulation of telomerase activity	0.0024	32	1	0.042	0.042	CTNNB1
5	response to amphetamine	0.0024	32	1	0.042	0.042	HDAC9
5	neuromuscular junction development	0.0024	32	1	0.042	0.042	ERBB2
5	semaphorin-plexin signaling pathway	0.0024	32	1	0.042	0.042	MET
5	intracellular receptor signaling pathway	0.0024	32	1	0.042	0.042	STAT3
5	mismatch repair	0.0024	32	1	0.042	0.042	SETD2
5	phosphatidylinositol 3-kinase signaling	0.0024	32	1	0.042	0.042	ERBB2
5	regulation of neurogenesis	0.0024	32	1	0.042	0.042	CTNNB1
5	positive regulation of G1/S transition of mitotic cell cycle	0.0024	32	1	0.042	0.042	EGFR
5	cellular response to reactive oxygen species	0.0025	33	1	0.0433	0.0433	EGFR
5	mitotic cell cycle checkpoint	0.0025	33	1	0.0433	0.0433	HRAS
5	positive regulation of cytokinesis	0.0025	33	1	0.0433	0.0433	RHOA
5	positive regulation of telomere maintenance via telomerase	0.0025	33	1	0.0433	0.0433	CTNNB1
5	protein localization to nucleus	0.0025	34	1	0.0446	0.0446	SMO
5	acute-phase response	0.0025	34	1	0.0446	0.0446	STAT3
5	negative chemotaxis	0.0025	34	1	0.0446	0.0446	RHOA
5	regulation of RNA splicing	0.0025	34	1	0.0446	0.0446	MYOD1
5	cellular response to cadmium ion	0.0025	34	1	0.0446	0.0446	EGFR
5	negative regulation of protein catabolic process	0.0025	34	1	0.0446	0.0446	EGFR
5	negative regulation of epidermal growth factor receptor signaling pathway	0.0026	35	1	0.0459	0.0459	EGFR
5	Wnt signaling pathway, calcium modulating pathway	0.0027	36	1	0.0471	0.0471	CTNNB1
5	cell maturation	0.0027	36	1	0.0471	0.0471	CTNNB1
5	histone deacetylation	0.0027	36	1	0.0471	0.0471	HDAC9
5	negative regulation of Notch signaling pathway	0.0027	36	1	0.0471	0.0471	EGFR
5	histone H3 acetylation	0.0027	36	1	0.0471	0.0471	MYOD1
5	negative regulation of extrinsic apoptotic signaling pathway via death domain receptors	0.0028	37	1	0.0484	0.0484	RAF1
5	hair follicle development	0.0028	37	1	0.0484	0.0484	EGFR
5	nervous system development	0.0199	268	2	0.0493	0.0493	EP300,STAT3
5	histone acetylation	0.0028	38	1	0.0497	0.0497	EP300
5	epithelial to mesenchymal transition	0.0028	38	1	0.0497	0.0497	CTNNB1
5	regulation of cytokinesis	0.0028	38	1	0.0497	0.0497	SETD2
5	negative regulation of cell cycle	0.0029	39	1	0.051	0.051	CDK6
5	negative regulation of G0 to G1 transition	0.0029	39	1	0.051	0.051	EZH2
5	activation of adenylate cyclase activity	0.003	40	1	0.0522	0.0522	RAF1
5	substantia nigra development	0.003	40	1	0.0522	0.0522	RHOA
5	positive regulation of protein import into nucleus	0.003	40	1	0.0522	0.0522	SMO
5	regulation of glycolytic process	0.0031	41	1	0.0535	0.0535	EP300
5	branching involved in ureteric bud morphogenesis	0.0031	41	1	0.0535	0.0535	CTNNB1
5	negative regulation of osteoblast differentiation	0.0031	41	1	0.0535	0.0535	CDK6
5	myelination	0.0031	41	1	0.0535	0.0535	ERBB2
5	neural crest cell migration	0.0031	42	1	0.0548	0.0548	SMO
5	positive regulation of interferon-gamma production	0.0031	42	1	0.0548	0.0548	HRAS
5	synapse organization	0.0032	43	1	0.0561	0.0561	CTNNB1
5	skeletal muscle cell differentiation	0.0032	43	1	0.0561	0.0561	MYOD1
5	negative regulation of I-kappaB kinase/NF-kappaB signaling	0.0032	43	1	0.0561	0.0561	RHOA
5	actin filament bundle assembly	0.0032	43	1	0.0561	0.0561	RHOA
5	positive chemotaxis	0.0032	43	1	0.0561	0.0561	MET
5	cellular response to organic cyclic compound	0.0033	44	1	0.0573	0.0573	STAT3
5	lactation	0.0033	44	1	0.0573	0.0573	STAT5B
5	somitogenesis	0.0033	44	1	0.0573	0.0573	EP300
5	regulation of megakaryocyte differentiation	0.0033	45	1	0.0586	0.0586	EP300
5	negative regulation of GTPase activity	0.0033	45	1	0.0586	0.0586	HRAS
5	protein destabilization	0.0034	46	1	0.0599	0.0599	EP300
5	forebrain development	0.0035	47	1	0.0611	0.0611	SETD2
5	positive regulation of actin filament polymerization	0.0036	48	1	0.0624	0.0624	RHOA
5	stress-activated protein kinase signaling cascade	0.0036	48	1	0.0624	0.0624	RHOA
5	negative regulation of neuron death	0.0036	48	1	0.0624	0.0624	STAT3
5	establishment or maintenance of cell polarity	0.0036	49	1	0.0636	0.0636	RHOA
5	cellular response to amino acid stimulus	0.0036	49	1	0.0636	0.0636	EGFR
5	positive regulation of cell adhesion	0.0036	49	1	0.0636	0.0636	ERBB2
5	epidermal growth factor receptor signaling pathway	0.0036	49	1	0.0636	0.0636	EGFR
5	stem cell population maintenance	0.0037	50	1	0.0649	0.0649	CTNNB1
5	cellular response to UV	0.0037	50	1	0.0649	0.0649	EP300
5	response to calcium ion	0.0037	50	1	0.0649	0.0649	EGFR
5	positive regulation of protein localization to plasma membrane	0.0037	50	1	0.0649	0.0649	EGFR
5	phosphatidylinositol-mediated signaling	0.0038	51	1	0.0661	0.0661	RHOA
5	cellular defense response	0.0038	51	1	0.0661	0.0661	CCR5
5	actin cytoskeleton reorganization	0.0038	51	1	0.0661	0.0661	RHOA
5	positive regulation of stress fiber assembly	0.0039	52	1	0.0674	0.0674	RHOA
5	positive regulation of cysteine-type endopeptidase activity involved in apoptotic process	0.0039	53	1	0.0687	0.0687	RHOA
5	embryonic digit morphogenesis	0.0039	53	1	0.0687	0.0687	CTNNB1
5	response to mechanical stimulus	0.004	54	1	0.0699	0.0699	RHOA
[truncated: 1,302 more rows]
